# Supplementary material for: Evolutionary dynamics and functional divergence of the UDP-glycosyltransferases gene family revealed by a pangenome-wide analysis in tomato
Source: Hortic Res. 2025 Jul 21;12(11):uhaf204. doi: 10.1093/hr/uhaf204 (PMC12574540; doi:10.1093/hr/uhaf204)
Supplement: Web_Material_uhaf204 [file web_material_uhaf204.zip]

Archive with 6 entries (6 files):
- FigureS1.pdf
- FigureS2.pdf
- FigureS3.pdf
- FigureS4.pdf
- FigureS5.pdf
- supplement.xlsx
