# Supplementary material for: Evolutionary dynamics and functional divergence of the UDP-glycosyltransferases gene family revealed by a pangenome-wide analysis in tomato
Source: Hortic Res. 2025 Jul 21;12(11):uhaf204. doi: 10.1093/hr/uhaf204 (PMC12574540; doi:10.1093/hr/uhaf204)
Supplement: Web_Material_uhaf204 [file web_material_uhaf204.zip › supplement.xlsx]

## Sheet: Table S1
Table S1: Species Information
genome	Taxon	Sample	Group	Abbreviations of Names
SpimpinellifoliumLA1547	Solanum pimpinellifolium	LA1547	Ancestor species, SP	AS1
SpimpinellifoliumBGV006775	Solanum pimpinellifolium	BGV006775	Ancestor species, SP	AS2
SpimpinellifoliumLA0400	Solanum pimpinellifolium	TS265	Ancestor species, SP	AS3
SpimpinellifoliumLA1242	Solanum pimpinellifolium	TS413	Ancestor species, SP	AS4
SpimpinellifoliumLA1269	Solanum pimpinellifolium	TS22	Ancestor species, SP	AS5
SpimpinellifoliumLA2093	Solanum pimpinellifolium	TS15	Ancestor species, SP	AS6
SpimpinellifoliumLA2181	Solanum pimpinellifolium	TS156	Ancestor species, SP	AS7
SpimpinellifoliumLA2187	Solanum pimpinellifolium	TS421	Ancestor species, SP	AS8
SpimpinellifoliumLA2656	Solanum pimpinellifolium	TS439	Ancestor species, SP	AS9
SpimpinellifoliumPAS014479	Solanum pimpinellifolium	PAS014479	Ancestor species, SP	AS10
SpimpinellifoliumTS222	Solanum pimpinellifolium	TS222	Ancestor species, SP	AS11
SlycopersicumCerLA0292	Solanum lycopersicum var. cerasiforme	TS118	Early domesticates, SLC	ED1
SlycopersicumCerLA1228	Solanum lycopersicum var. cerasiforme	TS238	Early domesticates, SLC	ED2
SlycopersicumCerLA1286	Solanum lycopersicum var. cerasiforme	TS281	Early domesticates, SLC	ED3
SlycopersicumCerLA1456	Solanum lycopersicum var. cerasiforme	TS96	Early domesticates, SLC	ED4
SlycopersicumCerLA1464	Solanum lycopersicum var. cerasiforme	LA1464	Early domesticates, SLC	ED5
SlycopersicumCerTS280	Solanum lycopersicum var. cerasiforme	TS280	Early domesticates, SLC	ED6
SlycopersicumCerTS39	Solanum lycopersicum var. cerasiforme	TS39	Early domesticates, SLC	ED7
SlycopersicumCerTS545	Solanum lycopersicum var. cerasiforme	TS545	Early domesticates, SLC	ED8
SlycopersicumCerTS623	Solanum lycopersicum var. cerasiforme	TS623	Early domesticates, SLC	ED9
SlycopersicumCerBGV006865	Solanum lycopersicum var. cerasiforme	BGV006865	Early domesticates, SLC	ED10
SlycopersicumCerBGV007931	Solanum lycopersicum var. cerasiforme	BGV007931	Early domesticates, SLC	ED11
SlycopersicumCerBGV007989	Solanum lycopersicum var. cerasiforme	BGV007989	Early domesticates, SLC	ED12
SlycopersicumvintageBrandywine	Solanum lycopersicum var. lycopersicum vintage	Brandywine "Sudduth Strain"	Early cultivar, SLL vintage	EC1
SlycopersicumvintageLA0118	Solanum lycopersicum var. lycopersicum vintage	EA00990	Early cultivar, SLL vintage	EC2
SlycopersicumvintagePI169588	Solanum lycopersicum var. lycopersicum vintage	PI169588	Early cultivar, SLL vintage	EC3
SlycopersicumvintagePI303721	Solanum lycopersicum var. lycopersicum vintage	PI303721	Early cultivar, SLL vintage	EC4
SlycopersicumLA0404	Solanum lycopersicum var. lycopersicum	TS166	Modern domesticate, SLL	MD1
SlycopersicumLA1706	Solanum lycopersicum var. lycopersicum	TS171	Modern domesticate, SLL	MD2
SlycopersicumLA2009	Solanum lycopersicum var. lycopersicum	TS60	Modern domesticate, SLL	MD3
SlycopersicumLA2706	Solanum lycopersicum var. lycopersicum	TS2	Modern domesticate, SLL	MD4
SlycopersicumLA2838A	Solanum lycopersicum var. lycopersicum	TS9	Modern domesticate, SLL	MD5
SlycopersicumLA3475	Solanum lycopersicum var. lycopersicum	TS3	Modern domesticate, SLL	MD6
SlycopersicumLA3840	Solanum lycopersicum var. lycopersicum	TS204	Modern domesticate, SLL	MD7
SlycopersicumLA4345	Solanum lycopersicum var. lycopersicum	Heinz 1706	Modern domesticate, SLL	MD8
SlycopersicumLA4347	Solanum lycopersicum var. lycopersicum	TS185	Modern domesticate, SLL	MD9
SlycopersicumTS112	Solanum lycopersicum var. lycopersicum	TS112	Modern domesticate, SLL	MD10
SlycopersicumTS117	Solanum lycopersicum var. lycopersicum	TS117	Modern domesticate, SLL	MD11
SlycopersicumTS12	Solanum lycopersicum var. lycopersicum	TS12	Modern domesticate, SLL	MD12
SlycopersicumTS331	Solanum lycopersicum var. lycopersicum	TS331	Modern domesticate, SLL	MD13
SlycopersicumTS629	Solanum lycopersicum var. lycopersicum	TS629	Modern domesticate, SLL	MD14
SlycopersicumTS692	Solanum lycopersicum var. lycopersicum	TS692	Modern domesticate, SLL	MD15
SlycopersicumTS80	Solanum lycopersicum var. lycopersicum	TS80	Modern domesticate, SLL	MD16
SlycopersicumMicroTom	Solanum lycopersicum var. lycopersicum	MicroTom	Modern domesticate, SLL	MD17
SlycopersicumfreshEA00371	Solanum lycopersicum var. lycopersicum fresh	EA00371	Modern cultivar, SLL fresh market	MC1
SlycopersicumfreshFla8924	Solanum lycopersicum var. lycopersicum fresh	Fla.8924	Modern cultivar, SLL fresh market	MC2
SlycopersicumfreshLA3242	Solanum lycopersicum var. lycopersicum fresh	Flora-Dade	Modern cultivar, SLL fresh market	MC3
SlycopersicumfreshLYC1410	Solanum lycopersicum var. lycopersicum fresh	LYC1410	Modern cultivar, SLL fresh market	MC4
SperuvianumLA0446	Solanum peruvianum	LA0446	Wild distant relative	WDR1
SpennelliiLA716	Solanum pennellii	LA716a	Wild distant relative	WDR2
SpennelliiLA0716	Solanum pennellii	LA0716	Wild distant relative	WDR3
SneorickiiLA0247	Solanum neorickii	LA0247	Wild distant relative	WDR4
SneorickiiLA2133	Solanum neorickii	LA2133	Wild distant relative	WDR5
Slycopersicoides	Solanum lycopersicoides	LA2951	Wild distant relative	WDR6
ShabrochaitesLA0407	Solanum habrochaites	LA0407	Wild distant relative	WDR7
Shabrochaites	Solanum habrochaites	LA1777	Wild distant relative	WDR8
SgalapagenseLA0317	Solanum galapagense	LA0317	Wild distant relative	WDR9
Sgalapagense	Solanum galapagense	LA0436	Wild distant relative	WDR10
Scorneliomulleri	Solanum corneliomulleri	LA1331	Wild distant relative	WDR11
Schmielewskii	Solanum chmielewskii	LA1028	Wild distant relative	WDR12
Schilense	Solanum chilense	LA1969	Wild distant relative	WDR13

## Sheet: Table S2
Table S2: The number of UGT subfamilies in 61 tomato species.
group	species	UGT71	UGT72	UGT73	UGT74	UGT75	UGT76	UGT78	UGT79	UGT80	UGT81	UGT82	UGT83	UGT84	UGT85	UGT86	UGT87	UGT88	UGT89	UGT90	UGT91	UGT92
SP	S.pimpinellifoliumLA1547	0	6	20	13	18	9	2	4	0	0	1	2	5	20	7	1	0	2	2	10	3
	S.pimpinellifoliumBGV006775	0	6	22	11	16	8	2	5	0	0	1	2	3	22	8	2	0	3	2	6	3
	S.pimpinellifoliumLA0400	0	6	17	8	18	5	2	4	0	0	1	2	3	23	7	2	0	2	2	5	2
	S.pimpinellifoliumLA1242	0	6	16	9	19	6	2	4	0	2	1	2	3	21	6	2	0	3	2	6	3
	S.pimpinellifoliumLA1269	0	6	12	8	17	5	2	4	34	0	1	2	3	22	6	2	0	3	2	4	3
	S.pimpinellifoliumLA2093	0	5	17	8	17	5	2	4	32	0	1	2	4	20	6	2	0	3	2	4	3
	S.pimpinellifoliumLA2181	0	5	15	8	15	5	2	4	0	1	1	3	4	22	5	2	0	3	2	4	3
	S.pimpinellifoliumLA2187	0	5	16	12	20	6	2	5	2	1	1	2	3	22	5	3	0	5	2	5	3
	S.pimpinellifoliumLA2656	0	5	20	12	17	17	2	5	36	0	1	2	4	13	7	2	0	3	2	7	2
	S.pimpinellifoliumPAS014479	0	6	16	8	18	17	2	5	0	0	1	2	3	13	6	3	0	2	2	6	3
	S.pimpinellifoliumTS222	0	5	20	12	17	5	2	5	0	0	1	2	4	22	7	2	0	3	2	7	3
SLC	S.lycopersicumCerLA0292	4	5	14	10	15	6	2	4	0	0	1	2	3	20	5	2	0	3	2	4	3
	S.lycopersicumCerLA1228	0	6	21	12	15	6	4	5	0	0	1	2	4	23	7	2	0	3	2	7	3
	S.lycopersicumCerLA1286	0	5	17	10	17	6	2	4	0	0	1	2	4	20	5	2	0	3	2	4	3
	S.lycopersicumCerLA1456	0	6	12	8	15	7	2	4	0	0	1	2	3	21	6	2	0	1	2	4	3
	S.lycopersicumCerLA1464	0	6	21	12	23	8	2	4	0	17	1	2	5	20	7	2	0	2	2	8	3
	S.lycopersicumCerTS280	0	5	20	12	18	5	2	5	0	0	1	2	3	20	7	2	0	3	2	7	3
	S.lycopersicumCerTS39	0	6	18	13	22	6	2	5	0	0	1	2	3	23	7	1	0	3	2	7	3
	S.lycopersicumCerTS545	0	5	16	10	15	7	2	4	0	0	1	2	4	20	5	2	0	3	4	4	2
	S.lycopersicumCerTS623	0	5	20	12	21	16	2	5	0	0	1	2	4	13	7	2	0	3	2	6	2
	S.lycopersicumCerBGV006865	0	5	16	9	15	5	2	5	0	0	1	2	3	22	5	2	0	2	2	5	4
	S.lycopersicumCerBGV007931	4	5	11	8	17	5	3	4	0	0	1	2	4	20	6	2	0	3	2	6	3
	S.lycopersicumCerBGV007989	0	6	20	12	15	8	2	5	2	0	1	2	3	24	7	2	0	3	2	7	2
SLL	S.lycopersicumvintageBrandywine	0	5	20	13	16	6	2	5	0	0	1	2	5	23	7	2	0	3	2	7	3
	S.lycopersicumvintageLA0118	5	5	17	10	14	6	2	4	0	0	1	2	5	20	5	2	0	3	2	5	3
	S.lycopersicumvintagePI169588	4	6	12	8	17	7	2	4	0	0	1	2	4	20	6	2	0	3	2	4	2
	S.lycopersicumvintagePI303721	4	5	13	8	16	16	2	4	0	0	1	2	4	11	6	2	0	1	2	4	3
	S.lycopersicumfreshEA00371	3	5	20	12	15	6	3	5	0	0	1	2	4	25	7	2	0	3	2	8	3
	S.lycopersicumfreshFla8924	0	5	21	13	18	7	2	5	0	0	1	2	4	23	7	2	0	3	2	9	3
	S.lycopersicumfreshLA3242	4	5	14	8	17	5	3	4	2	0	1	2	4	19	6	2	0	3	2	4	3
	S.lycopersicumfreshLYC1410	0	5	12	8	16	6	2	4	0	0	1	2	4	19	6	2	0	3	2	3	3
	S.lycopersicumLA0404	0	5	21	11	16	7	2	5	0	0	1	2	3	21	7	2	0	3	2	7	3
	S.lycopersicumLA1706	3	5	17	8	16	13	4	4	2	14	1	2	4	10	5	2	0	3	2	7	2
	S.lycopersicumLA2009	0	5	17	10	16	5	3	4	0	0	1	2	5	19	6	2	0	3	2	4	4
	S.lycopersicumLA2706	0	5	16	10	15	5	2	4	0	0	1	2	5	20	5	2	0	3	2	4	4
	S.lycopersicumLA2838A	0	6	17	10	16	6	2	4	0	0	1	2	4	20	5	2	0	3	2	4	2
	S.lycopersicumLA3475	4	5	12	8	16	7	2	4	0	0	1	2	4	21	6	2	0	3	2	4	3
	S.lycopersicumLA3840	0	5	20	13	16	7	2	5	0	0	1	2	4	23	7	2	0	3	2	6	3
	S.lycopersicumLA4345	0	5	16	10	17	5	2	4	0	0	1	2	4	22	7	2	0	2	3	5	3
	S.lycopersicumLA4347	3	5	18	12	18	9	2	5	0	0	1	2	3	23	7	2	0	3	2	6	3
	S.lycopersicumTS112	0	5	17	8	16	6	2	4	0	0	1	2	4	19	5	2	0	3	2	4	3
	S.lycopersicumTS117	0	6	21	12	18	5	2	5	0	0	1	2	3	24	7	2	0	3	2	9	2
	S.lycopersicumTS12	4	5	20	12	15	6	2	5	2	0	1	2	3	22	7	2	9	2	2	7	3
	S.lycopersicumTS331	0	5	17	10	15	15	2	4	0	0	1	2	4	11	6	2	0	3	2	3	4
	S.lycopersicumTS629	0	5	17	10	16	5	2	4	0	0	1	2	3	18	5	2	0	3	2	4	3
	S.lycopersicumTS692	0	5	16	10	14	6	2	4	0	0	1	2	3	20	5	3	0	2	2	4	3
	S.lycopersicumTS80	0	5	21	13	15	7	2	5	0	0	1	2	3	22	7	2	0	3	2	7	3
	S.lycopersicumMicroTom	0	5	20	5	4	8	2	7	0	0	1	2	4	25	7	2	0	3	2	10	3
WDR	S.peruvianumLA0446	0	7	17	11	16	9	2	3	0	1	1	2	6	18	6	3	0	2	2	8	3
	S.pennelliiLA716	3	6	20	12	12	6	2	3	0	1	1	2	3	21	6	4	0	3	2	7	3
	S.pennelliiLA0716	0	5	20	12	12	6	2	3	0	0	1	2	3	19	6	3	0	2	2	7	3
	S.neorickiiLA0247	3	6	20	10	15	7	2	5	0	0	1	2	3	19	7	2	0	2	2	7	3
	S.neorickiiLA2133	0	6	19	12	12	16	2	5	0	0	1	2	3	11	7	3	0	2	3	7	3
	S.lycopersicoides	0	4	16	15	15	8	2	4	0	1	2	2	3	23	8	4	0	2	5	8	3
	S.habrochaitesLA0407	4	7	19	9	25	5	3	6	0	0	1	2	3	23	5	3	0	4	2	7	3
	S.habrochaites	0	6	18	8	16	6	2	4	0	0	1	2	4	18	6	4	0	2	2	5	3
	S.galapagenseLA0317	0	5	16	11	19	7	2	5	0	0	1	2	4	21	7	2	0	2	2	7	3
	S.galapagense	4	5	21	12	17	8	2	4	0	0	1	2	5	20	6	1	0	2	2	8	3
	S.corneliomulleri	0	7	15	10	13	7	2	4	0	0	1	2	4	17	7	2	0	2	2	8	3
	S.chmielewskii	2	7	20	11	13	7	2	3	0	16	1	2	4	20	7	3	0	2	1	7	3
	S.chilense	0	7	20	16	12	8	2	4	0	0	1	1	4	26	7	3	0	2	2	9	3

## Sheet: Table S3
Table S3: tree of UGT
	tree tree_1 = [&R] ((((((((((('KAI5056522.1':0.010988,'KAI5056520.1':0.057974):0.651817,'KAI5083128.1':0.395233):0.149617,(('KAI5077048.1':0.399418,('KAI5080737.1':0.696889,'KAI5082632.1':0.297151):0.141484):0.077983,((('KAI5071099.1':1.0E-6,'KAI5071793.1':1.0E-6):0.246793,'KAI5071089.1':0.265333):0.248741,((('KAI5084423.1':3.0E-6,'KAI5083042.1':1.591688):0.125994,('KAI5085050.1':0.111345,'KAI508…
:0.0,'Solyc_MM_01T003947.1':0.0):0.0,'SolyMTch01g020170.1':0.0):0.0,'Solyc_cer_BGV007931_01T003666.1':0.0):0.0,'Solyc_TS171_01T003817.1':0.0):0.0,'Solyc_PI303721_01T003560.1':0.0):0.0,'Sopim_TS413_01T004037.1':0.0):0.0,'Solyc_Floradade_01T003598.1':0.0):0.0,'Solyc_TS185_01T003729.1':0.0):0.0,'Solyc_cer_TS238_01T003826.1':0.0):0.0,'Solyc_TS112_01T004037.1':0.0):0.0,'Sopim_TS265_01T004031.1':0.0):0…
1':0.0):0.0,'Solyc_TS185_06T000453.1':0.0):0.0,'Sopim_TS15_06T000455.1':0.0):0.0,'Solyc_TS629_06T000440.1':0.0):0.0,'Solyc_TS171_06T000447.1':0.0):0.0,'Solyc_TS204_06T000472.1':0.0):0.0,'Solyc_TS80_06T000455.1':0.0):0.0,'Solyc06T000431.1':0.0):0.0,'Solyc_EA00990_06T000446.1':0.0):0.0,'Solyc_PI303721_06T000432.1':0.0):0.0,'Solyc_cer_TS281_06T000465.1':0.0):0.0,'Solyc_Floradade_06T000428.1':0.0):0.…
1':0.007591,(((GWHPBJTJ011038:0.038818,'Sopim_TS413_12T002494.1':0.125823):2.0E-6,((((((((((((((((((((('Sgal12g021130.1':0.0,'Solyc_cer_TS623_12T002331.1':0.0):0.0,'Solyc_cer_TS280_12T002316.1':0.0):0.0,'Solyc_TS204_12T002326.1':0.0):0.0,'Sopim_TS421_12T002547.1':0.0):0.0,'Solyc_TS166_12T002277.1':0.0):0.0,'Solyc_TS117_12T002405.1':0.0):0.0,'Solyc_TS12_12T002276.1':0.0):0.0,'Sopim_TS156_12T002466…
51.1':0.0):0.0,'Solyc_TS204_01T001575.1':0.0):0.0,'Solyc_EA00371_01T001600.1':0.0):0.0,'Sopim_TS439_01T001630.1':0.0):0.0,'Solyc_EA00990_01T001975.1':0.0):0.0,'Solyc_Fla8924_01T001616.1':0.0):0.0,'Solyc_cer_TS623_01T001682.1':0.0):0.0,'Solyc_cer_TS238_01T001783.1':0.0):0.0,'Spim01g012740.1':0.0):0.0,'Solyc_cer_TS281_01T001952.1':0.0):0.0,'Sopim_BGV006775_01T001570.1':0.0):0.0,'Solyc_TS12_01T00149…
35.1':0.0):0.0,'Sopim_PP_06T002506.1':0.0):1.0E-6,'Sopim_TS413_06T002844.1':1.0E-6):3.0E-6,(('Spen06g207870.1':3.0E-6,'Sopen06g033680.1':3.0E-6):0.008084,'Sper06g023750.1':0.016131):2.0E-6):2.0E-6):0.008033):3.0E-6,(((((((((((((((((((((((((((((((((((GWHPBJTJ025662:0.0,'Sopim_TS15_06T002630.1':0.0):0.0,'Solyc_cer_TS280_06T002616.1':0.0):0.0,'Solyc_TS80_06T002583.1':0.0):0.0,'Solyc_cer_BGV007989_06…
yc_PI169588_05T000571.1':0.0):0.0,'Solyc_cer_TS545_05T000595.1':0.0):0.0,'Solyc_TS166_05T000624.1':0.0):0.0,'Solyc_TS204_05T000623.1':0.0):0.0,'Shab05g005410.1':0.0):0.0,'Sper05g005440.1':0.0):0.0,'Solyc_cer_BGV007931_05T000570.1':0.0):0.0,'Solyc_EA00371_05T000611.1':0.0):0.0,'Solyc_cer_TS39_05T000617.1':0.0):0.0,'Solyc_Brandywine_05T000626.1':0.0):0.0,'Solyc_MM_05T000595.1':0.0):0.0,'Sneo05g0050…
'Sgal08g003930.1':3.0E-6):0.00773):3.0E-6):2.0E-6,('Spen08g240270.1':1.0E-6,'Sopen08g004700.1':1.0E-6):0.015599):0.015921,'Slyd08g004400.1':0.015406):0.069148):0.180002):0.027569,((((((((((((((((((('Schi03g011690.1':0.0,'Sper03g011400.1':0.0):0.0,'Sneo03g011090.1':0.0):0.0,'Sopim_PP_03T001391.1':0.0):0.0,'Sopim_TS15_03T001443.1':0.0):0.0,'Solyc_cer_TS96_03T001319.1':0.0):0.0,'Sopim_TS265_03T00131…
T_218s0041g00830.1':0.007908,'VIT_218s0041g00980.1':0.015891):2.0E-6):2.0E-6):0.00793):3.0E-6):3.0E-6):0.016992):0.031724,(((('VIT_218s0041g00790.1':0.034678,'VIT_218s0041g00970.1':0.025227):2.0E-6,'VIT_218s0041g00890.1':0.017893):0.037521,('VIT_218s0041g00800.1':3.0E-6,'VIT_218s0041g00900.1':3.0E-6):0.033083):0.107936,'VIT_218s0041g01010.1':2.0E-6):0.010652):0.035186,'VIT_218s0041g00740.1':0.072…
5:0.019066):2.0E-6,((GWHPBJTJ010568:0.080357,(GWHPBJTH010626:1.0E-6,GWHPBJTH010525:0.037804):0.034645):0.030112,'Soneo12g374130.1':2.0E-6):0.06392):2.0E-6,GWHPBJTH010524:0.043172):2.0E-6):0.0966):0.164967):0.109343,GWHPBJTH010613:0.384022):0.633557,(('Schm04g001970.1':2.0E-6,(((((((((((((((GWHPBJTJ003043:0.0,'Solyc_TS80_01T003356.1':0.0):0.0,'Solyc_TS166_01T003264.1':0.0):0.0,'Solyc_cer_BGV007931…
,'Solyc_TS117_04T000990.1':0.0):0.0,'Solyc_TS692_04T000932.1':0.0):0.0,'Solyc_MM_04T000957.1':0.0):0.0,'Solyc_PI169588_04T000924.1':0.0):0.0,'Solyc_cer_BGV007989_04T000943.1':0.0):0.0,'Solyc_Floradade_04T000959.1':0.0):0.0,'Solyc_cer_TS238_04T000965.1':0.0):0.0,'Solyc_PI303721_04T000932.1':0.0):0.0,'Solyc_TS112_04T000979.1':0.0):0.0,'Solyc_TS9_04T001025.1':0.0):0.0,'Solyc_TS185_04T000992.1':0.0):…
400.1':0.0):0.0,'Solyc_PI303721_12T000371.1':0.0):0.0,'Solyc_cer_TS238_12T000395.1':0.0):0.0,'Solyc_TS171_12T000372.1':0.0):0.0,'Solyc_Floradade_12T000365.1':0.0):0.0,'Solyc_Fla8924_12T000393.1':0.0):0.0,'Sopim_TS439_12T000393.1':0.0):0.0,'Solyc_TS80_12T000385.1':0.0):0.0,'Solyc_TS204_12T000394.1':0.0):0.0,'Solyc_cer_TS281_12T000382.1':0.0):0.0,'Solyc_TS629_12T000378.1':0.0):0.0,'Solyc_cer_TS96_1…
94550.1':0.0):0.0,'Sopen10g004650.1':0.0):1.0E-6,GWHPBJTH004593:1.0E-6):2.0E-6,('Scor10g003670.1':0.085695,'Shab10g003750.1':0.008321):0.009266):0.00876,('Solyc_TS331_10T000384.1':0.008726,(('Sopim_TS265_10T000386.1':0.0,'Sopim_PAS014479_10T000343.1':0.0):1.0E-6,'Sopim_PP_10T000360.1':1.0E-6):2.0E-6):0.008815):2.0E-6,(('Solyc_cer_BGV006865_10T000351.1':3.0E-6,'Solyc_TS117_10T000388.1':3.0E-6):0.0…
35410.1':0.0):0.0,'Solyc_Brandywine_01T003878.1':0.0):0.0,'Solyc_TS80_01T003978.1':0.0):0.0,'Solyc_TS185_01T003988.1':0.0):0.0,'Solyc_EA00990_01T004193.1':0.0):0.0,'Solyc_cer_TS39_01T003884.1':0.0):0.0,'Solyc_TS204_01T003917.1':0.0):0.0,'Solyc_TS117_01T003871.1':0.0):0.0,'Solyc_TS112_01T004273.1':0.0):0.0,'Solyc_TS12_01T003770.1':0.0):0.0,'Solyc_EA00371_01T003862.1':0.0):0.0,'Solyc_TS166_01T00390…

## Sheet: Table S4
Table S4:OGGS result
Orthogroup	Schilense	Schmielewskii	Scorneliomulleri	Sgalapagense	SgalapagenseLA0317	Shabrochaites	ShabrochaitesLA0407	Slycopersicoides	SlycopersicumCerBGV006865	SlycopersicumCerBGV007931	SlycopersicumCerBGV007989	SlycopersicumCerLA0292	SlycopersicumCerLA1228	SlycopersicumCerLA1286	SlycopersicumCerLA1456	SlycopersicumCerLA1464	SlycopersicumCerTS280	SlycopersicumCerTS39	SlycopersicumCerTS545	SlycopersicumCerTS623	SlycopersicumLA0404	SlycopersicumLA1706	SlycopersicumLA2009	SlycopersicumLA2706	SlycopersicumLA2838A	SlycopersicumLA3475	SlycopersicumLA3840	SlycopersicumLA4345	SlycopersicumLA4347	SlycopersicumMicroTom	SlycopersicumTS112	SlycopersicumTS117	SlycopersicumTS12	SlycopersicumTS331	SlycopersicumTS629	SlycopersicumTS692	SlycopersicumTS80	SlycopersicumfreshEA00371	SlycopersicumfreshFla8924	SlycopersicumfreshLA3242	SlycopersicumfreshLYC1410	SlycopersicumvintageBrandywine	SlycopersicumvintageLA0118	SlycopersicumvintagePI169588	SlycopersicumvintagePI303721	SneorickiiLA0247	SneorickiiLA2133	SpennelliiLA0716	SpennelliiLA716
OG0000000	Schi01g011440.1, Schi01g011460.1, Schi03g009310.1, Schi07g003340.1, Schi09g020770.1, Schi09g020780.1, Schi09g020790.1, Schi12g020910.1, Schi12g020920.1, Schixxg002740.1, Schixxg012900.1, Schixxg032140.1	Schm01g011950.1, Schm01g012020.1, Schm01g012350.1, Schm05g011000.1, Schm07g002760.1, Schm07g009200.1, Schm09g020990.1, Schm09g021000.1, Schm09g021010.1, Schm12g019160.1, Schm12g019170.1	Scor01g011320.1, Scor01g011370.1, Scor01g011390.1, Scor05g011450.1, Scor07g001320.1, Scor07g009790.1, Scor07g009800.1, Scor09g020850.1, Scor09g020860.1, Scor09g020870.1, Scor12g020640.1, Scor12g020650.1, Scorxxg008700.1	Sgal01g010170.1, Sgal01g010200.1, Sgal01g010210.1, Sgal01g013720.1, Sgal01g013730.1, Sgal01g013740.1, Sgal05g009990.1, Sgal05g014090.1, Sgal07g003290.1, Sgal09g022110.1, Sgal09g022120.1, Sgal09g022130.1, Sgal12g021900.1, Sgal12g021910.1	GWHPBJTJ001038, GWHPBJTJ001041, GWHPBJTJ001478, GWHPBJTJ001480, GWHPBJTJ001481, GWHPBJTJ001482, GWHPBJTJ001483, GWHPBJTJ011108, GWHPBJTJ015536, GWHPBJTJ021713, GWHPBJTJ022033, GWHPBJTJ022150, GWHPBJTJ022151, GWHPBJTJ027074, GWHPBJTJ033122, GWHPBJTJ033123, GWHPBJTJ033124	Shab03g010210.1, Shab04g010850.1, Shab05g009300.1, Shab05g011150.1, Shab05g011160.1, Shab05g012560.1, Shab07g003230.1, Shab09g020910.1, Shab09g020920.1, Shab09g020930.1, Shab12g020310.1, Shab12g020320.1, Shabxxg010290.1, Shabxxg013180.1	GWHPBJTH001538, GWHPBJTH001539, GWHPBJTH001540, GWHPBJTH001544, GWHPBJTH001545, GWHPBJTH001546, GWHPBJTH001548, GWHPBJTH001558, GWHPBJTH001751, GWHPBJTH001752, GWHPBJTH011162, GWHPBJTH011163, GWHPBJTH015548, GWHPBJTH019167, GWHPBJTH021785, GWHPBJTH022025, GWHPBJTH022028, GWHPBJTH022029, GWHPBJTH022168, GWHPBJTH026347, GWHPBJTH027186, GWHPBJTH033270, GWHPBJTH033271, GWHPBJTH033272, GWHPBJTH033794	Slyd01g010190.1, Slyd01g010200.1, Slyd01g010210.1, Slyd01g010220.1, Slyd03g007030.1, Slyd09g020000.1, Slyd09g020010.1, Slyd09g020020.1, Slyd12g018940.1, Slyd12g018950.1, Slydxxg023960.1, Slydxxg023970.1, Slydxxg023980.1	Solyc_cer_BGV006865_01T001229.1, Solyc_cer_BGV006865_01T001679.1, Solyc_cer_BGV006865_01T001681.1, Solyc_cer_BGV006865_01T001684.1, Solyc_cer_BGV006865_01T001685.1, Solyc_cer_BGV006865_01T001686.1, Solyc_cer_BGV006865_01T001687.1, Solyc_cer_BGV006865_03T001006.1, Solyc_cer_BGV006865_07T000332.1, Solyc_cer_BGV006865_07T001229.1, Solyc_cer_BGV006865_09T002560.1, Solyc_cer_BGV006865_12T002388.1	Solyc_cer_BGV007931_01T001263.1, Solyc_cer_BGV007931_01T001736.1, Solyc_cer_BGV007931_01T001738.1, Solyc_cer_BGV007931_01T001739.1, Solyc_cer_BGV007931_01T001740.1, Solyc_cer_BGV007931_01T001741.1, Solyc_cer_BGV007931_03T001001.1, Solyc_cer_BGV007931_05T000955.1, Solyc_cer_BGV007931_05T001197.1, Solyc_cer_BGV007931_05T001326.1, Solyc_cer_BGV007931_07T000328.1, Solyc_cer_BGV007931_07T001257.1, Sol…	Solyc_cer_BGV007989_01T001522.1, Solyc_cer_BGV007989_01T001525.1, Solyc_cer_BGV007989_01T001527.1, Solyc_cer_BGV007989_01T001528.1, Solyc_cer_BGV007989_01T001529.1, Solyc_cer_BGV007989_03T001018.1, Solyc_cer_BGV007989_07T000337.1, Solyc_cer_BGV007989_07T001168.1, Solyc_cer_BGV007989_07T001169.1, Solyc_cer_BGV007989_09T002498.1, Solyc_cer_BGV007989_09T002500.1, Solyc_cer_BGV007989_12T002311.1, Sol…	Solyc_cer_TS118_01T001376.1, Solyc_cer_TS118_01T001884.1, Solyc_cer_TS118_01T001887.1, Solyc_cer_TS118_01T001888.1, Solyc_cer_TS118_01T001889.1, Solyc_cer_TS118_03T001058.1, Solyc_cer_TS118_05T001018.1, Solyc_cer_TS118_05T001289.1, Solyc_cer_TS118_05T001457.1, Solyc_cer_TS118_07T000341.1, Solyc_cer_TS118_07T001373.1, Solyc_cer_TS118_07T001375.1, Solyc_cer_TS118_09T002637.1, Solyc_cer_TS118_12T002…	Solyc_cer_TS238_01T001778.1, Solyc_cer_TS238_01T001779.1, Solyc_cer_TS238_01T001781.1, Solyc_cer_TS238_01T001782.1, Solyc_cer_TS238_01T001783.1, Solyc_cer_TS238_03T001033.1, Solyc_cer_TS238_05T001047.1, Solyc_cer_TS238_07T000350.1, Solyc_cer_TS238_07T001174.1, Solyc_cer_TS238_09T002442.1, Solyc_cer_TS238_12T002325.1, Solyc_cer_TS238_12T002326.1	Solyc_cer_TS281_01T001449.1, Solyc_cer_TS281_01T001943.1, Solyc_cer_TS281_01T001945.1, Solyc_cer_TS281_01T001947.1, Solyc_cer_TS281_01T001949.1, Solyc_cer_TS281_01T001950.1, Solyc_cer_TS281_01T001952.1, Solyc_cer_TS281_03T001082.1, Solyc_cer_TS281_05T001017.1, Solyc_cer_TS281_05T001287.1, Solyc_cer_TS281_05T001439.1, Solyc_cer_TS281_07T000350.1, Solyc_cer_TS281_07T001399.1, Solyc_cer_TS281_07T001…	Solyc_cer_TS96_01T001731.1, Solyc_cer_TS96_01T001733.1, Solyc_cer_TS96_01T001734.1, Solyc_cer_TS96_01T001735.1, Solyc_cer_TS96_03T000984.1, Solyc_cer_TS96_05T000996.1, Solyc_cer_TS96_05T001222.1, Solyc_cer_TS96_07T000329.1, Solyc_cer_TS96_07T001251.1, Solyc_cer_TS96_07T001252.1, Solyc_cer_TS96_09T002591.1, Solyc_cer_TS96_12T002399.1	Slyv01g009870.1, Slyv01g009880.1, Slyv01g009910.1, Slyv01g013510.1, Slyv01g013520.1, Slyv01g013530.1, Slyv01g013540.1, Slyv01g013550.1, Slyv01g013570.1, Slyv03g008730.1, Slyv05g010010.1, Slyv05g011890.1, Slyv05g011900.1, Slyv07g003320.1, Slyv07g010120.1, Slyv09g022060.1, Slyv09g022070.1, Slyv09g022080.1, Slyv12g021450.1, Slyv12g021460.1	Solyc_cer_TS280_01T001113.1, Solyc_cer_TS280_01T001791.1, Solyc_cer_TS280_01T001794.1, Solyc_cer_TS280_01T001796.1, Solyc_cer_TS280_01T001797.1, Solyc_cer_TS280_01T001798.1, Solyc_cer_TS280_01T001799.1, Solyc_cer_TS280_01T001801.1, Solyc_cer_TS280_03T001017.1, Solyc_cer_TS280_07T000351.1, Solyc_cer_TS280_07T001219.1, Solyc_cer_TS280_09T002498.1, Solyc_cer_TS280_09T002499.1, Solyc_cer_TS280_12T002…	Solyc_cer_TS39_01T001165.1, Solyc_cer_TS39_01T001596.1, Solyc_cer_TS39_01T001599.1, Solyc_cer_TS39_01T001601.1, Solyc_cer_TS39_01T001602.1, Solyc_cer_TS39_01T001603.1, Solyc_cer_TS39_01T001604.1, Solyc_cer_TS39_01T001605.1, Solyc_cer_TS39_03T000994.1, Solyc_cer_TS39_05T001030.1, Solyc_cer_TS39_05T001278.1, Solyc_cer_TS39_07T000369.1, Solyc_cer_TS39_07T001301.1, Solyc_cer_TS39_07T001302.1, Solyc_c…	Solyc_cer_TS545_01T001405.1, Solyc_cer_TS545_01T001909.1, Solyc_cer_TS545_01T001912.1, Solyc_cer_TS545_01T001913.1, Solyc_cer_TS545_03T001058.1, Solyc_cer_TS545_05T001025.1, Solyc_cer_TS545_05T001303.1, Solyc_cer_TS545_05T001457.1, Solyc_cer_TS545_07T000337.1, Solyc_cer_TS545_07T001399.1, Solyc_cer_TS545_07T001401.1, Solyc_cer_TS545_09T002766.1, Solyc_cer_TS545_12T002716.1	Solyc_cer_TS623_01T001234.1, Solyc_cer_TS623_01T001675.1, Solyc_cer_TS623_01T001677.1, Solyc_cer_TS623_01T001679.1, Solyc_cer_TS623_01T001680.1, Solyc_cer_TS623_01T001681.1, Solyc_cer_TS623_01T001682.1, Solyc_cer_TS623_03T001033.1, Solyc_cer_TS623_05T001046.1, Solyc_cer_TS623_05T001276.1, Solyc_cer_TS623_05T001279.1, Solyc_cer_TS623_07T000350.1, Solyc_cer_TS623_07T001195.1, Solyc_cer_TS623_09T002…	Solyc_TS166_01T001580.1, Solyc_TS166_01T001582.1, Solyc_TS166_01T001584.1, Solyc_TS166_01T001585.1, Solyc_TS166_01T001586.1, Solyc_TS166_01T001588.1, Solyc_TS166_03T001044.1, Solyc_TS166_07T000350.1, Solyc_TS166_07T001200.1, Solyc_TS166_09T002478.1, Solyc_TS166_09T002480.1, Solyc_TS166_12T002343.1, Solyc_TS166_12T002344.1	Solyc_TS171_01T001336.1, Solyc_TS171_01T001830.1, Solyc_TS171_01T001832.1, Solyc_TS171_01T001833.1, Solyc_TS171_01T001834.1, Solyc_TS171_03T001086.1, Solyc_TS171_05T001036.1, Solyc_TS171_05T001337.1, Solyc_TS171_05T001342.1, Solyc_TS171_07T000341.1, Solyc_TS171_07T001366.1, Solyc_TS171_07T001368.1, Solyc_TS171_09T002710.1, Solyc_TS171_12T002566.1	Solyc_TS60_01T001502.1, Solyc_TS60_01T002017.1, Solyc_TS60_01T002020.1, Solyc_TS60_01T002021.1, Solyc_TS60_01T002022.1, Solyc_TS60_01T002023.1, Solyc_TS60_03T001070.1, Solyc_TS60_05T001033.1, Solyc_TS60_05T001307.1, Solyc_TS60_05T001465.1, Solyc_TS60_07T000345.1, Solyc_TS60_07T001385.1, Solyc_TS60_07T001388.1, Solyc_TS60_12T002577.1	Solyc_MM_01T001431.1, Solyc_MM_01T001930.1, Solyc_MM_01T001932.1, Solyc_MM_01T001933.1, Solyc_MM_03T001041.1, Solyc_MM_05T001034.1, Solyc_MM_05T001302.1, Solyc_MM_05T001464.1, Solyc_MM_07T000348.1, Solyc_MM_07T001356.1, Solyc_MM_07T001359.1, Solyc_MM_09T002701.1, Solyc_MM_12T002518.1	Solyc_TS9_01T001479.1, Solyc_TS9_01T001971.1, Solyc_TS9_01T001973.1, Solyc_TS9_01T001974.1, Solyc_TS9_01T001975.1, Solyc_TS9_01T001976.1, Solyc_TS9_03T001084.1, Solyc_TS9_05T001019.1, Solyc_TS9_05T001288.1, Solyc_TS9_05T001444.1, Solyc_TS9_07T000353.1, Solyc_TS9_07T001421.1, Solyc_TS9_07T001423.1, Solyc_TS9_12T002528.1	Solyc_TS3_01T001173.1, Solyc_TS3_01T001628.1, Solyc_TS3_01T001630.1, Solyc_TS3_01T001631.1, Solyc_TS3_01T001632.1, Solyc_TS3_03T001020.1, Solyc_TS3_05T000991.1, Solyc_TS3_05T001265.1, Solyc_TS3_05T001269.1, Solyc_TS3_07T000331.1, Solyc_TS3_07T001264.1, Solyc_TS3_07T001265.1, Solyc_TS3_12T002350.1	Solyc_TS204_01T001128.1, Solyc_TS204_01T001568.1, Solyc_TS204_01T001570.1, Solyc_TS204_01T001573.1, Solyc_TS204_01T001574.1, Solyc_TS204_01T001575.1, Solyc_TS204_01T001577.1, Solyc_TS204_03T001050.1, Solyc_TS204_07T000356.1, Solyc_TS204_07T001259.1, Solyc_TS204_09T002546.1, Solyc_TS204_12T002398.1, Solyc_TS204_12T002399.1	Solyc01T001291.1, Solyc01T001806.1, Solyc03T001106.1, Solyc05T001072.1, Solyc05T001363.1, Solyc05T001364.1, Solyc05T001530.1, Solyc07T000329.1, Solyc07T001452.1, Solyc07T001453.1, Solyc09T002783.1, Solyc09T002784.1, Solyc09T002785.1, Solyc12T002696.2	Solyc_TS185_01T001207.1, Solyc_TS185_01T001660.1, Solyc_TS185_01T001663.1, Solyc_TS185_01T001665.1, Solyc_TS185_01T001666.1, Solyc_TS185_01T001667.1, Solyc_TS185_01T001668.1, Solyc_TS185_03T001039.1, Solyc_TS185_07T000351.1, Solyc_TS185_07T001238.1, Solyc_TS185_07T001239.1, Solyc_TS185_09T002579.1, Solyc_TS185_09T002580.1, Solyc_TS185_12T002379.1, Solyc_TS185_12T002380.1	SolyMTch01g031340.1, SolyMTch03g113960.1, SolyMTch09g276280.1, SolyMTch12g338030.2	Solyc_TS112_01T001489.1, Solyc_TS112_01T001993.1, Solyc_TS112_01T001995.1, Solyc_TS112_01T001996.1, Solyc_TS112_01T001997.1, Solyc_TS112_03T001048.1, Solyc_TS112_05T001026.1, Solyc_TS112_05T001301.1, Solyc_TS112_05T001456.1, Solyc_TS112_07T000350.1, Solyc_TS112_07T001383.1, Solyc_TS112_07T001385.1, Solyc_TS112_09T002631.1, Solyc_TS112_12T002521.1	Solyc_TS117_01T001565.1, Solyc_TS117_01T001568.1, Solyc_TS117_01T001570.1, Solyc_TS117_01T001571.1, Solyc_TS117_01T001572.1, Solyc_TS117_01T001573.1, Solyc_TS117_01T001574.1, Solyc_TS117_03T001041.1, Solyc_TS117_05T001065.1, Solyc_TS117_07T000361.1, Solyc_TS117_07T000981.1, Solyc_TS117_07T000982.1, Solyc_TS117_09T002580.1, Solyc_TS117_09T002581.1, Solyc_TS117_12T002479.1, Solyc_TS117_12T002480.1	Solyc_TS12_01T001485.1, Solyc_TS12_01T001488.1, Solyc_TS12_01T001490.1, Solyc_TS12_01T001491.1, Solyc_TS12_01T001492.1, Solyc_TS12_03T001010.1, Solyc_TS12_07T000348.1, Solyc_TS12_07T001175.1, Solyc_TS12_09T002485.1, Solyc_TS12_09T002487.1, Solyc_TS12_12T002339.1, Solyc_TS12_12T002340.1	Solyc_TS331_01T001453.1, Solyc_TS331_01T001961.1, Solyc_TS331_01T001964.1, Solyc_TS331_01T001965.1, Solyc_TS331_03T001059.1, Solyc_TS331_05T001021.1, Solyc_TS331_05T001307.1, Solyc_TS331_05T001310.1, Solyc_TS331_07T000347.1, Solyc_TS331_07T001429.1, Solyc_TS331_07T001432.1, Solyc_TS331_09T002707.1, Solyc_TS331_12T002527.1	Solyc_TS629_01T001492.1, Solyc_TS629_01T001951.1, Solyc_TS629_01T001953.1, Solyc_TS629_01T001954.1, Solyc_TS629_01T001955.1, Solyc_TS629_03T001048.1, Solyc_TS629_05T001027.1, Solyc_TS629_05T001298.1, Solyc_TS629_05T001454.1, Solyc_TS629_07T000346.1, Solyc_TS629_07T001360.1, Solyc_TS629_07T001362.1, Solyc_TS629_09T002611.1, Solyc_TS629_12T002530.1	Solyc_TS692_01T001278.1, Solyc_TS692_01T001747.1, Solyc_TS692_01T001749.1, Solyc_TS692_01T001750.1, Solyc_TS692_01T001751.1, Solyc_TS692_03T001059.1, Solyc_TS692_05T001033.1, Solyc_TS692_05T001288.1, Solyc_TS692_05T001434.1, Solyc_TS692_07T000347.1, Solyc_TS692_07T001391.1, Solyc_TS692_07T001393.1, Solyc_TS692_12T002582.1	Solyc_TS80_01T001673.1, Solyc_TS80_01T001674.1, Solyc_TS80_01T001676.1, Solyc_TS80_01T001677.1, Solyc_TS80_01T001679.1, Solyc_TS80_03T001026.1, Solyc_TS80_07T000343.1, Solyc_TS80_07T001214.1, Solyc_TS80_09T002546.1, Solyc_TS80_09T002547.1, Solyc_TS80_12T002328.1, Solyc_TS80_12T002329.1	Solyc_EA00371_01T001164.1, Solyc_EA00371_01T001594.1, Solyc_EA00371_01T001596.1, Solyc_EA00371_01T001598.1, Solyc_EA00371_01T001599.1, Solyc_EA00371_01T001600.1, Solyc_EA00371_01T001601.1, Solyc_EA00371_03T001030.1, Solyc_EA00371_07T000338.1, Solyc_EA00371_07T001225.1, Solyc_EA00371_09T002494.1, Solyc_EA00371_12T002368.1, Solyc_EA00371_12T002369.1	Solyc_Fla8924_01T001176.1, Solyc_Fla8924_01T001609.1, Solyc_Fla8924_01T001612.1, Solyc_Fla8924_01T001614.1, Solyc_Fla8924_01T001615.1, Solyc_Fla8924_01T001616.1, Solyc_Fla8924_01T001618.1, Solyc_Fla8924_03T001057.1, Solyc_Fla8924_07T000347.1, Solyc_Fla8924_07T001222.1, Solyc_Fla8924_07T001223.1, Solyc_Fla8924_09T002614.1, Solyc_Fla8924_09T002616.1, Solyc_Fla8924_12T002383.1, Solyc_Fla8924_12T0023…	Solyc_Floradade_01T001206.1, Solyc_Floradade_01T001664.1, Solyc_Floradade_01T001666.1, Solyc_Floradade_01T001667.1, Solyc_Floradade_01T001668.1, Solyc_Floradade_03T000961.1, Solyc_Floradade_05T000993.1, Solyc_Floradade_05T001250.1, Solyc_Floradade_05T001396.1, Solyc_Floradade_07T000330.1, Solyc_Floradade_07T001258.1, Solyc_Floradade_07T001259.1, Solyc_Floradade_09T002496.1, Solyc_Floradade_12T002…	Solyc_LYC1410_01T001218.1, Solyc_LYC1410_01T001680.1, Solyc_LYC1410_01T001682.1, Solyc_LYC1410_01T001683.1, Solyc_LYC1410_03T001000.1, Solyc_LYC1410_05T000978.1, Solyc_LYC1410_05T001208.1, Solyc_LYC1410_07T000330.1, Solyc_LYC1410_07T001282.1, Solyc_LYC1410_07T001283.1, Solyc_LYC1410_09T002491.1, Solyc_LYC1410_09T002493.1, Solyc_LYC1410_12T002358.1	Solyc_Brandywine_01T001124.1, Solyc_Brandywine_01T001551.1, Solyc_Brandywine_01T001554.1, Solyc_Brandywine_01T001556.1, Solyc_Brandywine_01T001557.1, Solyc_Brandywine_01T001558.1, Solyc_Brandywine_01T001559.1, Solyc_Brandywine_01T001560.1, Solyc_Brandywine_03T001062.1, Solyc_Brandywine_07T000346.1, Solyc_Brandywine_07T001256.1, Solyc_Brandywine_09T002535.1, Solyc_Brandywine_12T002417.1, Solyc_Bra…	Solyc_EA00990_01T001471.1, Solyc_EA00990_01T001969.1, Solyc_EA00990_01T001972.1, Solyc_EA00990_01T001973.1, Solyc_EA00990_01T001975.1, Solyc_EA00990_03T001048.1, Solyc_EA00990_05T001277.1, Solyc_EA00990_05T001442.1, Solyc_EA00990_07T000337.1, Solyc_EA00990_07T001368.1, Solyc_EA00990_08T001167.1, Solyc_EA00990_12T002495.1	Solyc_PI169588_01T001193.1, Solyc_PI169588_01T001636.1, Solyc_PI169588_01T001637.1, Solyc_PI169588_01T001638.1, Solyc_PI169588_01T001639.1, Solyc_PI169588_03T001011.1, Solyc_PI169588_05T000982.1, Solyc_PI169588_05T001234.1, Solyc_PI169588_05T001383.1, Solyc_PI169588_07T000332.1, Solyc_PI169588_07T001239.1, Solyc_PI169588_07T001240.1, Solyc_PI169588_09T002544.1, Solyc_PI169588_12T002369.1	Solyc_PI303721_01T001189.1, Solyc_PI303721_01T001645.1, Solyc_PI303721_01T001647.1, Solyc_PI303721_01T001648.1, Solyc_PI303721_03T000989.1, Solyc_PI303721_05T000983.1, Solyc_PI303721_05T001232.1, Solyc_PI303721_07T000330.1, Solyc_PI303721_07T001264.1, Solyc_PI303721_07T001265.1, Solyc_PI303721_07T001267.1, Solyc_PI303721_12T002363.1	Sneo01g011750.1, Sneo01g011800.1, Sneo01g011810.1, Sneo01g011820.1, Sneo01g012110.1, Sneo05g009140.1, Sneo07g002720.1, Sneo07g009060.1, Sneo09g022200.1, Sneo09g022210.1, Sneo09g022220.1, Sneo12g019960.1, Sneo12g019970.1	Soneo01g019780.1, Soneo01g019840.1, Soneo01g019850.1, Soneo01g019860.1, Soneo01g020290.1, Soneo07g214700.1, Soneo09g295460.1, Soneo09g295470.1, Soneo12g379980.1	Spen01g018680.1, Spen01g018760.1, Spen01g018770.1, Spen03g095010.1, Spen07g213610.1, Spen09g289650.1, Spen09g289660.1, Spen09g289670.1, Spen12g371720.1, Spen12g371730.1	Sopen01g027540.1, Sopen01g027630.1, Sopen01g027640.1, Sopen03g011880.1, Sopen07g004110.1, Sopen09g035380.1, Sopen09g035390.1, Sopen09g035400.1, Sopen12g033340.1, Sopen12g033350.1
OG0000001	Schi04g015150.1, Schi04g018510.1, Schi04g018520.1, Schi04g018530.1, Schi04g018540.1, Schi04g018550.1, Schi04g018560.1, Schi04g018620.1, Schi04g018630.1, Schi12g016620.1, Schi12g016630.1, Schi12g016640.1	Schm04g018010.1, Schm04g018020.1, Schm04g018030.1, Schm04g018040.1, Schm04g018060.1, Schm12g015600.1, Schm12g015610.1, Schm12g015620.1	Scor04g017930.1, Scor04g017940.1, Scor04g017950.1, Scor12g016940.1, Scor12g016950.1	Sgal04g018330.1, Sgal04g018340.1, Sgal04g018350.1, Sgal04g018360.1, Sgal12g017870.1, Sgal12g017880.1, Sgal12g017890.1	GWHPBJTJ010735, GWHPBJTJ010736, GWHPBJTJ020030, GWHPBJTJ020031, GWHPBJTJ020032, GWHPBJTJ020033, GWHPBJTJ020034	Shab04g020020.1, Shab04g020030.1, Shab04g020040.1, Shab04g020050.1, Shab12g016720.1, Shab12g016730.1	GWHPBJTH010772, GWHPBJTH010773, GWHPBJTH020110, GWHPBJTH020111, GWHPBJTH020112, GWHPBJTH020113, GWHPBJTH020114	Slyd04g017270.1, Slyd04g017280.1, Slyd04g017290.1, Slyd04g017300.1, Slyd12g015130.1, Slyd12g015140.1	Solyc_cer_BGV006865_04T002269.1, Solyc_cer_BGV006865_04T002271.1, Solyc_cer_BGV006865_04T002272.1, Solyc_cer_BGV006865_04T002273.1, Solyc_cer_BGV006865_04T002274.1, Solyc_cer_BGV006865_12T002035.1, Solyc_cer_BGV006865_12T002036.1	Solyc_cer_BGV007931_04T002226.1, Solyc_cer_BGV007931_04T002228.1, Solyc_cer_BGV007931_04T002229.1, Solyc_cer_BGV007931_04T002230.1, Solyc_cer_BGV007931_12T002056.1, Solyc_cer_BGV007931_12T002057.1	Solyc_cer_BGV007989_04T002158.1, Solyc_cer_BGV007989_04T002160.1, Solyc_cer_BGV007989_04T002161.1, Solyc_cer_BGV007989_04T002163.1, Solyc_cer_BGV007989_04T002165.1, Solyc_cer_BGV007989_04T002166.1, Solyc_cer_BGV007989_12T001948.1, Solyc_cer_BGV007989_12T001949.1, Solyc_cer_BGV007989_12T001950.1	Solyc_cer_TS118_04T002407.1, Solyc_cer_TS118_04T002409.1, Solyc_cer_TS118_04T002410.1, Solyc_cer_TS118_04T002411.1, Solyc_cer_TS118_04T002412.1, Solyc_cer_TS118_12T002206.1, Solyc_cer_TS118_12T002207.1	Solyc_cer_TS238_04T002179.1, Solyc_cer_TS238_04T002180.1, Solyc_cer_TS238_04T002181.1, Solyc_cer_TS238_04T002182.1, Solyc_cer_TS238_04T002184.1, Solyc_cer_TS238_04T002185.1, Solyc_cer_TS238_12T001954.1, Solyc_cer_TS238_12T001955.1	Solyc_cer_TS281_04T002373.1, Solyc_cer_TS281_04T002375.1, Solyc_cer_TS281_04T002376.1, Solyc_cer_TS281_04T002377.1, Solyc_cer_TS281_04T002378.1, Solyc_cer_TS281_12T002145.1, Solyc_cer_TS281_12T002146.1	Solyc_cer_TS96_04T002299.1, Solyc_cer_TS96_04T002301.1, Solyc_cer_TS96_04T002302.1, Solyc_cer_TS96_04T002303.1, Solyc_cer_TS96_04T002304.1, Solyc_cer_TS96_12T002053.1, Solyc_cer_TS96_12T002054.1	Slyv04g018030.1, Slyv04g018040.1, Slyv04g018050.1, Slyv04g018060.1, Slyv12g017510.1, Slyv12g017520.1, Slyv12g017530.1	Solyc_cer_TS280_04T002205.1, Solyc_cer_TS280_04T002207.1, Solyc_cer_TS280_04T002209.1, Solyc_cer_TS280_04T002210.1, Solyc_cer_TS280_04T002212.1, Solyc_cer_TS280_12T002006.1, Solyc_cer_TS280_12T002007.1, Solyc_cer_TS280_12T002008.1	Solyc_cer_TS39_04T002246.1, Solyc_cer_TS39_04T002247.1, Solyc_cer_TS39_04T002248.1, Solyc_cer_TS39_04T002251.1, Solyc_cer_TS39_04T002253.1, Solyc_cer_TS39_04T002255.1, Solyc_cer_TS39_12T001969.1, Solyc_cer_TS39_12T001970.1, Solyc_cer_TS39_12T001972.1	Solyc_cer_TS545_04T002451.1, Solyc_cer_TS545_04T002453.1, Solyc_cer_TS545_04T002455.1, Solyc_cer_TS545_04T002456.1, Solyc_cer_TS545_04T002457.1, Solyc_cer_TS545_12T002353.1, Solyc_cer_TS545_12T002354.1	Solyc_cer_TS623_04T002267.1, Solyc_cer_TS623_04T002268.1, Solyc_cer_TS623_04T002269.1, Solyc_cer_TS623_04T002270.1, Solyc_cer_TS623_04T002272.1, Solyc_cer_TS623_04T002274.1, Solyc_cer_TS623_12T002026.1, Solyc_cer_TS623_12T002027.1	Solyc_TS166_04T002227.1, Solyc_TS166_04T002229.1, Solyc_TS166_04T002230.1, Solyc_TS166_04T002231.1, Solyc_TS166_04T002233.1, Solyc_TS166_04T002234.1, Solyc_TS166_12T001974.1, Solyc_TS166_12T001975.1	Solyc_TS171_04T002423.1, Solyc_TS171_04T002424.1, Solyc_TS171_04T002426.1, Solyc_TS171_04T002428.1, Solyc_TS171_12T002212.1, Solyc_TS171_12T002213.1	Solyc_TS60_04T002393.1, Solyc_TS60_04T002394.1, Solyc_TS60_04T002396.1, Solyc_TS60_04T002397.1, Solyc_TS60_04T002399.1, Solyc_TS60_12T002218.1, Solyc_TS60_12T002219.1	Solyc_MM_04T002228.1, Solyc_MM_04T002230.1, Solyc_MM_04T002231.1, Solyc_MM_04T002232.1, Solyc_MM_04T002233.1, Solyc_MM_12T002173.1, Solyc_MM_12T002174.1	Solyc_TS9_04T002310.1, Solyc_TS9_04T002312.1, Solyc_TS9_04T002313.1, Solyc_TS9_04T002314.1, Solyc_TS9_04T002315.1, Solyc_TS9_12T002175.1, Solyc_TS9_12T002176.1	Solyc_TS3_04T002280.1, Solyc_TS3_04T002282.1, Solyc_TS3_04T002284.1, Solyc_TS3_04T002285.1, Solyc_TS3_04T002287.1, Solyc_TS3_12T002004.1, Solyc_TS3_12T002006.1	Solyc_TS204_04T002274.1, Solyc_TS204_04T002276.1, Solyc_TS204_04T002277.1, Solyc_TS204_04T002278.1, Solyc_TS204_04T002280.1, Solyc_TS204_04T002281.1, Solyc_TS204_12T002016.1, Solyc_TS204_12T002017.1, Solyc_TS204_12T002019.1	Solyc04T002333.1, Solyc04T002334.1, Solyc04T002335.1, Solyc04T002338.1, Solyc04T002341.1, Solyc12T002318.1, Solyc12T002319.3	Solyc_TS185_04T002157.1, Solyc_TS185_04T002159.1, Solyc_TS185_04T002161.1, Solyc_TS185_04T002162.1, Solyc_TS185_04T002164.1, Solyc_TS185_04T002165.1, Solyc_TS185_12T002010.1, Solyc_TS185_12T002011.1, Solyc_TS185_12T002013.1	SolyMTch04g126020.1, SolyMTch04g126030.2, SolyMTch04g139410.1, SolyMTch04g139420.1, SolyMTch04g139430.1, SolyMTch04g139440.1, SolyMTch12g336130.1, SolyMTch12g336140.1, SolyMTch12g348930.1	Solyc_TS112_04T002249.1, Solyc_TS112_04T002250.1, Solyc_TS112_04T002251.1, Solyc_TS112_04T002252.1, Solyc_TS112_04T002253.1, Solyc_TS112_12T002162.1, Solyc_TS112_12T002163.1	Solyc_TS117_04T002241.1, Solyc_TS117_04T002242.1, Solyc_TS117_04T002243.1, Solyc_TS117_04T002244.1, Solyc_TS117_04T002246.1, Solyc_TS117_04T002248.1, Solyc_TS117_12T002098.1, Solyc_TS117_12T002099.1, Solyc_TS117_12T002101.1	Solyc_TS12_04T002289.1, Solyc_TS12_04T002291.1, Solyc_TS12_04T002292.1, Solyc_TS12_04T002293.1, Solyc_TS12_04T002297.1, Solyc_TS12_12T001966.1, Solyc_TS12_12T001967.1	Solyc_TS331_04T002359.1, Solyc_TS331_04T002360.1, Solyc_TS331_04T002363.1, Solyc_TS331_04T002365.1, Solyc_TS331_12T002165.1, Solyc_TS331_12T002166.1	Solyc_TS629_04T002335.1, Solyc_TS629_04T002337.1, Solyc_TS629_04T002338.1, Solyc_TS629_04T002339.1, Solyc_TS629_12T002171.1, Solyc_TS629_12T002172.1	Solyc_TS692_04T002301.1, Solyc_TS692_04T002303.1, Solyc_TS692_04T002304.1, Solyc_TS692_04T002306.1, Solyc_TS692_12T002220.1, Solyc_TS692_12T002221.1	Solyc_TS80_04T002280.1, Solyc_TS80_04T002282.1, Solyc_TS80_04T002283.1, Solyc_TS80_04T002284.1, Solyc_TS80_04T002286.1, Solyc_TS80_04T002287.1, Solyc_TS80_12T001948.1, Solyc_TS80_12T001949.1	Solyc_EA00371_04T002211.1, Solyc_EA00371_04T002213.1, Solyc_EA00371_04T002215.1, Solyc_EA00371_04T002216.1, Solyc_EA00371_04T002220.1, Solyc_EA00371_12T001991.1, Solyc_EA00371_12T001992.1, Solyc_EA00371_12T001994.1	Solyc_Fla8924_04T002189.1, Solyc_Fla8924_04T002191.1, Solyc_Fla8924_04T002193.1, Solyc_Fla8924_04T002194.1, Solyc_Fla8924_04T002196.1, Solyc_Fla8924_04T002198.1, Solyc_Fla8924_12T002011.1, Solyc_Fla8924_12T002012.1	Solyc_Floradade_04T002191.1, Solyc_Floradade_04T002194.1, Solyc_Floradade_04T002195.1, Solyc_Floradade_04T002196.1, Solyc_Floradade_04T002198.1, Solyc_Floradade_12T002027.1, Solyc_Floradade_12T002028.1	Solyc_LYC1410_04T002155.1, Solyc_LYC1410_04T002157.1, Solyc_LYC1410_04T002158.1, Solyc_LYC1410_04T002159.1, Solyc_LYC1410_04T002160.1, Solyc_LYC1410_12T002014.1, Solyc_LYC1410_12T002015.1	Solyc_Brandywine_04T002232.1, Solyc_Brandywine_04T002233.1, Solyc_Brandywine_04T002234.1, Solyc_Brandywine_04T002235.1, Solyc_Brandywine_04T002237.1, Solyc_Brandywine_04T002238.1, Solyc_Brandywine_12T002038.1, Solyc_Brandywine_12T002039.1	Solyc_EA00990_04T002271.1, Solyc_EA00990_04T002272.1, Solyc_EA00990_04T002273.1, Solyc_EA00990_04T002274.1, Solyc_EA00990_04T002275.1, Solyc_EA00990_12T002142.1, Solyc_EA00990_12T002143.1	Solyc_PI169588_04T002163.1, Solyc_PI169588_04T002166.1, Solyc_PI169588_04T002167.1, Solyc_PI169588_04T002168.1, Solyc_PI169588_12T002028.1, Solyc_PI169588_12T002029.1	Solyc_PI303721_04T002168.1, Solyc_PI303721_04T002169.1, Solyc_PI303721_04T002170.1, Solyc_PI303721_04T002171.1, Solyc_PI303721_04T002172.1, Solyc_PI303721_12T002011.1, Solyc_PI303721_12T002012.1	Sneo04g018850.1, Sneo04g018860.1, Sneo04g018870.1, Sneo04g018880.1, Sneo12g015930.1, Sneo12g015950.1, Sneo12g015960.1	Soneo04g146780.1, Soneo04g146790.1, Soneo04g146800.1, Soneo04g146810.1, Soneo12g375900.1, Soneo12g375910.1, Soneo12g375920.1	Spen04g142980.1, Spen04g142990.1, Spen04g143000.1, Spen04g143010.1, Spen12g367760.1, Spen12g367770.1, Spen12g367780.1	Sopen00g004090.1, Sopen00g005820.1, Sopen00g005840.1, Sopen00g008610.1, Sopen00g008620.1, Sopen00g009980.1, Sopen12g029720.1, Sopen12g029730.1, Sopen12g029740.1
OG0000002	Schi06g021520.1, Schi10g021010.1, Schi10g021550.1, Schi10g021560.1, Schi10g021580.1	Schm06g023060.1, Schm10g020420.1, Schm10g020780.1, Schm10g020800.1, Schm12g008140.1	Scor06g022950.1, Scor10g019740.1, Scor10g020110.1, Scor10g020120.1, Scor12g008750.1	Sgal06g024090.1, Sgal10g022080.1, Sgal10g022450.1, Sgal10g022460.1, Sgal10g022480.1	GWHPBJTJ006500, GWHPBJTJ006533, GWHPBJTJ006534, GWHPBJTJ006535, GWHPBJTJ025590	Shab06g022400.1, Shab10g021860.1, Shab10g022240.1, Shabxxg010410.1, Shabxxg013940.1	GWHPBJTH006632, GWHPBJTH006666, GWHPBJTH025711	Slyd06g023520.1, Slyd06g023550.1, Slyd10g014700.1, Slyd10g014710.1, Slyd10g014720.1, Slyd10g015300.1	Solyc_cer_BGV006865_06T002421.1, Solyc_cer_BGV006865_10T002354.1, Solyc_cer_BGV006865_10T002390.1	Solyc_cer_BGV007931_02T000103.1, Solyc_cer_BGV007931_06T002471.1, Solyc_cer_BGV007931_10T002380.1, Solyc_cer_BGV007931_10T002414.1	Solyc_cer_BGV007989_02T000100.1, Solyc_cer_BGV007989_06T002516.1, Solyc_cer_BGV007989_10T002360.1, Solyc_cer_BGV007989_10T002397.1, Solyc_cer_BGV007989_10T002398.1, Solyc_cer_BGV007989_12T000931.1	Solyc_cer_TS118_02T000095.1, Solyc_cer_TS118_06T002561.1, Solyc_cer_TS118_10T002570.1, Solyc_cer_TS118_10T002604.1	Solyc_cer_TS238_06T002533.1, Solyc_cer_TS238_10T002356.1, Solyc_cer_TS238_10T002394.1, Solyc_cer_TS238_10T002395.1	Solyc_cer_TS281_02T000104.1, Solyc_cer_TS281_06T002604.1, Solyc_cer_TS281_10T002649.1, Solyc_cer_TS281_10T002682.1	Solyc_cer_TS96_01T001474.1, Solyc_cer_TS96_06T002487.1, Solyc_cer_TS96_10T002459.1, Solyc_cer_TS96_10T002492.1, Solyc_cer_TS96_12T000922.1	Slyv06g023680.1, Slyv10g022040.1, Slyv10g022410.1, Slyv10g022420.1, Slyv10g022450.1, Slyv12g008800.1	Solyc_cer_TS280_02T000072.1, Solyc_cer_TS280_06T002545.1, Solyc_cer_TS280_10T002417.1, Solyc_cer_TS280_10T002455.1, Solyc_cer_TS280_10T002456.1	Solyc_cer_TS39_06T002515.1, Solyc_cer_TS39_10T002428.1, Solyc_cer_TS39_10T002467.1, Solyc_cer_TS39_10T002468.2	Solyc_cer_TS545_02T000097.1, Solyc_cer_TS545_06T002510.1, Solyc_cer_TS545_10T002630.1, Solyc_cer_TS545_10T002664.1, Solyc_cer_TS545_10T002666.1	Solyc_cer_TS623_02T000085.2, Solyc_cer_TS623_06T002551.1, Solyc_cer_TS623_10T002395.1, Solyc_cer_TS623_10T002434.1, Solyc_cer_TS623_10T002435.1	Solyc_TS166_02T000093.1, Solyc_TS166_06T002547.1, Solyc_TS166_10T002436.1, Solyc_TS166_10T002474.1, Solyc_TS166_10T002475.1	Solyc_TS171_01T001558.1, Solyc_TS171_02T000101.2, Solyc_TS171_06T002557.1, Solyc_TS171_10T002596.1, Solyc_TS171_10T002631.1	Solyc_TS60_01T001731.1, Solyc_TS60_06T002603.1, Solyc_TS60_10T002626.1, Solyc_TS60_10T002661.1	Solyc_MM_06T002556.1, Solyc_MM_10T002591.1, Solyc_MM_10T002624.1	Solyc_TS9_02T000117.1, Solyc_TS9_06T002557.1, Solyc_TS9_10T002605.1, Solyc_TS9_10T002637.1	Solyc_TS3_01T001388.1, Solyc_TS3_02T000085.1, Solyc_TS3_06T002468.1, Solyc_TS3_10T002462.1, Solyc_TS3_10T002497.1	Solyc_TS204_06T002582.1, Solyc_TS204_10T002479.1, Solyc_TS204_10T002517.1, Solyc_TS204_10T002518.1, Solyc_TS204_10T002519.1	Solyc06T002492.1, Solyc10T002771.1, Solyc10T002809.4	Solyc_TS185_02T000085.2, Solyc_TS185_06T002519.1, Solyc_TS185_10T002472.1, Solyc_TS185_10T002509.1, Solyc_TS185_10T002510.1, Solyc_TS185_10T002511.1, Solyc_TS185_10T002512.1	SolyMTch06g195520.1, SolyMTch10g288310.1, SolyMTch10g288320.1, SolyMTch10g288330.1, SolyMTch10g300700.1, SolyMTch12g330490.1	Solyc_TS112_02T000096.1, Solyc_TS112_06T002584.1, Solyc_TS112_10T002548.1, Solyc_TS112_10T002583.1	Solyc_TS117_06T002546.1, Solyc_TS117_10T002453.1, Solyc_TS117_10T002492.1	Solyc_TS12_02T000082.1, Solyc_TS12_06T002513.1, Solyc_TS12_10T002431.1, Solyc_TS12_10T002468.1	Solyc_TS331_02T000094.2, Solyc_TS331_06T002535.1, Solyc_TS331_10T002681.1, Solyc_TS331_10T002715.1	Solyc_TS629_02T000096.1, Solyc_TS629_06T002542.1, Solyc_TS629_10T002577.1, Solyc_TS629_10T002609.1	Solyc_TS692_02T000099.1, Solyc_TS692_06T002501.1, Solyc_TS692_10T002626.1, Solyc_TS692_10T002661.1, Solyc_TS692_10T002663.1	Solyc_TS80_02T000075.1, Solyc_TS80_06T002511.1, Solyc_TS80_10T002411.1, Solyc_TS80_10T002449.1, Solyc_TS80_10T002450.1	Solyc_EA00371_02T000105.1, Solyc_EA00371_06T002548.1, Solyc_EA00371_10T002386.1, Solyc_EA00371_10T002425.1, Solyc_EA00371_10T002426.1	Solyc_Fla8924_02T000086.1, Solyc_Fla8924_06T002576.1, Solyc_Fla8924_10T002398.1, Solyc_Fla8924_10T002437.1, Solyc_Fla8924_10T002438.1	Solyc_Floradade_01T001424.1, Solyc_Floradade_06T002471.1, Solyc_Floradade_10T002372.1, Solyc_Floradade_10T002406.1	Solyc_LYC1410_01T001430.1, Solyc_LYC1410_02T000089.1, Solyc_LYC1410_06T002467.1, Solyc_LYC1410_10T002374.1, Solyc_LYC1410_10T002408.1	Solyc_Brandywine_02T000090.1, Solyc_Brandywine_06T002572.1, Solyc_Brandywine_10T002426.1, Solyc_Brandywine_10T002465.1	Solyc_EA00990_02T000092.1, Solyc_EA00990_06T002549.1, Solyc_EA00990_10T002496.1, Solyc_EA00990_10T002532.1	Solyc_PI169588_02T000088.1, Solyc_PI169588_06T002482.1, Solyc_PI169588_10T002400.1, Solyc_PI169588_10T002435.1, Solyc_PI169588_10T002437.1	Solyc_PI303721_01T001392.1, Solyc_PI303721_02T000089.1, Solyc_PI303721_06T002452.1, Solyc_PI303721_10T002388.1, Solyc_PI303721_10T002419.1	Sneo06g023660.1, Sneo10g020850.1, Sneo10g021220.1, Sneo10g021230.1, Sneo10g021240.1	Soneo06g208800.1, Soneo10g323680.1, Soneo10g324040.1, Soneo10g324050.1, Soneo12g361370.1	Spen06g207130.1, Spen10g317700.1, Spen10g318080.1, Spen10g318090.1, Spen12g354400.1	Sopen06g032940.1, Sopen10g034350.1, Sopen10g034720.1, Sopen10g034730.1, Sopen12g010510.1
OG0000003	Schi04g002610.1, Schi04g006430.1, Schi04g006440.1	Schm04g001980.1, Schm04g006600.1, Schm04g006630.1, Schm04g006640.1	Scor04g002310.1, Scor04g006780.1, Scor04g006830.1, Scor04g006840.1	Sgal04g002200.1, Sgal04g005730.1, Sgal04g006860.1, Sgal04g006890.1, Sgal04g006900.1	GWHPBJTJ018130, GWHPBJTJ018475, GWHPBJTJ018610, GWHPBJTJ018611	Shab04g002440.1, Shab04g007490.1, Shab04g007520.1, Shab04g007530.1	GWHPBJTH018306, GWHPBJTH018307, GWHPBJTH018746, GWHPBJTH018747	Slyd04g002330.1, Slyd04g006730.1, Slyd04g006770.1, Slyd04g006780.1, Slyd04g007100.1	Solyc_cer_BGV006865_04T000252.1, Solyc_cer_BGV006865_04T000718.1, Solyc_cer_BGV006865_04T000719.1	Solyc_cer_BGV007931_04T000253.1, Solyc_cer_BGV007931_04T000597.1, Solyc_cer_BGV007931_04T000701.1, Solyc_cer_BGV007931_04T000705.1, Solyc_cer_BGV007931_04T000706.1	Solyc_cer_BGV007989_04T000260.1, Solyc_cer_BGV007989_04T000648.1, Solyc_cer_BGV007989_04T000756.1, Solyc_cer_BGV007989_04T000761.1, Solyc_cer_BGV007989_04T000762.1	Solyc_cer_TS118_04T000260.1, Solyc_cer_TS118_04T000632.1, Solyc_cer_TS118_04T000737.1, Solyc_cer_TS118_04T000741.1, Solyc_cer_TS118_04T000742.1	Solyc_cer_TS238_04T000261.1, Solyc_cer_TS238_04T000646.1, Solyc_cer_TS238_04T000751.1, Solyc_cer_TS238_04T000756.1, Solyc_cer_TS238_04T000757.1	Solyc_cer_TS281_04T000252.1, Solyc_cer_TS281_04T000619.1, Solyc_cer_TS281_04T000729.1, Solyc_cer_TS281_04T000732.1, Solyc_cer_TS281_04T000733.1	Solyc_cer_TS96_04T000247.1, Solyc_cer_TS96_04T000622.1, Solyc_cer_TS96_04T000728.1, Solyc_cer_TS96_04T000729.1	Slyv04g002210.1, Slyv04g005800.1, Slyv04g006850.1, Slyv04g006880.1, Slyv04g006890.1	Solyc_cer_TS280_04T000262.1, Solyc_cer_TS280_04T000639.1, Solyc_cer_TS280_04T000746.1, Solyc_cer_TS280_04T000747.1	Solyc_cer_TS39_04T000262.1, Solyc_cer_TS39_04T000656.1, Solyc_cer_TS39_04T000664.1, Solyc_cer_TS39_04T000779.1, Solyc_cer_TS39_04T000784.1, Solyc_cer_TS39_04T000785.1	Solyc_cer_TS545_04T000258.1, Solyc_cer_TS545_04T000637.1, Solyc_cer_TS545_04T000749.1, Solyc_cer_TS545_04T000753.1, Solyc_cer_TS545_04T000754.1	Solyc_cer_TS623_04T000257.1, Solyc_cer_TS623_04T000641.1, Solyc_cer_TS623_04T000766.1, Solyc_cer_TS623_04T000767.1	Solyc_TS166_04T000253.1, Solyc_TS166_04T000639.1, Solyc_TS166_04T000753.1, Solyc_TS166_04T000758.1, Solyc_TS166_04T000759.1	Solyc_TS171_04T000256.1, Solyc_TS171_04T000635.1, Solyc_TS171_04T000744.1, Solyc_TS171_04T000748.1, Solyc_TS171_04T000749.1	Solyc_TS60_04T000258.1, Solyc_TS60_04T000637.1, Solyc_TS60_04T000744.1, Solyc_TS60_04T000748.1, Solyc_TS60_04T000749.1	Solyc_MM_04T000260.1, Solyc_MM_04T000622.1, Solyc_MM_04T000728.1, Solyc_MM_04T000732.1, Solyc_MM_04T000733.1	Solyc_TS9_04T000259.1, Solyc_TS9_04T000630.1, Solyc_TS9_04T000737.1, Solyc_TS9_04T000740.1, Solyc_TS9_04T000741.1	Solyc_TS3_04T000255.1, Solyc_TS3_04T000612.1, Solyc_TS3_04T000713.1, Solyc_TS3_04T000714.1	Solyc_TS204_04T000267.1, Solyc_TS204_04T000673.1, Solyc_TS204_04T000782.1, Solyc_TS204_04T000783.1, Solyc_TS204_04T000788.1, Solyc_TS204_04T000789.1	Solyc04T000584.1, Solyc04T000696.1, Solyc04T000697.1	Solyc_TS185_04T000265.1, Solyc_TS185_04T000653.1, Solyc_TS185_04T000760.1, Solyc_TS185_04T000764.1, Solyc_TS185_04T000765.1	SolyMTch04g143130.1, SolyMTch04g143190.1	Solyc_TS112_04T000261.1, Solyc_TS112_04T000639.1, Solyc_TS112_04T000742.1, Solyc_TS112_04T000746.1, Solyc_TS112_04T000747.1	Solyc_TS117_04T000258.1, Solyc_TS117_04T000660.1, Solyc_TS117_04T000664.1, Solyc_TS117_04T000786.1, Solyc_TS117_04T000792.1, Solyc_TS117_04T000793.1	Solyc_TS12_04T000257.1, Solyc_TS12_04T000648.1, Solyc_TS12_04T000761.1, Solyc_TS12_04T000762.1	Solyc_TS331_04T000261.1, Solyc_TS331_04T000622.1, Solyc_TS331_04T000744.1, Solyc_TS331_04T000746.1, Solyc_TS331_04T000747.1	Solyc_TS629_04T000259.1, Solyc_TS629_04T000621.1, Solyc_TS629_04T000724.1, Solyc_TS629_04T000728.1, Solyc_TS629_04T000729.1	Solyc_TS692_04T000254.1, Solyc_TS692_04T000609.1, Solyc_TS692_04T000713.1, Solyc_TS692_04T000717.1, Solyc_TS692_04T000718.1	Solyc_TS80_04T000250.1, Solyc_TS80_04T000634.1, Solyc_TS80_04T000639.1, Solyc_TS80_04T000754.1, Solyc_TS80_04T000755.1	Solyc_EA00371_04T000260.1, Solyc_EA00371_04T000645.1, Solyc_EA00371_04T000761.1, Solyc_EA00371_04T000762.1	Solyc_Fla8924_04T000258.1, Solyc_Fla8924_04T000641.1, Solyc_Fla8924_04T000751.1, Solyc_Fla8924_04T000756.1, Solyc_Fla8924_04T000757.1	Solyc_Floradade_04T000252.1, Solyc_Floradade_04T000618.1, Solyc_Floradade_04T000730.1, Solyc_Floradade_04T000731.1	Solyc_LYC1410_04T000249.1, Solyc_LYC1410_04T000598.1, Solyc_LYC1410_04T000710.1, Solyc_LYC1410_04T000711.1	Solyc_Brandywine_04T000241.1, Solyc_Brandywine_04T000634.1, Solyc_Brandywine_04T000744.1, Solyc_Brandywine_04T000749.1, Solyc_Brandywine_04T000750.1	Solyc_EA00990_04T000259.1, Solyc_EA00990_04T000627.1, Solyc_EA00990_04T000734.1, Solyc_EA00990_04T000735.1	Solyc_PI169588_04T000250.1, Solyc_PI169588_04T000605.1, Solyc_PI169588_04T000708.1, Solyc_PI169588_04T000709.1	Solyc_PI303721_04T000246.1, Solyc_PI303721_04T000603.1, Solyc_PI303721_04T000712.1, Solyc_PI303721_04T000713.1	Sneo04g001980.1, Sneo04g006600.1, Sneo04g006630.1, Sneo04g006640.1	Soneo04g123410.1, Soneo04g128890.1, Soneo04g128930.1, Soneo04g128940.1	Spen04g121000.1, Spen04g126230.1, Spen04g126270.1, Spen04g126290.1	Sopen04g003430.1, Sopen04g003450.1, Sopen04g008240.1, Sopen04g008280.1, Sopen04g008300.1
OG0000004	Schi11g005250.1, Schi11g005260.1, Schi11g005270.1, Schixxg025210.1, Schixxg025220.1, Schixxg025230.1, Schixxg025240.1	Schm11g003990.1, Schm11g004000.1, Schm11g004010.1, Schm11g004020.1, Schm11g004030.1	Scor11g004800.1, Scor11g004810.1, Scor11g004820.1, Scor11g004830.1, Scor11g004840.1, Scor11g004850.1	Sgal11g004840.1, Sgal11g004860.1, Sgal11g004870.1, Sgal11g004880.1, Sgal11g004890.1, Sgal11g004900.1	GWHPBJTJ007141, GWHPBJTJ007143, GWHPBJTJ007144, GWHPBJTJ007145	Shab11g004480.1, Shab11g004500.1, Shab11g004510.1	GWHPBJTH007272, GWHPBJTH007273, GWHPBJTH007275, GWHPBJTH007276, GWHPBJTH007277	Slyd11g006340.1, Slyd11g006360.1, Slyd11g006370.1, Slyd11g006380.1, Slyd11g006390.1	Solyc_cer_BGV006865_11T000449.1, Solyc_cer_BGV006865_11T000450.1, Solyc_cer_BGV006865_11T000451.1, Solyc_cer_BGV006865_11T000453.1	Solyc_cer_BGV007931_11T000453.1, Solyc_cer_BGV007931_11T000454.1, Solyc_cer_BGV007931_11T000456.1, Solyc_cer_BGV007931_11T000457.1, Solyc_cer_BGV007931_11T000458.1	Solyc_cer_BGV007989_11T000473.1, Solyc_cer_BGV007989_11T000474.1, Solyc_cer_BGV007989_11T000475.1, Solyc_cer_BGV007989_11T000476.1, Solyc_cer_BGV007989_11T000477.1, Solyc_cer_BGV007989_11T000478.1	Solyc_cer_TS118_11T000453.1, Solyc_cer_TS118_11T000454.1, Solyc_cer_TS118_11T000455.1	Solyc_cer_TS238_11T000487.1, Solyc_cer_TS238_11T000488.1, Solyc_cer_TS238_11T000489.1, Solyc_cer_TS238_11T000490.1, Solyc_cer_TS238_11T000492.1, Solyc_cer_TS238_11T000493.1	Solyc_cer_TS281_11T000465.1, Solyc_cer_TS281_11T000466.1, Solyc_cer_TS281_11T000467.1	Solyc_cer_TS96_11T000454.1, Solyc_cer_TS96_11T000455.1, Solyc_cer_TS96_11T000456.1	Slyv11g004690.1, Slyv11g004710.1, Slyv11g004720.1, Slyv11g004730.1, Slyv11g004740.1, Slyv11g004750.1	Solyc_cer_TS280_11T000490.1, Solyc_cer_TS280_11T000491.1, Solyc_cer_TS280_11T000492.1, Solyc_cer_TS280_11T000493.1, Solyc_cer_TS280_11T000494.1, Solyc_cer_TS280_11T000495.1	Solyc_cer_TS39_11T000474.1, Solyc_cer_TS39_11T000476.1, Solyc_cer_TS39_11T000477.1, Solyc_cer_TS39_11T000478.1, Solyc_cer_TS39_11T000479.1, Solyc_cer_TS39_11T000480.1	Solyc_cer_TS545_11T000461.1, Solyc_cer_TS545_11T000462.1, Solyc_cer_TS545_11T000463.1	Solyc_cer_TS623_11T000470.1, Solyc_cer_TS623_11T000471.1, Solyc_cer_TS623_11T000472.1, Solyc_cer_TS623_11T000473.1, Solyc_cer_TS623_11T000474.1	Solyc_TS166_11T000470.1, Solyc_TS166_11T000471.1, Solyc_TS166_11T000472.1, Solyc_TS166_11T000473.1, Solyc_TS166_11T000475.1, Solyc_TS166_11T000476.1	Solyc_TS171_11T000453.1, Solyc_TS171_11T000454.1, Solyc_TS171_11T000455.1, Solyc_TS171_11T000456.1, Solyc_TS171_11T000458.1	Solyc_TS60_11T000456.1, Solyc_TS60_11T000457.1, Solyc_TS60_11T000458.1	Solyc_MM_11T000462.1, Solyc_MM_11T000463.1, Solyc_MM_11T000464.1	Solyc_TS9_11T000457.1, Solyc_TS9_11T000458.1, Solyc_TS9_11T000459.1	Solyc_TS3_11T000443.1, Solyc_TS3_11T000445.1, Solyc_TS3_11T000446.1	Solyc_TS204_11T000459.1, Solyc_TS204_11T000461.1, Solyc_TS204_11T000462.1, Solyc_TS204_11T000463.1, Solyc_TS204_11T000464.1	Solyc11T000458.1, Solyc11T000460.1, Solyc11T000461.1	Solyc_TS185_11T000475.1, Solyc_TS185_11T000477.1, Solyc_TS185_11T000478.1, Solyc_TS185_11T000479.1, Solyc_TS185_11T000480.1	SolyMTch11g304710.1, SolyMTch11g304720.1, SolyMTch11g304730.2, SolyMTch11g304740.2, SolyMTch11g304750.1, SolyMTch11g304760.1, SolyMTch11g316540.1	Solyc_TS112_11T000459.1, Solyc_TS112_11T000460.1, Solyc_TS112_11T000461.1	Solyc_TS117_11T000466.1, Solyc_TS117_11T000468.1, Solyc_TS117_11T000469.1, Solyc_TS117_11T000470.1, Solyc_TS117_11T000472.1, Solyc_TS117_11T000473.1	Solyc_TS12_11T000477.1, Solyc_TS12_11T000479.1, Solyc_TS12_11T000480.1, Solyc_TS12_11T000481.1, Solyc_TS12_11T000483.1, Solyc_TS12_11T000484.1	Solyc_TS331_11T000463.1, Solyc_TS331_11T000464.1	Solyc_TS629_11T000461.1, Solyc_TS629_11T000462.1, Solyc_TS629_11T000463.1	Solyc_TS692_11T000469.1, Solyc_TS692_11T000470.1, Solyc_TS692_11T000471.1	Solyc_TS80_11T000479.1, Solyc_TS80_11T000480.1, Solyc_TS80_11T000481.1, Solyc_TS80_11T000484.1, Solyc_TS80_11T000485.1	Solyc_EA00371_11T000470.1, Solyc_EA00371_11T000471.1, Solyc_EA00371_11T000472.1, Solyc_EA00371_11T000473.1, Solyc_EA00371_11T000474.1, Solyc_EA00371_11T000475.1	Solyc_Fla8924_11T000448.1, Solyc_Fla8924_11T000450.1, Solyc_Fla8924_11T000451.1, Solyc_Fla8924_11T000452.1, Solyc_Fla8924_11T000453.1, Solyc_Fla8924_11T000454.1, Solyc_Fla8924_11T000455.1	Solyc_Floradade_11T000448.1, Solyc_Floradade_11T000450.1, Solyc_Floradade_11T000451.1	Solyc_LYC1410_11T000448.1, Solyc_LYC1410_11T000450.1	Solyc_Brandywine_11T000481.1, Solyc_Brandywine_11T000483.1, Solyc_Brandywine_11T000484.1, Solyc_Brandywine_11T000486.1, Solyc_Brandywine_11T000487.1, Solyc_Brandywine_11T000488.1	Solyc_EA00990_11T000454.1, Solyc_EA00990_11T000455.1, Solyc_EA00990_11T000456.1	Solyc_PI169588_11T000451.1, Solyc_PI169588_11T000452.1, Solyc_PI169588_11T000453.1	Solyc_PI303721_11T000452.1, Solyc_PI303721_11T000453.1, Solyc_PI303721_11T000454.1	Sneo11g004730.1, Sneo11g004750.1, Sneo11g004760.1, Sneo11g004770.1, Sneo11g004780.1	Soneo11g330600.1, Soneo11g330620.1, Soneo11g330630.1, Soneo11g330640.1, Soneo11g330650.1	Spen11g324460.1, Spen11g324470.1, Spen11g324480.1, Spen11g324490.1, Spen11g324500.1	Sopen11g005550.1, Sopen11g005560.1, Sopen11g005570.1, Sopen11g005580.1, Sopen11g005590.1
OG0000005	Schi10g016030.1, Schi10g016040.1, Schi10g016050.1, Schi11g016100.1, Schi11g016110.1	Schm04g006620.1, Schm10g016150.1, Schm10g016160.1, Schm10g016170.2, Schm11g015710.1, Schm11g015720.1	Scor04g006820.1, Scor10g015430.1, Scor10g015440.1, Scor10g015450.1, Scor11g015990.1, Scor11g016010.1	Sgal04g006880.1, Sgal10g017530.1, Sgal10g017540.1, Sgal10g017560.1, Sgal11g016970.1, Sgal11g016980.1	GWHPBJTJ006049, GWHPBJTJ006051, GWHPBJTJ008371, GWHPBJTJ018609	Shab10g017450.1, Shab11g014650.1, Shab11g014660.1	GWHPBJTH006176, GWHPBJTH006177, GWHPBJTH006178, GWHPBJTH008552, GWHPBJTH018745	Slyd04g006760.1, Slyd10g019740.1, Slyd10g019750.1, Slyd11g016550.1, Slyd11g016560.1, Slyd11g016570.1	Solyc_cer_BGV006865_04T000717.1, Solyc_cer_BGV006865_10T001916.1, Solyc_cer_BGV006865_10T001918.1, Solyc_cer_BGV006865_11T001991.1	Solyc_cer_BGV007931_04T000704.1, Solyc_cer_BGV007931_10T001963.1, Solyc_cer_BGV007931_11T001929.1	Solyc_cer_BGV007989_04T000760.1, Solyc_cer_BGV007989_10T001907.1, Solyc_cer_BGV007989_10T001908.1, Solyc_cer_BGV007989_10T001910.1, Solyc_cer_BGV007989_11T001972.1, Solyc_cer_BGV007989_11T001973.1	Solyc_cer_TS118_04T000740.1, Solyc_cer_TS118_10T002145.1, Solyc_cer_TS118_10T002146.1, Solyc_cer_TS118_11T002112.1	Solyc_cer_TS238_04T000755.1, Solyc_cer_TS238_10T001905.1, Solyc_cer_TS238_10T001906.1, Solyc_cer_TS238_10T001908.1, Solyc_cer_TS238_11T001744.1, Solyc_cer_TS238_11T001745.1	Solyc_cer_TS281_04T000731.1, Solyc_cer_TS281_10T002212.1, Solyc_cer_TS281_10T002213.1, Solyc_cer_TS281_11T002088.1	Solyc_cer_TS96_04T000727.1, Solyc_cer_TS96_10T002048.1, Solyc_cer_TS96_11T001892.1	Slyv04g006870.1, Slyv10g017480.1, Slyv10g017500.1, Slyv11g017610.1, Slyv11g017620.1	Solyc_cer_TS280_04T000745.1, Solyc_cer_TS280_10T001960.1, Solyc_cer_TS280_10T001962.1, Solyc_cer_TS280_10T001964.1, Solyc_cer_TS280_11T001746.1, Solyc_cer_TS280_11T001747.1	Solyc_cer_TS39_04T000783.1, Solyc_cer_TS39_10T001979.1, Solyc_cer_TS39_10T001980.1, Solyc_cer_TS39_10T001982.1, Solyc_cer_TS39_11T001859.1, Solyc_cer_TS39_11T001860.1	Solyc_cer_TS545_04T000752.1, Solyc_cer_TS545_10T002202.1, Solyc_cer_TS545_10T002203.1, Solyc_cer_TS545_11T002011.1	Solyc_cer_TS623_04T000765.1, Solyc_cer_TS623_10T001944.1, Solyc_cer_TS623_10T001945.1, Solyc_cer_TS623_10T001947.1, Solyc_cer_TS623_11T001954.1, Solyc_cer_TS623_11T001955.1	Solyc_TS166_04T000757.1, Solyc_TS166_10T001977.1, Solyc_TS166_10T001978.1, Solyc_TS166_10T001979.1, Solyc_TS166_11T001945.1, Solyc_TS166_11T001946.1	Solyc_TS171_04T000747.1, Solyc_TS171_10T002171.1, Solyc_TS171_10T002172.1, Solyc_TS171_11T002117.1	Solyc_TS60_04T000747.1, Solyc_TS60_10T002203.1, Solyc_TS60_10T002204.1, Solyc_TS60_11T002101.1	Solyc_MM_04T000731.1, Solyc_MM_10T002159.1, Solyc_MM_10T002160.1, Solyc_MM_11T002025.1	Solyc_TS9_10T002176.1, Solyc_TS9_11T002063.1	Solyc_TS3_04T000712.1, Solyc_TS3_10T002047.1, Solyc_TS3_11T001906.1	Solyc_TS204_04T000787.1, Solyc_TS204_10T002023.1, Solyc_TS204_10T002024.1, Solyc_TS204_10T002026.1, Solyc_TS204_11T001936.1, Solyc_TS204_11T001937.1	Solyc04T000695.1, Solyc10T002322.2, Solyc10T002323.1, Solyc11T002125.1, Solyc11T002126.1	Solyc_TS185_04T000763.1, Solyc_TS185_10T002011.1, Solyc_TS185_10T002014.1, Solyc_TS185_11T001967.1	SolyMTch04g143180.1, SolyMTch11g325790.1	Solyc_TS112_04T000745.1, Solyc_TS112_10T002126.1, Solyc_TS112_11T002095.1	Solyc_TS117_04T000791.1, Solyc_TS117_10T002011.1, Solyc_TS117_10T002012.1, Solyc_TS117_10T002014.1, Solyc_TS117_11T001977.1, Solyc_TS117_11T001978.1	Solyc_TS12_04T000760.1, Solyc_TS12_10T001979.1, Solyc_TS12_10T001980.1, Solyc_TS12_10T001982.1, Solyc_TS12_11T002015.1, Solyc_TS12_11T002016.1	Solyc_TS331_10T002256.1, Solyc_TS331_10T002257.1, Solyc_TS331_11T002108.1	Solyc_TS629_04T000727.1, Solyc_TS629_10T002151.1, Solyc_TS629_10T002152.1, Solyc_TS629_11T002032.1	Solyc_TS692_04T000716.1, Solyc_TS692_10T002202.1, Solyc_TS692_10T002203.1, Solyc_TS692_11T002003.1	Solyc_TS80_04T000753.1, Solyc_TS80_10T001950.1, Solyc_TS80_10T001951.1, Solyc_TS80_10T001953.1, Solyc_TS80_11T001863.1, Solyc_TS80_11T001864.1	Solyc_EA00371_04T000760.1, Solyc_EA00371_10T001941.1, Solyc_EA00371_10T001942.1, Solyc_EA00371_10T001944.1, Solyc_EA00371_11T001886.1, Solyc_EA00371_11T001887.1	Solyc_Fla8924_04T000755.1, Solyc_Fla8924_10T001947.1, Solyc_Fla8924_10T001948.1, Solyc_Fla8924_10T001950.1, Solyc_Fla8924_11T001852.1, Solyc_Fla8924_11T001853.1	Solyc_Floradade_04T000729.1, Solyc_Floradade_10T001952.1, Solyc_Floradade_11T001875.1	Solyc_LYC1410_04T000709.1, Solyc_LYC1410_10T001956.1, Solyc_LYC1410_11T001846.1	Solyc_Brandywine_04T000748.1, Solyc_Brandywine_10T001974.1, Solyc_Brandywine_10T001975.2, Solyc_Brandywine_10T001977.1, Solyc_Brandywine_11T002084.1, Solyc_Brandywine_11T002085.1	Solyc_EA00990_04T000733.1, Solyc_EA00990_10T002067.1, Solyc_EA00990_10T002068.1, Solyc_EA00990_11T001925.1	Solyc_PI169588_04T000707.1, Solyc_PI169588_10T001984.1, Solyc_PI169588_11T001847.1	Solyc_PI303721_04T000711.1, Solyc_PI303721_10T001971.1, Solyc_PI303721_11T001852.1	Sneo04g006620.1, Sneo10g016390.1, Sneo10g016410.1, Sneo11g016540.1, Sneo11g016550.1	Soneo04g128920.1, Soneo10g319090.1, Soneo10g319100.1, Soneo10g319110.1, Soneo11g346860.1, Soneo11g346870.1	Spen04g126260.1, Spen10g302620.1, Spen10g302630.1, Spen10g302640.1, Spen11g338310.1, Spen11g338320.1	Sopen04g008270.1, Sopen10g029980.1, Sopen10g029990.1, Sopen11g026400.1, Sopen11g026410.1
OG0000006		Schm04g001970.1, Schm12g014130.1, Schm12g014140.1	Scor03g012890.1	Sgal03g016990.1, Sgal04g002210.1, Sgal04g008440.1, Sgal12g016330.1	GWHPBJTJ003043, GWHPBJTJ010564, GWHPBJTJ010566, GWHPBJTJ010568, GWHPBJTJ010569, GWHPBJTJ016372	Shab04g009100.1, Shab05g019190.1	GWHPBJTH010523, GWHPBJTH010524, GWHPBJTH010525, GWHPBJTH010613, GWHPBJTH010622, GWHPBJTH010623, GWHPBJTH010624, GWHPBJTH010625, GWHPBJTH010626, GWHPBJTH018980, GWHPBJTH022935	Slyd07g010130.1, Slyd12g013770.1	Solyc_cer_BGV006865_01T003262.1, Solyc_cer_BGV006865_03T001855.1, Solyc_cer_BGV006865_04T000253.1, Solyc_cer_BGV006865_04T000949.1	Solyc_cer_BGV007931_01T003305.1, Solyc_cer_BGV007931_03T001859.1, Solyc_cer_BGV007931_04T000254.1, Solyc_cer_BGV007931_04T000927.1, Solyc_cer_BGV007931_12T001888.1	Solyc_cer_BGV007989_01T003152.1, Solyc_cer_BGV007989_04T000261.1, Solyc_cer_BGV007989_04T000943.1, Solyc_cer_BGV007989_12T001772.1	Solyc_cer_TS118_01T003545.1, Solyc_cer_TS118_03T002015.1, Solyc_cer_TS118_04T000261.1, Solyc_cer_TS118_04T001012.1	Solyc_cer_TS238_01T003446.1, Solyc_cer_TS238_03T001866.1, Solyc_cer_TS238_04T000262.1, Solyc_cer_TS238_04T000965.1, Solyc_cer_TS238_12T001783.1	Solyc_cer_TS281_01T003555.1, Solyc_cer_TS281_03T002016.1, Solyc_cer_TS281_04T000253.1, Solyc_cer_TS281_04T000953.1, Solyc_cer_TS281_12T001952.1	Solyc_cer_TS96_01T003331.1, Solyc_cer_TS96_03T001782.1, Solyc_cer_TS96_04T000248.1, Solyc_cer_TS96_04T000953.1, Solyc_cer_TS96_12T001874.1, Solyc_cer_TS96_12T001875.1, Solyc_cer_TS96_12T001876.1	Slyv03g016300.1, Slyv04g002220.1, Slyv04g008470.1, Slyv12g016050.1	Solyc_cer_TS280_01T003461.1, Solyc_cer_TS280_03T001845.1, Solyc_cer_TS280_04T000263.1, Solyc_cer_TS280_04T000948.1, Solyc_cer_TS280_12T001837.1	Solyc_cer_TS39_01T003282.1, Solyc_cer_TS39_04T000263.1, Solyc_cer_TS39_04T001004.1, Solyc_cer_TS39_12T001802.1	Solyc_cer_TS545_01T003567.1, Solyc_cer_TS545_03T001988.1, Solyc_cer_TS545_04T000259.1, Solyc_cer_TS545_12T000382.1, Solyc_cer_TS545_12T002152.1	Solyc_cer_TS623_01T003344.1, Solyc_cer_TS623_03T001877.1, Solyc_cer_TS623_04T000258.1, Solyc_cer_TS623_04T001016.1, Solyc_cer_TS623_12T000412.1	Solyc_TS166_01T003264.1, Solyc_TS166_04T000254.1, Solyc_TS166_04T000975.1	Solyc_TS171_01T003454.1, Solyc_TS171_03T001981.1, Solyc_TS171_04T000257.1, Solyc_TS171_04T000995.1, Solyc_TS171_12T002019.1	Solyc_TS60_01T003659.1, Solyc_TS60_03T001993.1, Solyc_TS60_04T000259.1, Solyc_TS60_04T000987.1	Solyc_MM_01T003588.1, Solyc_MM_03T001934.1, Solyc_MM_04T000261.1, Solyc_MM_04T000957.1, Solyc_MM_12T001991.1	Solyc_TS9_01T003638.1, Solyc_TS9_03T001988.1, Solyc_TS9_04T000260.1, Solyc_TS9_04T001025.1	Solyc_TS3_01T003208.1, Solyc_TS3_03T001843.1, Solyc_TS3_04T000256.1	Solyc_TS204_04T000268.1, Solyc_TS204_04T000999.1, Solyc_TS204_12T001838.1	Solyc03T002068.1, Solyc04T000933.1, Solyc07T001642.1, Solyc12T002115.1	Solyc_TS185_01T003349.1, Solyc_TS185_03T001915.1, Solyc_TS185_04T000266.1, Solyc_TS185_04T000992.1, Solyc_TS185_10T002012.1		Solyc_TS112_01T003668.1, Solyc_TS112_03T001920.1, Solyc_TS112_04T000262.1, Solyc_TS112_04T000979.1, Solyc_TS112_12T001980.1	Solyc_TS117_01T003243.1, Solyc_TS117_04T000259.1, Solyc_TS117_04T000990.1, Solyc_TS117_12T000403.1, Solyc_TS117_12T001922.1, Solyc_TS117_12T001923.1, Solyc_TS117_12T001925.1	Solyc_TS12_01T003143.1, Solyc_TS12_04T000258.1, Solyc_TS12_04T000973.1, Solyc_TS12_12T001796.1	Solyc_TS331_01T003624.1, Solyc_TS331_03T001970.1, Solyc_TS331_04T000262.1, Solyc_TS331_12T001981.1	Solyc_TS629_01T003606.1, Solyc_TS629_03T001922.1, Solyc_TS629_04T000260.1, Solyc_TS629_04T000972.1	Solyc_TS692_01T003381.1, Solyc_TS692_03T001968.1, Solyc_TS692_04T000255.1, Solyc_TS692_04T000932.1, Solyc_TS692_12T002033.1	Solyc_TS80_01T003356.1, Solyc_TS80_03T001820.1, Solyc_TS80_04T000251.1, Solyc_TS80_04T000960.1	Solyc_EA00371_01T003244.1, Solyc_EA00371_03T001851.1, Solyc_EA00371_04T000261.1, Solyc_EA00371_04T000968.1, Solyc_EA00371_12T001823.1	Solyc_Fla8924_01T003249.1, Solyc_Fla8924_03T001810.1, Solyc_Fla8924_04T000259.1, Solyc_Fla8924_04T000967.1	Solyc_Floradade_01T003240.1, Solyc_Floradade_03T001820.1, Solyc_Floradade_04T000253.1, Solyc_Floradade_04T000959.1	Solyc_LYC1410_01T003239.1, Solyc_LYC1410_03T001854.1, Solyc_LYC1410_04T000250.1, Solyc_LYC1410_04T000926.1, Solyc_LYC1410_12T001843.1	Solyc_Brandywine_01T003240.1, Solyc_Brandywine_03T001921.1, Solyc_Brandywine_04T000242.1, Solyc_Brandywine_04T000963.1, Solyc_Brandywine_12T001862.1	Solyc_EA00990_01T003586.1, Solyc_EA00990_03T001935.1, Solyc_EA00990_04T000260.1, Solyc_EA00990_04T000953.1	Solyc_PI169588_03T001861.1, Solyc_PI169588_04T000251.1, Solyc_PI169588_04T000924.1, Solyc_PI169588_12T001869.1	Solyc_PI303721_01T003224.1, Solyc_PI303721_03T001840.1, Solyc_PI303721_04T000247.1, Solyc_PI303721_04T000932.1, Solyc_PI303721_12T001838.1	Sneo04g001960.1, Sneo05g017940.1, Sneo12g014430.1	Soneo04g123400.1, Soneo05g178500.1, Soneo12g374110.1, Soneo12g374130.1	Spen04g120980.1
OG0000007	Schi08g001410.1, Schi08g001420.1, Schi08g001430.1, Schi08g001440.1, Schi08g001450.1	Schm08g001370.1, Schm08g001380.1, Schm08g001390.1, Schm08g001400.1	Scor08g001310.2	Sgal08g001390.1, Sgal08g001400.1, Sgal08g001410.1, Sgal08g001420.1, Sgal08g001440.1	GWHPBJTJ028594, GWHPBJTJ028595, GWHPBJTJ028596, GWHPBJTJ028597, GWHPBJTJ028598	Shab08g001340.1, Shab08g001350.1, Shab08g001370.1	GWHPBJTH028713, GWHPBJTH028714, GWHPBJTH028716	Slyd08g001600.1, Slyd08g001610.1, Slyd08g001620.1, Slyd08g001630.1, Slyd08g001640.1, Slyd08g001650.1, Slyd08g001660.1	Solyc_cer_BGV006865_08T000122.1, Solyc_cer_BGV006865_08T000123.1, Solyc_cer_BGV006865_08T000124.2	Solyc_cer_BGV007931_08T000119.1, Solyc_cer_BGV007931_08T000120.1	Solyc_cer_BGV007989_08T000132.1, Solyc_cer_BGV007989_08T000134.1, Solyc_cer_BGV007989_08T000135.1, Solyc_cer_BGV007989_08T000136.1, Solyc_cer_BGV007989_08T000137.1	Solyc_cer_TS118_08T000125.1, Solyc_cer_TS118_08T000126.1, Solyc_cer_TS118_08T000127.1, Solyc_cer_TS118_08T000128.1	Solyc_cer_TS238_08T000136.1, Solyc_cer_TS238_08T000138.1, Solyc_cer_TS238_08T000139.1, Solyc_cer_TS238_08T000140.1	Solyc_cer_TS281_08T000128.1, Solyc_cer_TS281_08T000130.1, Solyc_cer_TS281_08T000132.1, Solyc_cer_TS281_08T000133.1	Solyc_cer_TS96_08T000122.1, Solyc_cer_TS96_08T000123.1	Slyv08g001400.1, Slyv08g001410.1, Slyv08g001420.1, Slyv08g001430.1, Slyv08g001460.1	Solyc_cer_TS280_08T000139.1, Solyc_cer_TS280_08T000141.1, Solyc_cer_TS280_08T000142.1, Solyc_cer_TS280_08T000143.1, Solyc_cer_TS280_08T000144.1	Solyc_cer_TS39_08T000136.1, Solyc_cer_TS39_08T000137.1, Solyc_cer_TS39_08T000138.1, Solyc_cer_TS39_08T000139.1, Solyc_cer_TS39_08T000140.1, Solyc_cer_TS39_08T000141.1	Solyc_cer_TS545_08T000119.1, Solyc_cer_TS545_08T000121.1, Solyc_cer_TS545_08T000122.1, Solyc_cer_TS545_08T000123.1	Solyc_cer_TS623_08T000131.1, Solyc_cer_TS623_08T000133.1, Solyc_cer_TS623_08T000134.1, Solyc_cer_TS623_08T000135.1, Solyc_cer_TS623_08T000136.1	Solyc_TS166_08T000137.1, Solyc_TS166_08T000139.1, Solyc_TS166_08T000140.1, Solyc_TS166_08T000141.1	Solyc_TS171_08T000124.1, Solyc_TS171_08T000125.1	Solyc_TS60_08T000125.1, Solyc_TS60_08T000126.1, Solyc_TS60_08T000127.1, Solyc_TS60_08T000128.1	Solyc_MM_08T000125.1, Solyc_MM_08T000127.1, Solyc_MM_08T000128.1, Solyc_MM_08T000129.1	Solyc_TS9_08T000128.1, Solyc_TS9_08T000130.1, Solyc_TS9_08T000131.1, Solyc_TS9_08T000132.1	Solyc_TS3_08T000119.1, Solyc_TS3_08T000120.1	Solyc_TS204_08T000138.1, Solyc_TS204_08T000139.1, Solyc_TS204_08T000140.1, Solyc_TS204_08T000141.1, Solyc_TS204_08T000142.1, Solyc_TS204_08T000143.1	Solyc08T000124.1, Solyc08T000125.2, Solyc08T000126.1	Solyc_TS185_08T000132.1, Solyc_TS185_08T000134.1, Solyc_TS185_08T000135.1, Solyc_TS185_08T000136.2, Solyc_TS185_08T000137.1	SolyMTch08g224760.2, SolyMTch08g237520.10	Solyc_TS112_08T000128.1, Solyc_TS112_08T000130.1	Solyc_TS117_08T000138.1, Solyc_TS117_08T000140.1, Solyc_TS117_08T000141.1, Solyc_TS117_08T000142.1, Solyc_TS117_08T000143.1	Solyc_TS12_08T000136.1, Solyc_TS12_08T000138.1, Solyc_TS12_08T000139.1, Solyc_TS12_08T000140.1, Solyc_TS12_08T000141.1	Solyc_TS331_08T000130.1, Solyc_TS331_08T000131.1, Solyc_TS331_08T000132.1, Solyc_TS331_08T000133.1	Solyc_TS629_08T000125.1, Solyc_TS629_08T000127.1, Solyc_TS629_08T000128.1, Solyc_TS629_08T000129.1	Solyc_TS692_08T000125.1, Solyc_TS692_08T000127.2, Solyc_TS692_08T000128.1, Solyc_TS692_08T000129.1	Solyc_TS80_08T000132.1, Solyc_TS80_08T000133.1, Solyc_TS80_08T000134.1, Solyc_TS80_08T000135.1, Solyc_TS80_08T000136.1, Solyc_TS80_08T000137.1	Solyc_EA00371_08T000137.1, Solyc_EA00371_08T000139.1, Solyc_EA00371_08T000140.1, Solyc_EA00371_08T000141.1, Solyc_EA00371_08T000142.1, Solyc_EA00371_08T000143.1	Solyc_Fla8924_08T000131.1, Solyc_Fla8924_08T000133.1, Solyc_Fla8924_08T000134.1, Solyc_Fla8924_08T000135.1, Solyc_Fla8924_08T000136.1, Solyc_Fla8924_08T000137.1	Solyc_Floradade_08T000119.1, Solyc_Floradade_08T000120.1	Solyc_LYC1410_08T000122.1, Solyc_LYC1410_08T000123.1	Solyc_Brandywine_08T000136.1, Solyc_Brandywine_08T000137.1, Solyc_Brandywine_08T000138.1, Solyc_Brandywine_08T000139.1, Solyc_Brandywine_08T000140.2, Solyc_Brandywine_08T000141.1	Solyc_EA00990_08T000119.1, Solyc_EA00990_08T000120.1, Solyc_EA00990_08T000121.1, Solyc_EA00990_08T000122.1	Solyc_PI169588_08T000125.1, Solyc_PI169588_08T000126.1	Solyc_PI303721_08T000119.1, Solyc_PI303721_08T000120.1	Sneo08g001350.1, Sneo08g001360.1, Sneo08g001370.1, Sneo08g001380.1	Soneo08g241460.1, Soneo08g241470.1, Soneo08g241480.1, Soneo08g241490.1	Spen08g237850.1, Spen08g237860.1, Spen08g237870.1, Spen08g237900.1	Sopen08g002310.1, Sopen08g002320.1, Sopen08g002330.1, Sopen08g002350.1
OG0000008	Schi01g034200.1, Schi08g004300.1, Schi08g005220.1, Schi12g020190.1	Schm01g033480.1, Schm08g003950.1, Schm08g006770.1, Schm12g018440.1	Scor01g032550.1, Scor08g003890.1, Scor08g004910.1, Scor12g019970.1	Sgal01g035300.1, Sgal08g004090.1, Sgal08g005070.1, Sgal08g005080.1, Sgal12g021190.1	GWHPBJTJ003573, GWHPBJTJ011042, GWHPBJTJ028870, GWHPBJTJ028990	Shab01g030700.1, Shab08g003900.1, Shab08g005150.1, Shabxxg011390.1	GWHPBJTH003754, GWHPBJTH011096, GWHPBJTH029012	Slyd01g032620.1, Slyd08g004560.1, Slyd12g018300.1	Solyc_cer_BGV006865_01T003809.1, Solyc_cer_BGV006865_08T000411.1, Solyc_cer_BGV006865_12T002326.1	Solyc_cer_BGV007931_01T003872.1, Solyc_cer_BGV007931_08T000411.1, Solyc_cer_BGV007931_08T000550.1, Solyc_cer_BGV007931_12T002342.1	Solyc_cer_BGV007989_01T003734.1, Solyc_cer_BGV007989_08T000433.1, Solyc_cer_BGV007989_12T002249.1	Solyc_cer_TS118_01T004121.1, Solyc_cer_TS118_08T000443.1, Solyc_cer_TS118_12T002501.1	Solyc_cer_TS238_01T004053.1, Solyc_cer_TS238_08T000444.1, Solyc_cer_TS238_08T000578.1, Solyc_cer_TS238_12T002261.1	Solyc_cer_TS281_01T004131.1, Solyc_cer_TS281_08T000436.1, Solyc_cer_TS281_08T000577.1, Solyc_cer_TS281_12T002443.1	Solyc_cer_TS96_01T003890.1, Solyc_cer_TS96_08T000404.1, Solyc_cer_TS96_12T002336.1	Slyv01g035140.1, Slyv08g004110.1, Slyv08g005160.1, Slyv08g005170.1, Slyv12g020730.1	Solyc_cer_TS280_01T004065.1, Solyc_cer_TS280_08T000449.1, Solyc_cer_TS280_12T002321.1	Solyc_cer_TS39_01T003852.1, Solyc_cer_TS39_08T000441.1, Solyc_cer_TS39_12T002281.1	Solyc_cer_TS545_01T004138.1, Solyc_cer_TS545_08T000427.1, Solyc_cer_TS545_08T000570.1, Solyc_cer_TS545_12T002653.1	Solyc_cer_TS623_01T003963.1, Solyc_cer_TS623_08T000437.1, Solyc_cer_TS623_08T000573.1, Solyc_cer_TS623_12T002336.1	Solyc_TS166_01T003873.1, Solyc_TS166_08T000450.1, Solyc_TS166_12T002282.1	Solyc_TS171_01T004032.1, Solyc_TS171_08T000431.1, Solyc_TS171_08T000574.1, Solyc_TS171_12T002504.1	Solyc_TS60_01T004233.1, Solyc_TS60_08T000429.1, Solyc_TS60_08T000588.1, Solyc_TS60_08T000589.1, Solyc_TS60_12T002515.1	Solyc_MM_01T004164.1, Solyc_MM_08T000414.1, Solyc_MM_08T000556.1, Solyc_MM_08T000557.1, Solyc_MM_12T002458.1	Solyc_TS9_01T004206.1, Solyc_TS9_08T000427.1, Solyc_TS9_08T000565.1, Solyc_TS9_12T002468.1	Solyc_TS3_01T003777.1, Solyc_TS3_08T000408.1, Solyc_TS3_08T000543.1, Solyc_TS3_12T002291.1	Solyc_TS204_01T003889.1, Solyc_TS204_08T000453.1, Solyc_TS204_08T000586.1, Solyc_TS204_12T002331.1	Solyc01T003944.1, Solyc08T000414.1, Solyc08T000579.1, Solyc12T002629.1	Solyc_TS185_01T003957.1, Solyc_TS185_08T000429.1, Solyc_TS185_12T002317.1	SolyMTch01g042000.1, SolyMTch08g226080.1, SolyMTch08g239420.1, SolyMTch12g337690.2	Solyc_TS112_01T004248.1, Solyc_TS112_08T000424.1, Solyc_TS112_08T000561.1, Solyc_TS112_12T002457.1	Solyc_TS117_01T003841.1, Solyc_TS117_08T000447.1, Solyc_TS117_12T002410.1	Solyc_TS12_01T003745.1, Solyc_TS12_08T000436.1, Solyc_TS12_12T002281.1	Solyc_TS331_01T004207.1, Solyc_TS331_08T000443.1, Solyc_TS331_08T000588.1, Solyc_TS331_12T002466.1	Solyc_TS629_01T004189.1, Solyc_TS629_08T000434.1, Solyc_TS629_12T002469.1	Solyc_TS692_01T003960.1, Solyc_TS692_08T000456.1, Solyc_TS692_12T002519.1	Solyc_TS80_01T003950.1, Solyc_TS80_08T000444.1, Solyc_TS80_12T002263.1	Solyc_EA00371_01T003833.1, Solyc_EA00371_08T000439.1, Solyc_EA00371_08T000576.1, Solyc_EA00371_12T002299.1	Solyc_Fla8924_01T003863.1, Solyc_Fla8924_08T000439.1, Solyc_Fla8924_08T000573.1, Solyc_Fla8924_12T002319.1	Solyc_Floradade_01T003799.1, Solyc_Floradade_08T000402.1, Solyc_Floradade_08T000531.1, Solyc_Floradade_12T002314.1	Solyc_LYC1410_01T003791.1, Solyc_LYC1410_08T000400.1, Solyc_LYC1410_08T000541.1, Solyc_LYC1410_12T002295.1	Solyc_Brandywine_01T003849.1, Solyc_Brandywine_08T000447.1, Solyc_Brandywine_08T000588.1, Solyc_Brandywine_12T002350.1	Solyc_EA00990_01T004168.1, Solyc_EA00990_08T000423.1, Solyc_EA00990_08T000567.1, Solyc_EA00990_08T000568.1, Solyc_EA00990_12T002432.1	Solyc_PI169588_01T003733.1, Solyc_PI169588_08T000408.1, Solyc_PI169588_08T000548.1, Solyc_PI169588_12T002307.1	Solyc_PI303721_01T003826.1, Solyc_PI303721_08T000415.1, Solyc_PI303721_08T000561.1, Solyc_PI303721_12T002300.1	Sneo01g033980.1, Sneo08g004020.1, Sneo12g019270.1	Soneo01g043260.1, Soneo08g244300.1, Soneo12g379240.1	Spen01g041860.1, Spen08g240450.1, Spen12g371000.1	Sopen01g049760.1, Sopen08g004930.1, Sopen12g032700.1
OG0000009	Schi12g004040.1, Schi12g004050.1, Schi12g004060.1	Schm12g003530.1, Schm12g003540.1, Schm12g003550.1, Schm12g003560.1	Scor12g003870.1, Scor12g003880.1, Scor12g003890.1	Sgal12g003940.1, Sgal12g003950.1, Sgal12g003960.1, Sgal12g003970.1	GWHPBJTJ009220, GWHPBJTJ009221, GWHPBJTJ009222	Shab12g003790.1, Shab12g003800.1, Shab12g003810.1, Shab12g003820.1	GWHPBJTH009390, GWHPBJTH009391, GWHPBJTH009392	Slyd12g004080.1, Slyd12g004090.1, Slyd12g004100.1	Solyc_cer_BGV006865_12T000374.1, Solyc_cer_BGV006865_12T000375.1, Solyc_cer_BGV006865_12T000376.1	Solyc_cer_BGV007931_12T000374.1, Solyc_cer_BGV007931_12T000375.1, Solyc_cer_BGV007931_12T000376.1, Solyc_cer_BGV007931_12T000377.1	Solyc_cer_BGV007989_12T000394.1, Solyc_cer_BGV007989_12T000395.1, Solyc_cer_BGV007989_12T000396.1, Solyc_cer_BGV007989_12T000397.1	Solyc_cer_TS118_12T000374.1, Solyc_cer_TS118_12T000375.1, Solyc_cer_TS118_12T000376.1, Solyc_cer_TS118_12T000378.1	Solyc_cer_TS238_12T000394.1, Solyc_cer_TS238_12T000395.1, Solyc_cer_TS238_12T000396.1, Solyc_cer_TS238_12T000397.1	Solyc_cer_TS281_12T000381.1, Solyc_cer_TS281_12T000382.1, Solyc_cer_TS281_12T000384.1, Solyc_cer_TS281_12T000385.1	Solyc_cer_TS96_12T000373.1, Solyc_cer_TS96_12T000374.1, Solyc_cer_TS96_12T000375.1, Solyc_cer_TS96_12T000376.1	Slyv12g003990.1, Slyv12g004000.1, Slyv12g004010.1, Slyv12g004020.1	Solyc_cer_TS280_12T000396.1, Solyc_cer_TS280_12T000397.1, Solyc_cer_TS280_12T000398.1, Solyc_cer_TS280_12T000399.1	Solyc_cer_TS39_12T000382.1, Solyc_cer_TS39_12T000383.1, Solyc_cer_TS39_12T000384.1, Solyc_cer_TS39_12T000385.1	Solyc_cer_TS545_12T000381.1, Solyc_cer_TS545_12T000384.1, Solyc_cer_TS545_12T000385.1, Solyc_cer_TS545_12T000386.1	Solyc_cer_TS623_12T000411.1, Solyc_cer_TS623_12T000413.1, Solyc_cer_TS623_12T000414.1	Solyc_TS166_12T000387.1, Solyc_TS166_12T000388.1, Solyc_TS166_12T000389.1, Solyc_TS166_12T000390.1	Solyc_TS171_12T000371.1, Solyc_TS171_12T000372.1, Solyc_TS171_12T000373.1, Solyc_TS171_12T000374.1	Solyc_TS60_12T000368.1, Solyc_TS60_12T000369.1, Solyc_TS60_12T000370.1	Solyc_MM_12T000378.1, Solyc_MM_12T000379.1, Solyc_MM_12T000380.1, Solyc_MM_12T000381.1	Solyc_TS9_12T000377.1, Solyc_TS9_12T000378.1, Solyc_TS9_12T000379.1, Solyc_TS9_12T000380.1	Solyc_TS3_12T000368.1, Solyc_TS3_12T000369.1, Solyc_TS3_12T000370.1	Solyc_TS204_12T000393.1, Solyc_TS204_12T000394.1, Solyc_TS204_12T000395.1, Solyc_TS204_12T000396.1	Solyc12T000394.1, Solyc12T000395.1, Solyc12T000396.1, Solyc12T000397.1	Solyc_TS185_12T000389.1, Solyc_TS185_12T000390.1, Solyc_TS185_12T000391.1	SolyMTch12g327860.1, SolyMTch12g340880.2	Solyc_TS112_12T000371.1, Solyc_TS112_12T000372.1, Solyc_TS112_12T000373.1, Solyc_TS112_12T000374.1	Solyc_TS117_12T000402.1, Solyc_TS117_12T000404.1, Solyc_TS117_12T000405.1	Solyc_TS12_12T000386.1, Solyc_TS12_12T000387.1, Solyc_TS12_12T000388.1, Solyc_TS12_12T000389.1	Solyc_TS331_12T000372.1, Solyc_TS331_12T000373.1, Solyc_TS331_12T000374.1, Solyc_TS331_12T000376.1	Solyc_TS629_12T000377.1, Solyc_TS629_12T000378.1, Solyc_TS629_12T000379.1, Solyc_TS629_12T000380.1	Solyc_TS692_12T000372.1, Solyc_TS692_12T000373.1, Solyc_TS692_12T000374.1, Solyc_TS692_12T000375.1	Solyc_TS80_12T000384.1, Solyc_TS80_12T000385.1, Solyc_TS80_12T000386.1, Solyc_TS80_12T000387.1	Solyc_EA00371_12T000388.1, Solyc_EA00371_12T000389.1, Solyc_EA00371_12T000390.1	Solyc_Fla8924_12T000392.1, Solyc_Fla8924_12T000393.1, Solyc_Fla8924_12T000394.1, Solyc_Fla8924_12T000395.1	Solyc_Floradade_12T000364.1, Solyc_Floradade_12T000365.1, Solyc_Floradade_12T000366.1, Solyc_Floradade_12T000367.1	Solyc_LYC1410_12T000368.1, Solyc_LYC1410_12T000369.1, Solyc_LYC1410_12T000370.1, Solyc_LYC1410_12T000371.1	Solyc_Brandywine_12T000399.1, Solyc_Brandywine_12T000400.1, Solyc_Brandywine_12T000401.1, Solyc_Brandywine_12T000402.1	Solyc_EA00990_12T000372.1, Solyc_EA00990_12T000373.1, Solyc_EA00990_12T000374.1, Solyc_EA00990_12T000376.1	Solyc_PI169588_12T000371.1, Solyc_PI169588_12T000372.1, Solyc_PI169588_12T000373.1, Solyc_PI169588_12T000374.1	Solyc_PI303721_12T000370.1, Solyc_PI303721_12T000371.1, Solyc_PI303721_12T000372.1, Solyc_PI303721_12T000373.1	Sneo12g003520.1, Sneo12g003530.1, Sneo12g003540.1, Sneo12g003550.1	Soneo12g355700.1, Soneo12g355710.1, Soneo12g355730.1, Soneo12g355740.1	Spen12g349330.1, Spen12g349350.1, Spen12g349360.1, Spen12g349370.1	Sopen12g004790.1, Sopen12g004800.1, Sopen12g004810.1, Sopen12g004820.1
OG0000010	Schi05g021340.2, Schi09g002010.1, Schi09g002020.1, Schi10g022820.1	Schm05g020360.1, Schm09g001740.1, Schm09g001750.1, Schm10g021670.1	Scor05g020790.1, Scor09g001630.1, Scor09g001640.1, Scor10g021010.1	Sgal05g022940.1, Sgal09g001860.1, Sgal09g001870.1, Sgal10g023390.1	GWHPBJTJ006622, GWHPBJTJ023067, GWHPBJTJ030997	Shab05g021700.1, Shab09g001130.1, Shab10g023190.1	GWHPBJTH006756, GWHPBJTH023189, GWHPBJTH031164	Slyd09g002080.1, Slyd09g002090.1, Slyd10g013710.1, Slydxxg023770.2	Solyc_cer_BGV006865_05T002470.1, Solyc_cer_BGV006865_09T000190.1, Solyc_cer_BGV006865_10T002476.1	Solyc_cer_BGV007931_05T002375.1, Solyc_cer_BGV007931_09T000189.1, Solyc_cer_BGV007931_10T002507.1	Solyc_cer_BGV007989_05T002467.1, Solyc_cer_BGV007989_09T000217.1, Solyc_cer_BGV007989_09T000218.1, Solyc_cer_BGV007989_10T002496.1	Solyc_cer_TS118_05T002588.1, Solyc_cer_TS118_09T000200.1, Solyc_cer_TS118_10T002696.1	Solyc_cer_TS238_05T002484.1, Solyc_cer_TS238_09T000204.1, Solyc_cer_TS238_09T000205.1, Solyc_cer_TS238_10T002482.1	Solyc_cer_TS281_05T002588.1, Solyc_cer_TS281_09T000196.1, Solyc_cer_TS281_10T002768.1	Solyc_cer_TS96_05T002420.1, Solyc_cer_TS96_09T000198.1, Solyc_cer_TS96_10T002578.1	Slyv05g022870.1, Slyv09g001870.1, Slyv09g001880.1, Slyv10g023380.1	Solyc_cer_TS280_05T002456.1, Solyc_cer_TS280_09T000197.1, Solyc_cer_TS280_09T000198.1, Solyc_cer_TS280_10T002545.1	Solyc_cer_TS39_05T002478.1, Solyc_cer_TS39_09T000219.1, Solyc_cer_TS39_09T000220.1, Solyc_cer_TS39_10T002567.1	Solyc_cer_TS545_05T002580.1, Solyc_cer_TS545_09T000203.1, Solyc_cer_TS545_10T002760.1	Solyc_cer_TS623_05T002491.1, Solyc_cer_TS623_09T000219.1, Solyc_cer_TS623_09T000220.1, Solyc_cer_TS623_10T002522.1	Solyc_TS166_05T002448.1, Solyc_TS166_09T000207.1, Solyc_TS166_09T000208.1, Solyc_TS166_10T002564.1	Solyc_TS171_05T002682.1, Solyc_TS171_09T000191.1, Solyc_TS171_10T002723.1	Solyc_TS60_05T002624.1, Solyc_TS60_09T000191.1, Solyc_TS60_10T002756.1	Solyc_MM_05T002568.1, Solyc_MM_09T000202.1, Solyc_MM_10T002716.1	Solyc_TS9_05T002558.1, Solyc_TS9_09T000210.1, Solyc_TS9_10T002725.1	Solyc_TS3_05T002494.1, Solyc_TS3_09T000203.1, Solyc_TS3_10T002583.1	Solyc_TS204_05T002509.1, Solyc_TS204_09T000211.1, Solyc_TS204_09T000212.1, Solyc_TS204_10T002610.1	Solyc05T002698.1, Solyc09T000202.1, Solyc09T000203.1, Solyc10T002909.1	Solyc_TS185_05T002458.1, Solyc_TS185_09T000221.1, Solyc_TS185_09T000222.1, Solyc_TS185_10T002599.1	SolyMTch05g168160.1, SolyMTch09g250650.1, SolyMTch10g301340.1	Solyc_TS112_05T002571.1, Solyc_TS112_09T000202.1, Solyc_TS112_10T002675.1	Solyc_TS117_05T002505.1, Solyc_TS117_09T000210.1, Solyc_TS117_09T000211.1, Solyc_TS117_10T002592.1	Solyc_TS12_05T002452.1, Solyc_TS12_09T000217.1, Solyc_TS12_09T000218.1, Solyc_TS12_10T002553.1	Solyc_TS331_05T002624.1, Solyc_TS331_09T000201.1, Solyc_TS331_09T000202.1, Solyc_TS331_10T002808.1	Solyc_TS629_05T002583.1, Solyc_TS629_09T000205.1, Solyc_TS629_10T002697.1	Solyc_TS692_05T002541.1, Solyc_TS692_09T000193.1, Solyc_TS692_10T002752.1	Solyc_TS80_05T002472.1, Solyc_TS80_09T000215.1, Solyc_TS80_09T000216.1, Solyc_TS80_10T002536.1	Solyc_EA00371_05T002497.1, Solyc_EA00371_09T000194.1, Solyc_EA00371_09T000195.1, Solyc_EA00371_10T002519.1	Solyc_Fla8924_05T002437.1, Solyc_Fla8924_09T000206.1, Solyc_Fla8924_09T000207.1, Solyc_Fla8924_10T002528.1	Solyc_Floradade_05T002477.1, Solyc_Floradade_09T000202.1, Solyc_Floradade_10T002496.1	Solyc_LYC1410_05T002421.1, Solyc_LYC1410_09T000193.1, Solyc_LYC1410_10T002496.1	Solyc_Brandywine_05T002497.1, Solyc_Brandywine_09T000198.1, Solyc_Brandywine_09T000199.1, Solyc_Brandywine_10T002558.1	Solyc_EA00990_05T002569.1, Solyc_EA00990_09T000217.1, Solyc_EA00990_10T002622.1	Solyc_PI169588_05T002444.1, Solyc_PI169588_09T000193.1, Solyc_PI169588_10T002525.1	Solyc_PI303721_05T002454.1, Solyc_PI303721_09T000187.1, Solyc_PI303721_10T002513.1	Sneo05g020370.1, Sneo09g001760.1, Sneo09g001770.1, Sneo10g022200.1	Soneo05g181150.1, Soneo09g267870.1, Soneo09g267880.1, Soneo10g325030.1	Spen05g177770.1, Spen09g265150.1, Spen09g265160.1, Spen10g319000.1	Sopen05g034240.1, Sopen09g002850.1, Sopen09g002860.1, Sopen10g035620.1
OG0000011	Schi01g034470.1, Schi01g034480.1, Schi01g034490.1	Schm01g033750.1, Schm01g033760.1, Schm01g033770.1	Scor01g032780.1, Scor01g032790.1, Scor01g032800.1	Sgal01g035560.1, Sgal01g035570.1, Sgal01g035580.1, Sgal01g035600.1	GWHPBJTJ003597, GWHPBJTJ003599	Shab01g030960.1, Shab01g030970.1, Shab01g030980.1, Shab01g031000.1	GWHPBJTH003782	Slyd01g032840.1, Slyd01g032850.1, Slyd01g032860.1	Solyc_cer_BGV006865_01T003837.1, Solyc_cer_BGV006865_01T003840.1, Solyc_cer_BGV006865_01T003841.1, Solyc_cer_BGV006865_01T003842.1	Solyc_cer_BGV007931_01T003902.1	Solyc_cer_BGV007989_01T003760.1, Solyc_cer_BGV007989_01T003763.1, Solyc_cer_BGV007989_01T003765.1	Solyc_cer_TS118_01T004145.1, Solyc_cer_TS118_01T004146.1, Solyc_cer_TS118_01T004148.1	Solyc_cer_TS238_01T004078.1, Solyc_cer_TS238_01T004081.1, Solyc_cer_TS238_01T004083.1, Solyc_cer_TS238_01T004084.1	Solyc_cer_TS281_01T004159.1, Solyc_cer_TS281_01T004160.1, Solyc_cer_TS281_01T004161.1	Solyc_cer_TS96_01T003917.1, Solyc_cer_TS96_01T003918.1	Slyv01g035400.1, Slyv01g035410.1, Slyv01g035420.1, Slyv01g035440.1	Solyc_cer_TS280_01T004091.1, Solyc_cer_TS280_01T004094.1, Solyc_cer_TS280_01T004096.1	Solyc_cer_TS39_01T003881.1, Solyc_cer_TS39_01T003884.1, Solyc_cer_TS39_01T003886.1	Solyc_cer_TS545_01T004165.1, Solyc_cer_TS545_01T004166.1, Solyc_cer_TS545_01T004168.1	Solyc_cer_TS623_01T003991.1, Solyc_cer_TS623_01T003994.1, Solyc_cer_TS623_01T003995.1	Solyc_TS166_01T003899.1, Solyc_TS166_01T003902.1, Solyc_TS166_01T003904.1, Solyc_TS166_01T003905.1	Solyc_TS171_01T004058.1, Solyc_TS171_01T004059.1, Solyc_TS171_01T004061.1	Solyc_TS60_01T004257.1, Solyc_TS60_01T004258.1, Solyc_TS60_01T004261.1	Solyc_MM_01T004190.1, Solyc_MM_01T004192.1	Solyc_TS9_01T004233.1, Solyc_TS9_01T004234.1, Solyc_TS9_01T004236.1	Solyc_TS3_01T003806.1, Solyc_TS3_01T003807.1	Solyc_TS204_01T003914.1, Solyc_TS204_01T003917.1, Solyc_TS204_01T003919.1	Solyc01T003970.1, Solyc01T003971.1	Solyc_TS185_01T003985.1, Solyc_TS185_01T003988.1, Solyc_TS185_01T003989.1, Solyc_TS185_01T003990.1, Solyc_TS185_10T002564.1	SolyMTch01g042120.1, SolyMTch01g042130.1, SolyMTch01g042140.1	Solyc_TS112_01T004273.1, Solyc_TS112_01T004274.1, Solyc_TS112_01T004276.1	Solyc_TS117_01T003867.1, Solyc_TS117_01T003871.1, Solyc_TS117_01T003872.1, Solyc_TS117_01T003874.1	Solyc_TS12_01T003769.1, Solyc_TS12_01T003770.1, Solyc_TS12_01T003771.1	Solyc_TS331_01T004236.1, Solyc_TS331_01T004237.1, Solyc_TS331_01T004239.1	Solyc_TS629_01T004213.1, Solyc_TS629_01T004214.1, Solyc_TS629_01T004216.1	Solyc_TS692_01T003984.1, Solyc_TS692_01T003985.1	Solyc_TS80_01T003975.1, Solyc_TS80_01T003978.1, Solyc_TS80_01T003980.1, Solyc_TS80_01T003981.1	Solyc_EA00371_01T003859.1, Solyc_EA00371_01T003862.1, Solyc_EA00371_01T003864.1, Solyc_EA00371_01T003866.1	Solyc_Fla8924_01T003890.1, Solyc_Fla8924_01T003893.1, Solyc_Fla8924_01T003895.1, Solyc_Fla8924_01T003896.1	Solyc_Floradade_01T003824.1, Solyc_Floradade_01T003825.1, Solyc_Floradade_01T003826.1	Solyc_LYC1410_01T003816.1, Solyc_LYC1410_01T003817.1	Solyc_Brandywine_01T003878.1, Solyc_Brandywine_01T003880.1, Solyc_Brandywine_01T003882.1	Solyc_EA00990_01T004193.1, Solyc_EA00990_01T004194.1, Solyc_EA00990_01T004196.1	Solyc_PI169588_01T003761.1, Solyc_PI169588_01T003762.1	Solyc_PI303721_01T003850.1, Solyc_PI303721_01T003851.1, Solyc_PI303721_01T003852.1	Sneo01g034220.1, Sneo01g034230.1, Sneo01g034250.1, Sneo01g034260.1	Soneo01g043540.1, Soneo01g043550.1, Soneo01g043570.1, Soneo01g043580.1	Spen01g042130.1, Spen01g042140.1, Spen01g042150.1	Sopen01g049980.1, Sopen01g049990.1, Sopen01g050000.1
OG0000012	Schi07g010000.1, Schi07g010010.1, Schi09g021310.1	Schm07g010360.1, Schm07g010370.1, Schm09g021580.1	Scor07g011240.1, Scor07g011250.1, Scor09g021440.1, Scor09g021450.1	Sgal07g011510.1, Sgal07g011520.1, Sgal09g022710.1, Sgal09g022730.1	GWHPBJTJ027218, GWHPBJTJ027221, GWHPBJTJ033179, GWHPBJTJ033185	Shab07g011550.1, Shab07g011560.1, Shab09g021520.1	GWHPBJTH027324, GWHPBJTH027325, GWHPBJTH033323	Slyd07g009950.1, Slyd07g009960.1, Slyd09g020520.1, Slyd09g020950.1	Solyc_cer_BGV006865_07T001381.1, Solyc_cer_BGV006865_07T001382.1, Solyc_cer_BGV006865_09T002623.1	Solyc_cer_BGV007931_07T001407.1, Solyc_cer_BGV007931_07T001408.1, Solyc_cer_BGV007931_09T002582.1	Solyc_cer_BGV007989_07T001314.1, Solyc_cer_BGV007989_07T001315.1, Solyc_cer_BGV007989_09T002559.1	Solyc_cer_TS118_07T001531.1, Solyc_cer_TS118_07T001532.1, Solyc_cer_TS118_09T002693.1	Solyc_cer_TS238_07T001328.1, Solyc_cer_TS238_07T001329.1, Solyc_cer_TS238_09T002504.1	Solyc_cer_TS281_07T001559.1, Solyc_cer_TS281_07T001560.1, Solyc_cer_TS281_09T002754.1	Solyc_cer_TS96_07T001402.1, Solyc_cer_TS96_07T001403.1, Solyc_cer_TS96_09T002646.1	Slyv07g011510.1, Slyv07g011520.1, Slyv09g022640.1	Solyc_cer_TS280_07T001369.1, Solyc_cer_TS280_07T001370.1, Solyc_cer_TS280_09T002563.1	Solyc_cer_TS39_07T001456.1, Solyc_cer_TS39_07T001457.1, Solyc_cer_TS39_09T002597.1	Solyc_cer_TS545_07T001556.1, Solyc_cer_TS545_07T001557.1, Solyc_cer_TS545_09T002818.1	Solyc_cer_TS623_07T001348.1, Solyc_cer_TS623_07T001349.1, Solyc_cer_TS623_09T002668.1	Solyc_TS166_07T001355.1, Solyc_TS166_07T001356.1, Solyc_TS166_09T002543.1	Solyc_TS171_07T001522.1, Solyc_TS171_07T001523.1, Solyc_TS171_09T002771.1	Solyc_TS60_07T001547.1, Solyc_TS60_07T001548.1, Solyc_TS60_09T002739.1	Solyc_MM_07T001514.1, Solyc_MM_07T001515.1, Solyc_MM_09T002759.1	Solyc_TS9_07T001577.1, Solyc_TS9_07T001578.1, Solyc_TS9_09T002750.1	Solyc_TS3_07T001410.1, Solyc_TS3_07T001411.1, Solyc_TS3_09T002589.1	Solyc_TS204_07T001412.1, Solyc_TS204_07T001413.1, Solyc_TS204_09T002610.1	Solyc07T001612.1, Solyc07T001613.1, Solyc09T002839.1	Solyc_TS185_07T001383.1, Solyc_TS185_07T001384.1, Solyc_TS185_09T002642.1	SolyMTch07g204170.1, SolyMTch07g204180.1, SolyMTch09g262520.1	Solyc_TS112_07T001542.1, Solyc_TS112_07T001543.1, Solyc_TS112_09T002692.1	Solyc_TS117_07T001135.1, Solyc_TS117_07T001136.1, Solyc_TS117_09T002642.1	Solyc_TS12_07T001321.1, Solyc_TS12_07T001322.1, Solyc_TS12_09T002550.1	Solyc_TS331_07T001584.1, Solyc_TS331_07T001585.1, Solyc_TS331_09T002763.1	Solyc_TS629_07T001520.1, Solyc_TS629_07T001521.1, Solyc_TS629_09T002662.1	Solyc_TS692_07T001552.1, Solyc_TS692_07T001553.1, Solyc_TS692_09T002749.1	Solyc_TS80_07T001358.1, Solyc_TS80_07T001359.1, Solyc_TS80_09T002608.1	Solyc_EA00371_07T001382.1, Solyc_EA00371_07T001383.1, Solyc_EA00371_09T002557.1	Solyc_Fla8924_07T001378.1, Solyc_Fla8924_07T001379.1, Solyc_Fla8924_09T002678.1	Solyc_Floradade_07T001408.1, Solyc_Floradade_07T001409.1, Solyc_Floradade_09T002551.1	Solyc_LYC1410_07T001438.1, Solyc_LYC1410_07T001439.1, Solyc_LYC1410_09T002548.1	Solyc_Brandywine_07T001411.1, Solyc_Brandywine_07T001412.1, Solyc_Brandywine_09T002601.1	Solyc_EA00990_07T001536.1, Solyc_EA00990_07T001537.1, Solyc_EA00990_09T002768.1	Solyc_PI169588_07T001389.1, Solyc_PI169588_07T001390.1, Solyc_PI169588_09T002600.1	Solyc_PI303721_07T001414.1, Solyc_PI303721_07T001415.1, Solyc_PI303721_09T002549.1	Sneo07g010480.1, Sneo07g010500.1, Sneo09g022780.1	Soneo07g227090.1, Soneo07g227120.1, Soneo09g296100.1	Spen07g225150.1, Spen07g225160.1, Spen09g290320.1	Sopen07g022700.1, Sopen07g022710.1, Sopen09g036010.1
OG0000013	Schi05g001090.1, Schi11g002860.1, Schi11g002870.1, Schi11g002880.1, Schi11g002890.1	Schm05g000910.1, Schm11g001820.1, Schm11g001830.1, Schm11g001840.1	Scor11g002590.1, Scor11g002600.1, Scor11g002610.1, Scor11g002620.1	Sgal05g001180.1, Sgal11g002660.1, Sgal11g002670.1, Sgal11g002680.1	GWHPBJTJ006919, GWHPBJTJ006921, GWHPBJTJ006922	Shab05g000890.1, Shab11g002410.1, Shabxxg007840.1, Shabxxg007850.1	GWHPBJTH007050, GWHPBJTH007053, GWHPBJTH007054, GWHPBJTH007055, GWHPBJTH020905	Slyd11g004130.1, Slyd11g004140.1, Slyd11g004150.1, Slyd11g004160.1	Solyc_cer_BGV006865_11T000227.1	Solyc_cer_BGV007931_11T000229.1	Solyc_cer_BGV007989_11T000241.1, Solyc_cer_BGV007989_11T000244.1, Solyc_cer_BGV007989_11T000245.1, Solyc_cer_BGV007989_11T000246.1, Solyc_cer_BGV007989_11T000247.1	Solyc_cer_TS118_11T000227.1	Solyc_cer_TS238_11T000242.1, Solyc_cer_TS238_11T000245.1, Solyc_cer_TS238_11T000246.1, Solyc_cer_TS238_11T000247.1, Solyc_cer_TS238_11T000248.1	Solyc_cer_TS281_11T000236.1, Solyc_cer_TS281_11T000239.1	Solyc_cer_TS96_11T000227.1	Slyv05g000950.1, Slyv11g002540.1, Slyv11g002550.1, Slyv11g002560.1	Solyc_cer_TS280_11T000242.1, Solyc_cer_TS280_11T000246.1, Solyc_cer_TS280_11T000247.1, Solyc_cer_TS280_11T000248.1, Solyc_cer_TS280_11T000249.1	Solyc_cer_TS39_11T000240.1, Solyc_cer_TS39_11T000242.1, Solyc_cer_TS39_11T000243.1, Solyc_cer_TS39_11T000244.1, Solyc_cer_TS39_11T000245.1	Solyc_cer_TS545_11T000232.1	Solyc_cer_TS623_11T000235.1, Solyc_cer_TS623_11T000238.1, Solyc_cer_TS623_11T000239.2, Solyc_cer_TS623_11T000240.2, Solyc_cer_TS623_11T000241.1	Solyc_TS166_11T000235.1, Solyc_TS166_11T000239.1, Solyc_TS166_11T000240.2, Solyc_TS166_11T000241.1, Solyc_TS166_11T000242.1	Solyc_TS171_11T000230.1	Solyc_TS60_11T000232.1	Solyc_MM_11T000232.1	Solyc_TS9_11T000226.1	Solyc_TS3_11T000228.1	Solyc_TS204_11T000232.1, Solyc_TS204_11T000236.1, Solyc_TS204_11T000237.1, Solyc_TS204_11T000238.1, Solyc_TS204_11T000239.1	Solyc11T000231.8, Solyc11T000234.1	Solyc_TS185_11T000238.2, Solyc_TS185_11T000241.1, Solyc_TS185_11T000243.1, Solyc_TS185_11T000244.1	SolyMTch05g156700.1, SolyMTch11g303610.1, SolyMTch11g303620.1, SolyMTch11g315550.1	Solyc_TS112_11T000232.1	Solyc_TS117_11T000236.1, Solyc_TS117_11T000238.1, Solyc_TS117_11T000239.1, Solyc_TS117_11T000240.1, Solyc_TS117_11T000241.1	Solyc_TS12_11T000239.1, Solyc_TS12_11T000241.1, Solyc_TS12_11T000242.1, Solyc_TS12_11T000243.1, Solyc_TS12_11T000244.1	Solyc_TS331_11T000231.1	Solyc_TS629_11T000229.1	Solyc_TS692_11T000227.2, Solyc_TS692_11T000231.1	Solyc_TS80_11T000237.1, Solyc_TS80_11T000239.1, Solyc_TS80_11T000240.1, Solyc_TS80_11T000241.1, Solyc_TS80_11T000242.1	Solyc_EA00371_11T000242.1, Solyc_EA00371_11T000246.1, Solyc_EA00371_11T000247.1, Solyc_EA00371_11T000248.1, Solyc_EA00371_11T000249.1	Solyc_Fla8924_11T000233.1, Solyc_Fla8924_11T000236.1, Solyc_Fla8924_11T000237.1, Solyc_Fla8924_11T000238.1, Solyc_Fla8924_11T000239.1	Solyc_Floradade_11T000228.1	Solyc_LYC1410_11T000229.1	Solyc_Brandywine_11T000250.1, Solyc_Brandywine_11T000254.1, Solyc_Brandywine_11T000255.1, Solyc_Brandywine_11T000256.1, Solyc_Brandywine_11T000257.1	Solyc_EA00990_11T000230.1	Solyc_PI169588_11T000226.1	Solyc_PI303721_11T000229.1	Sneo05g000980.1, Sneo11g002500.1, Sneo11g002510.1, Sneo11g002520.1	Soneo05g155300.1, Soneo11g328210.1, Soneo11g328220.1	Spen05g151500.1, Spen11g322090.1, Spen11g322110.1, Spen11g322120.1, Spen11g322130.1, Spen11g322140.1	Sopen05g001960.1, Sopen11g003280.1, Sopen11g003300.1, Sopen11g003310.1, Sopen11g003320.1
OG0000014	Schi04g006420.1, Schi10g016020.1, Schi10g016670.1	Schm04g006610.1, Schm10g016140.1, Schm10g016780.1	Scor04g006790.1, Scor10g015420.1, Scor10g016070.1	Sgal04g006870.1, Sgal10g017520.1, Sgal10g018180.1	GWHPBJTJ006047, GWHPBJTJ006115, GWHPBJTJ018607	Shab04g007500.1, Shab10g017430.1, Shab10g018040.1	GWHPBJTH006175, GWHPBJTH006241, GWHPBJTH018744	Slyd04g006740.1, Slyd10g019150.1, Slyd10g019760.1	Solyc_cer_BGV006865_04T000715.1, Solyc_cer_BGV006865_10T001915.1, Solyc_cer_BGV006865_10T001975.1	Solyc_cer_BGV007931_04T000702.1, Solyc_cer_BGV007931_10T001962.1, Solyc_cer_BGV007931_10T002022.1	Solyc_cer_BGV007989_04T000757.1, Solyc_cer_BGV007989_10T001906.1, Solyc_cer_BGV007989_10T001974.1	Solyc_cer_TS118_04T000738.1, Solyc_cer_TS118_10T002144.1, Solyc_cer_TS118_10T002201.1	Solyc_cer_TS238_04T000752.1, Solyc_cer_TS238_10T001904.2, Solyc_cer_TS238_10T001973.1	Solyc_cer_TS281_10T002211.1, Solyc_cer_TS281_10T002271.1	Solyc_cer_TS96_04T000725.1, Solyc_cer_TS96_10T002047.1, Solyc_cer_TS96_10T002110.1	Slyv04g006860.1, Slyv10g017460.1, Slyv10g017470.1, Slyv10g018140.1	Solyc_cer_TS280_04T000742.1, Solyc_cer_TS280_10T001959.1, Solyc_cer_TS280_10T002032.1	Solyc_cer_TS39_04T000780.1, Solyc_cer_TS39_10T001978.1, Solyc_cer_TS39_10T002041.1	Solyc_cer_TS545_04T000750.1, Solyc_cer_TS545_10T002201.1, Solyc_cer_TS545_10T002261.1	Solyc_cer_TS623_04T000762.1, Solyc_cer_TS623_10T001943.1, Solyc_cer_TS623_10T002013.1	Solyc_TS166_04T000754.1, Solyc_TS166_10T001976.1, Solyc_TS166_10T002043.1	Solyc_TS171_04T000745.1, Solyc_TS171_10T002170.1, Solyc_TS171_10T002227.1	Solyc_TS60_04T000745.1, Solyc_TS60_10T002202.1, Solyc_TS60_10T002259.1	Solyc_MM_04T000729.1, Solyc_MM_10T002158.1, Solyc_MM_10T002218.1	Solyc_TS9_04T000738.1, Solyc_TS9_10T002174.1, Solyc_TS9_10T002175.1, Solyc_TS9_10T002234.1	Solyc_TS3_04T000710.1, Solyc_TS3_10T002046.1, Solyc_TS3_10T002105.1	Solyc_TS204_04T000784.1, Solyc_TS204_10T002022.1, Solyc_TS204_10T002089.1	Solyc10T002321.1	Solyc_TS185_04T000761.1, Solyc_TS185_10T002010.1, Solyc_TS185_10T002082.1		Solyc_TS112_04T000743.1, Solyc_TS112_10T002124.1, Solyc_TS112_10T002125.1, Solyc_TS112_10T002184.1	Solyc_TS117_04T000788.1, Solyc_TS117_10T002010.1, Solyc_TS117_10T002080.1	Solyc_TS12_04T000757.1, Solyc_TS12_10T001978.2, Solyc_TS12_10T002048.1	Solyc_TS331_10T002255.1, Solyc_TS331_10T002314.1	Solyc_TS629_04T000725.1, Solyc_TS629_10T002150.1, Solyc_TS629_10T002208.1	Solyc_TS692_04T000714.1, Solyc_TS692_10T002201.1, Solyc_TS692_10T002259.1	Solyc_TS80_04T000750.1, Solyc_TS80_10T001949.1, Solyc_TS80_10T002020.1	Solyc_EA00371_04T000757.1, Solyc_EA00371_10T001940.1, Solyc_EA00371_10T002008.1	Solyc_Fla8924_04T000752.1, Solyc_Fla8924_10T001946.1, Solyc_Fla8924_10T002013.1	Solyc_Floradade_04T000727.1, Solyc_Floradade_10T001951.1, Solyc_Floradade_10T002009.1	Solyc_LYC1410_04T000707.1, Solyc_LYC1410_10T001955.1, Solyc_LYC1410_10T002012.1	Solyc_Brandywine_04T000745.1, Solyc_Brandywine_10T001973.1, Solyc_Brandywine_10T002040.1	Solyc_EA00990_04T000731.1, Solyc_EA00990_10T002066.1, Solyc_EA00990_10T002127.1	Solyc_PI169588_04T000705.1, Solyc_PI169588_10T001983.1, Solyc_PI169588_10T002040.1	Solyc_PI303721_04T000709.1, Solyc_PI303721_10T001970.1, Solyc_PI303721_10T002028.1	Sneo04g006610.1, Sneo10g016370.1, Sneo10g016380.1, Sneo10g017060.1	Soneo04g128900.1, Soneo10g319080.1, Soneo10g319780.1	Spen04g126240.1, Spen10g302030.1, Spen10g302650.1	Sopen04g008250.1, Sopen10g029970.1, Sopen10g030600.1
OG0000015	Schi07g009900.1, Schi07g009910.1	Schm07g010270.1	Scorxxg003500.1, Scorxxg003510.1, Scorxxg010420.1	Sgal07g011390.1, Sgal07g011410.1, Sgal07g011420.1	GWHPBJTJ027206, GWHPBJTJ027208, GWHPBJTJ027209	Shab07g011490.1	GWHPBJTH027313, GWHPBJTH027315, GWHPBJTH027317	Slyd07g009860.1, Slyd07g009870.1, Slyd07g009880.1	Solyc_cer_BGV006865_07T001372.1, Solyc_cer_BGV006865_07T001373.1	Solyc_cer_BGV007931_07T001399.1, Solyc_cer_BGV007931_07T001400.1, Solyc_cer_BGV007931_07T001401.1	Solyc_cer_BGV007989_07T001305.1, Solyc_cer_BGV007989_07T001306.1	Solyc_cer_TS118_07T001523.1, Solyc_cer_TS118_07T001524.1, Solyc_cer_TS118_07T001525.1, Solyc_cer_TS118_07T001526.1	Solyc_cer_TS238_07T001318.1, Solyc_cer_TS238_07T001319.1, Solyc_cer_TS238_07T001320.1	Solyc_cer_TS281_07T001549.1, Solyc_cer_TS281_07T001550.1, Solyc_cer_TS281_07T001551.1, Solyc_cer_TS281_07T001552.1	Solyc_cer_TS96_07T001393.1, Solyc_cer_TS96_07T001394.1, Solyc_cer_TS96_07T001395.1	Slyv07g011390.1, Slyv07g011410.1, Slyv07g011420.1	Solyc_cer_TS280_07T001358.1, Solyc_cer_TS280_07T001359.1	Solyc_cer_TS39_07T001447.1, Solyc_cer_TS39_07T001448.1, Solyc_cer_TS39_07T001449.1	Solyc_cer_TS545_07T001547.1, Solyc_cer_TS545_07T001548.1, Solyc_cer_TS545_07T001549.1, Solyc_cer_TS545_07T001550.1	Solyc_cer_TS623_07T001337.1, Solyc_cer_TS623_07T001338.1	Solyc_TS166_07T001344.1, Solyc_TS166_07T001345.1	Solyc_TS171_07T001516.1, Solyc_TS171_07T001517.1	Solyc_TS60_07T001540.1, Solyc_TS60_07T001541.1, Solyc_TS60_07T001542.1	Solyc_MM_07T001507.1, Solyc_MM_07T001508.1, Solyc_MM_07T001509.1, Solyc_MM_07T001510.1	Solyc_TS9_07T001568.1, Solyc_TS9_07T001569.1, Solyc_TS9_07T001570.1, Solyc_TS9_07T001571.1	Solyc_TS3_07T001401.1, Solyc_TS3_07T001402.1, Solyc_TS3_07T001403.1	Solyc_TS204_07T001402.1, Solyc_TS204_07T001403.1	Solyc07T001601.1, Solyc07T001602.1, Solyc07T001603.1	Solyc_TS185_07T001374.1, Solyc_TS185_07T001375.1	SolyMTch07g204100.1, SolyMTch07g204110.1, SolyMTch07g217350.1	Solyc_TS112_07T001533.1, Solyc_TS112_07T001534.1, Solyc_TS112_07T001535.1	Solyc_TS117_07T001126.1, Solyc_TS117_07T001127.1, Solyc_TS117_07T001128.1	Solyc_TS12_07T001309.1, Solyc_TS12_07T001310.1, Solyc_TS12_07T001311.1	Solyc_TS331_07T001576.1, Solyc_TS331_07T001577.1, Solyc_TS331_07T001578.1, Solyc_TS331_07T001579.1	Solyc_TS629_07T001511.1, Solyc_TS629_07T001512.1	Solyc_TS692_07T001542.1, Solyc_TS692_07T001543.1, Solyc_TS692_07T001544.1, Solyc_TS692_07T001545.1	Solyc_TS80_07T001347.1, Solyc_TS80_07T001348.1, Solyc_TS80_07T001349.1	Solyc_EA00371_07T001370.1, Solyc_EA00371_07T001371.1, Solyc_EA00371_07T001372.1	Solyc_Fla8924_07T001370.1, Solyc_Fla8924_07T001371.1	Solyc_Floradade_07T001401.1, Solyc_Floradade_07T001402.1, Solyc_Floradade_07T001403.1	Solyc_LYC1410_07T001427.1, Solyc_LYC1410_07T001428.1, Solyc_LYC1410_07T001429.1, Solyc_LYC1410_07T001431.1	Solyc_Brandywine_07T001401.1, Solyc_Brandywine_07T001403.1, Solyc_Brandywine_07T001404.1	Solyc_EA00990_07T001524.1, Solyc_EA00990_07T001525.1, Solyc_EA00990_07T001526.1, Solyc_EA00990_07T001527.1	Solyc_PI169588_07T001380.1, Solyc_PI169588_07T001381.1, Solyc_PI169588_07T001382.1	Solyc_PI303721_07T001404.1, Solyc_PI303721_07T001405.1, Solyc_PI303721_07T001406.1	Sneo07g010380.1, Sneo07g010390.1	Soneo07g226970.1, Soneo07g226990.1	Spen07g225060.1, Spen07g225070.1	Sopen07g022610.1, Sopen07g022620.1
OG0000016	Schi06g004250.1, Schixxg029350.1, Schixxg031320.1	Schm03g014740.1, Schm06g004450.1	Scor03g015160.1, Scor06g004100.1	Sgal03g014710.1, Sgal06g004680.1	GWHPBJTJ016128, GWHPBJTJ023596, GWHPBJTJ023597	Shab03g014820.1, Shab06g003480.1	GWHPBJTH016088, GWHPBJTH023658	Slyd03g012140.1, Slyd03g012150.1, Slyd06g004290.1, Slydxxg024330.1, Slydxxg024360.1	Solyc_cer_BGV006865_03T001602.1, Solyc_cer_BGV006865_06T000437.1, Solyc_cer_BGV006865_06T000443.1, Solyc_cer_BGV006865_06T000444.1	Solyc_cer_BGV007931_03T001607.1, Solyc_cer_BGV007931_06T000437.1, Solyc_cer_BGV007931_06T000438.1	Solyc_cer_BGV007989_03T001578.1, Solyc_cer_BGV007989_06T000465.1, Solyc_cer_BGV007989_06T000466.1	Solyc_cer_TS118_03T001744.1, Solyc_cer_TS118_06T000479.1, Solyc_cer_TS118_06T000488.1	Solyc_cer_TS238_03T001609.1, Solyc_cer_TS238_06T000466.1, Solyc_cer_TS238_06T000467.1	Solyc_cer_TS281_03T001754.1, Solyc_cer_TS281_06T000465.1, Solyc_cer_TS281_06T000472.1	Solyc_cer_TS96_03T001552.1, Solyc_cer_TS96_06T000468.1, Solyc_cer_TS96_06T000469.1	Slyv03g013900.1, Slyv06g004230.1, Slyv06g004330.1	Solyc_cer_TS280_03T001593.1, Solyc_cer_TS280_06T000484.1	Solyc_cer_TS39_03T001541.1, Solyc_cer_TS39_06T000456.1, Solyc_cer_TS39_06T000462.1	Solyc_cer_TS545_03T001722.1, Solyc_cer_TS545_06T000436.1, Solyc_cer_TS545_06T000443.1	Solyc_cer_TS623_03T001608.1, Solyc_cer_TS623_06T000470.1	Solyc_TS166_03T001621.1, Solyc_TS166_06T000462.1	Solyc_TS171_03T001713.1, Solyc_TS171_06T000447.1, Solyc_TS171_06T000454.1	Solyc_TS60_03T001727.1, Solyc_TS60_06T000456.1, Solyc_TS60_06T000462.1	Solyc_MM_03T001678.1, Solyc_MM_06T000472.1	Solyc_TS9_03T001738.1, Solyc_TS9_06T000454.1	Solyc_TS3_03T001598.1, Solyc_TS3_06T000441.1, Solyc_TS3_06T000447.1	Solyc_TS204_03T001639.1, Solyc_TS204_06T000472.1, Solyc_TS204_06T000478.1	Solyc03T001788.1, Solyc06T000431.1, Solyc06T000438.1	Solyc_TS185_03T001647.1, Solyc_TS185_06T000453.1, Solyc_TS185_06T000461.1	SolyMTch03g105160.1, SolyMTch06g171620.1, SolyMTch06g185810.1, SolyMTch06g185820.1	Solyc_TS112_03T001657.1, Solyc_TS112_06T000460.1, Solyc_TS112_06T000467.1	Solyc_TS117_03T001593.1, Solyc_TS117_06T000488.1, Solyc_TS117_06T000489.1	Solyc_TS12_03T001592.1, Solyc_TS12_06T000464.1	Solyc_TS331_03T001706.1, Solyc_TS331_06T000462.1, Solyc_TS331_06T000463.1, Solyc_TS331_06T000464.1	Solyc_TS629_03T001654.1, Solyc_TS629_06T000440.1, Solyc_TS629_06T000446.1	Solyc_TS692_03T001703.1, Solyc_TS692_06T000437.1, Solyc_TS692_06T000445.1	Solyc_TS80_03T001561.1, Solyc_TS80_06T000455.1, Solyc_TS80_06T000461.1	Solyc_EA00371_03T001616.1, Solyc_EA00371_06T000463.1, Solyc_EA00371_06T000473.1, Solyc_EA00371_06T000474.1	Solyc_Fla8924_03T001571.1, Solyc_Fla8924_06T000468.1, Solyc_Fla8924_06T000474.1	Solyc_Floradade_03T001568.1, Solyc_Floradade_06T000428.1, Solyc_Floradade_06T000433.1	Solyc_LYC1410_03T001603.1, Solyc_LYC1410_06T000432.1, Solyc_LYC1410_06T000440.1	Solyc_Brandywine_03T001652.1, Solyc_Brandywine_06T000457.1, Solyc_Brandywine_06T000465.1, Solyc_Brandywine_06T000466.1	Solyc_EA00990_03T001684.1, Solyc_EA00990_06T000446.1, Solyc_EA00990_06T000455.1	Solyc_PI169588_03T001609.1, Solyc_PI169588_06T000438.1, Solyc_PI169588_06T000446.1	Solyc_PI303721_03T001584.1, Solyc_PI303721_06T000432.1, Solyc_PI303721_06T000438.1	Sneo03g014690.1, Sneo06g004290.1	Soneo03g104020.1, Soneo06g187080.1	Spen03g101900.1, Spen06g182080.1	Sopen03g023450.1
OG0000017	Schi10g022300.1, Schi10g022310.1, Schi10g022440.1, Schi10g022450.1, Schi12g013040.1	Schm10g021300.1, Schm10g021310.1, Schm12g012390.1	Scor10g020640.1, Scor10g020650.1	Sgal10g023010.1, Sgal10g023020.1, Sgal12g014470.1	GWHPBJTJ006588, GWHPBJTJ006589, GWHPBJTJ010378	Shab10g022820.1, Shab12g012480.1	GWHPBJTH006721, GWHPBJTH006722, GWHPBJTH010409, GWHPBJTH010410	Slyd10g014060.1, Slyd10g014070.1, Slyd12g012170.1, Slyd12g012180.1	Solyc_cer_BGV006865_10T002444.1, Solyc_cer_BGV006865_12T001654.1	Solyc_cer_BGV007931_10T002474.1, Solyc_cer_BGV007931_12T001671.1	Solyc_cer_BGV007989_10T002462.1, Solyc_cer_BGV007989_10T002463.1, Solyc_cer_BGV007989_12T001573.1	Solyc_cer_TS118_10T002662.1, Solyc_cer_TS118_12T001798.1	Solyc_cer_TS238_10T002448.1, Solyc_cer_TS238_10T002449.1, Solyc_cer_TS238_12T001561.1	Solyc_cer_TS281_10T002734.1, Solyc_cer_TS281_12T001726.1	Solyc_cer_TS96_10T002546.1, Solyc_cer_TS96_12T001662.1	Slyv10g023010.1, Slyv10g023020.1, Slyv12g014190.1	Solyc_cer_TS280_10T002510.1, Solyc_cer_TS280_10T002511.1, Solyc_cer_TS280_12T001625.1	Solyc_cer_TS39_10T002531.1, Solyc_cer_TS39_10T002532.1, Solyc_cer_TS39_12T001592.1	Solyc_cer_TS545_10T002726.1, Solyc_cer_TS545_12T001926.1	Solyc_cer_TS623_10T002488.1, Solyc_cer_TS623_10T002489.1, Solyc_cer_TS623_12T001608.1	Solyc_TS166_10T002531.1, Solyc_TS166_10T002532.1, Solyc_TS166_12T001594.1	Solyc_TS171_10T002688.1, Solyc_TS171_12T001791.1	Solyc_TS60_10T002722.1, Solyc_TS60_12T001793.1	Solyc_MM_10T002682.1, Solyc_MM_12T001757.1	Solyc_TS9_10T002691.1, Solyc_TS9_12T001774.1	Solyc_TS3_10T002552.1, Solyc_TS3_12T001620.1	Solyc_TS204_10T002575.1, Solyc_TS204_10T002576.1, Solyc_TS204_12T001623.1	Solyc10T002875.1, Solyc10T002876.1, Solyc12T001885.1	Solyc_TS185_10T002563.1, Solyc_TS185_12T001614.1	SolyMTch10g288640.1, SolyMTch10g301100.1, SolyMTch12g347040.1	Solyc_TS112_10T002641.1, Solyc_TS112_12T001741.1	Solyc_TS117_10T002556.1, Solyc_TS117_10T002557.1, Solyc_TS117_12T001676.1	Solyc_TS12_10T002519.1, Solyc_TS12_10T002520.1, Solyc_TS12_12T001576.1	Solyc_TS331_10T002775.1, Solyc_TS331_12T001757.1	Solyc_TS629_10T002664.1, Solyc_TS629_12T001765.1	Solyc_TS692_10T002719.1, Solyc_TS692_12T001804.1	Solyc_TS80_10T002501.1, Solyc_TS80_10T002502.1, Solyc_TS80_12T001581.1	Solyc_EA00371_10T002485.1, Solyc_EA00371_10T002486.1, Solyc_EA00371_12T001601.1	Solyc_Fla8924_10T002495.1, Solyc_Fla8924_10T002496.1, Solyc_Fla8924_12T001630.1	Solyc_Floradade_10T002464.1, Solyc_Floradade_12T001651.1	Solyc_LYC1410_10T002464.1, Solyc_LYC1410_12T001630.1	Solyc_Brandywine_10T002523.1, Solyc_Brandywine_10T002524.1, Solyc_Brandywine_12T001648.1	Solyc_EA00990_10T002590.1, Solyc_EA00990_12T001746.1	Solyc_PI169588_10T002493.1, Solyc_PI169588_12T001658.1	Solyc_PI303721_10T002480.1, Solyc_PI303721_12T001623.1	Sneo10g021830.1, Sneo10g021840.1, Sneo12g012630.1	Soneo10g324670.1, Soneo10g324680.1, Soneo12g371810.1	Spen10g318640.1, Spen10g318650.1, Spen12g362030.1, Spen12g362080.1	Sopen10g035260.1, Sopen10g035270.1, Sopen12g021740.1, Sopen12g021770.1
OG0000018	Schi03g012080.1, Schi03g012100.1	Schm03g011860.2, Schm03g011890.1	Scor03g012280.1, Scor03g012310.1	Sgal03g012780.2, Sgal03g012790.1, Sgal07g081342.1	GWHPBJTJ015929, GWHPBJTJ015931, GWHPBJTJ015933	Shab03g012270.1, Shab03g012280.1	GWHPBJTH015645, GWHPBJTH015647, GWHPBJTH015649	Slyd03g007950.1, Slyd03g007960.1, Slyd03g007970.1	Solyc_cer_BGV006865_03T001417.1, Solyc_cer_BGV006865_03T001418.1, Solyc_cer_BGV006865_03T001419.1	Solyc_cer_BGV007931_03T001430.1, Solyc_cer_BGV007931_03T001431.1, Solyc_cer_BGV007931_03T001433.1	Solyc_cer_BGV007989_03T001395.1, Solyc_cer_BGV007989_03T001396.1, Solyc_cer_BGV007989_03T001397.1	Solyc_cer_TS118_03T001556.1, Solyc_cer_TS118_03T001557.1, Solyc_cer_TS118_03T001558.1	Solyc_cer_TS238_03T001420.1, Solyc_cer_TS238_03T001421.1, Solyc_cer_TS238_03T001422.1	Solyc_cer_TS281_03T001563.1, Solyc_cer_TS281_03T001564.1	Solyc_cer_TS96_03T001365.1, Solyc_cer_TS96_03T001366.1, Solyc_cer_TS96_03T001369.1	Slyv03g012070.1, Slyv03g012080.1, Slyv03g012090.1	Solyc_cer_TS280_03T001406.1	Solyc_cer_TS39_03T001362.1, Solyc_cer_TS39_03T001363.1	Solyc_cer_TS545_03T001534.1, Solyc_cer_TS545_03T001535.1, Solyc_cer_TS545_03T001536.1	Solyc_cer_TS623_03T001421.1, Solyc_cer_TS623_03T001422.1, Solyc_cer_TS623_03T001423.1	Solyc_TS166_03T001422.1, Solyc_TS166_03T001423.1	Solyc_TS171_03T001536.1	Solyc_TS60_03T001547.1, Solyc_TS60_03T001548.1	Solyc_MM_03T001491.1, Solyc_MM_03T001492.1, Solyc_MM_03T001493.1	Solyc_TS9_03T001548.1, Solyc_TS9_03T001549.1, Solyc_TS9_03T001550.1	Solyc_TS3_03T001419.1, Solyc_TS3_03T001420.1, Solyc_TS3_03T001421.1	Solyc_TS204_03T001446.1, Solyc_TS204_03T001447.1	Solyc03T001594.1, Solyc03T001595.1, Solyc03T001596.1	Solyc_TS185_03T001453.1, Solyc_TS185_03T001455.1	SolyMTch03g087160.1, SolyMTch03g087170.1, SolyMTch03g087180.1, SolyMTch03g087200.1	Solyc_TS112_03T001468.1, Solyc_TS112_03T001469.1	Solyc_TS117_03T001402.1, Solyc_TS117_03T001404.1, Solyc_TS117_03T001406.1	Solyc_TS12_03T001400.1, Solyc_TS12_03T001401.1, Solyc_TS12_03T001402.1	Solyc_TS331_03T001521.1	Solyc_TS629_03T001469.1, Solyc_TS629_03T001470.1	Solyc_TS692_03T001513.1, Solyc_TS692_03T001514.1, Solyc_TS692_03T001515.1	Solyc_TS80_03T001376.1, Solyc_TS80_03T001377.1, Solyc_TS80_03T001378.1	Solyc_EA00371_03T001428.1, Solyc_EA00371_03T001429.1, Solyc_EA00371_03T001430.1	Solyc_Fla8924_03T001385.1, Solyc_Fla8924_03T001387.1, Solyc_Fla8924_03T001389.1	Solyc_Floradade_03T001390.1	Solyc_LYC1410_03T001428.1	Solyc_Brandywine_03T001463.1, Solyc_Brandywine_03T001464.1	Solyc_EA00990_03T001503.1, Solyc_EA00990_03T001504.1	Solyc_PI169588_03T001426.1, Solyc_PI169588_03T001427.1, Solyc_PI169588_03T001428.1	Solyc_PI303721_03T001399.1, Solyc_PI303721_03T001401.1	Sneo03g011670.1, Sneo03g011700.1	Soneo03g100460.1, Soneo03g100510.1	Spen03g098370.1, Spen03g098380.1	Sopen03g027440.1, Sopen03g027450.1
OG0000019	Schi04g004800.1, Schi04g021940.1	Schm04g000260.1	Scor04g003940.1, Scor04g021180.1	Sgal04g003950.2, Sgal04g021610.1	GWHPBJTJ018302, GWHPBJTJ020367, GWHPBJTJ020369	Shab04g004180.1, Shab04g023400.1	GWHPBJTH018134, GWHPBJTH020436, GWHPBJTH020440	Slyd04g004140.1, Slyd04g020590.1	Solyc_cer_BGV006865_04T000422.1, Solyc_cer_BGV006865_04T002604.1, Solyc_cer_BGV006865_04T002607.1	Solyc_cer_BGV007931_04T000414.1, Solyc_cer_BGV007931_04T002562.1	Solyc_cer_BGV007989_04T000433.1, Solyc_cer_BGV007989_04T002521.1, Solyc_cer_BGV007989_04T002523.1	Solyc_cer_TS118_04T000436.1, Solyc_cer_TS118_04T002755.1	Solyc_cer_TS238_04T000441.1, Solyc_cer_TS238_04T002550.1, Solyc_cer_TS238_04T002552.1	Solyc_cer_TS281_04T000428.1, Solyc_cer_TS281_04T002725.1	Solyc_cer_TS96_04T000421.1, Solyc_cer_TS96_04T002638.1	Slyv04g003980.1, Slyv04g021320.1	Solyc_cer_TS280_04T000437.1, Solyc_cer_TS280_04T002574.1, Solyc_cer_TS280_04T002576.1	Solyc_cer_TS39_04T000439.1, Solyc_cer_TS39_04T002619.1, Solyc_cer_TS39_04T002621.1	Solyc_cer_TS545_04T000430.1, Solyc_cer_TS545_04T002809.1	Solyc_cer_TS623_04T000438.1, Solyc_cer_TS623_04T002639.1, Solyc_cer_TS623_04T002641.1	Solyc_TS166_04T000426.1, Solyc_TS166_04T002597.1, Solyc_TS166_04T002599.1	Solyc_TS171_04T000427.1, Solyc_TS171_04T002763.1	Solyc_TS60_04T000430.1, Solyc_TS60_04T002737.1	Solyc_MM_04T000426.1, Solyc_MM_04T002577.1	Solyc_TS9_04T000433.1, Solyc_TS9_04T002654.1	Solyc_TS3_04T000422.1, Solyc_TS3_04T002616.1	Solyc_TS204_04T000447.1, Solyc_TS204_04T002641.1, Solyc_TS204_04T002643.1	Solyc04T000390.1, Solyc04T002678.1	Solyc_TS185_04T000445.1, Solyc_TS185_04T002530.1, Solyc_TS185_04T002532.1	SolyMTch04g116670.2, SolyMTch04g127850.1, SolyMTch04g127860.1, SolyMTch04g127870.2, SolyMTch04g127880.1	Solyc_TS112_04T000434.1, Solyc_TS112_04T002592.1	Solyc_TS117_04T000440.1, Solyc_TS117_04T002608.1, Solyc_TS117_04T002610.1	Solyc_TS12_04T000438.1, Solyc_TS12_04T002657.1, Solyc_TS12_04T002659.1	Solyc_TS331_04T000432.1, Solyc_TS331_04T002712.1	Solyc_TS629_04T000427.1, Solyc_TS629_04T002683.1	Solyc_TS692_04T000425.1, Solyc_TS692_04T002641.1	Solyc_TS80_04T000432.1, Solyc_TS80_04T002653.1, Solyc_TS80_04T002655.1	Solyc_EA00371_04T000438.1, Solyc_EA00371_04T002571.1, Solyc_EA00371_04T002573.1	Solyc_Fla8924_04T000431.1, Solyc_Fla8924_04T002560.1, Solyc_Fla8924_04T002562.1	Solyc_Floradade_04T000418.1, Solyc_Floradade_04T002530.1	Solyc_LYC1410_04T000417.1, Solyc_LYC1410_04T002486.1	Solyc_Brandywine_04T000417.1, Solyc_Brandywine_04T002603.1, Solyc_Brandywine_04T002605.1	Solyc_EA00990_04T000429.1, Solyc_EA00990_04T002613.1	Solyc_PI169588_04T000415.1, Solyc_PI169588_04T002499.1	Solyc_PI303721_04T000413.1, Solyc_PI303721_04T002497.1	Sneo04g000260.1, Sneo04g022110.1, Sneo04g022130.1	Soneo04g121490.1, Soneo04g150330.1, Soneo04g150350.1	Spen04g122810.1, Spen04g146500.1	Sopen04g005250.2, Sopen04g032620.1
OG0000020	Schi08g004120.1, Schi11g002790.1, Schi11g002900.1	Schm08g003770.1, Schm11g001800.1, Schm11g001850.1	Scor08g003700.1, Scor11g002570.1, Scor11g002630.1, Scor11g002640.1	Sgal08g003930.1, Sgal11g002640.1, Sgal11g002690.1, Sgal11g002700.1	GWHPBJTJ006917, GWHPBJTJ006923, GWHPBJTJ028847	Shab08g003750.1, Shabxxg007780.1, Shabxxg007860.1	GWHPBJTH007048, GWHPBJTH007056, GWHPBJTH028992	Slyd08g004400.1, Slyd11g004110.1, Slyd11g004170.1, Slyd11g004180.1	Solyc_cer_BGV006865_08T000388.1, Solyc_cer_BGV006865_11T000229.1	Solyc_cer_BGV007931_08T000389.1	Solyc_cer_BGV007989_08T000412.1, Solyc_cer_BGV007989_11T000248.1, Solyc_cer_BGV007989_11T000249.1	Solyc_cer_TS118_08T000420.1	Solyc_cer_TS238_08T000422.1, Solyc_cer_TS238_11T000249.1, Solyc_cer_TS238_11T000250.1	Solyc_cer_TS281_08T000412.1, Solyc_cer_TS281_11T000234.1	Solyc_cer_TS96_08T000382.1	Slyv08g003930.1, Slyv11g002460.1, Slyv11g002570.1	Solyc_cer_TS280_08T000429.1, Solyc_cer_TS280_11T000240.1, Solyc_cer_TS280_11T000250.1, Solyc_cer_TS280_11T000251.1	Solyc_cer_TS39_08T000420.1, Solyc_cer_TS39_11T000238.1, Solyc_cer_TS39_11T000246.1, Solyc_cer_TS39_11T000247.1	Solyc_cer_TS545_08T000402.1	Solyc_cer_TS623_08T000417.1, Solyc_cer_TS623_11T000242.1, Solyc_cer_TS623_11T000243.1	Solyc_TS166_08T000429.1, Solyc_TS166_11T000243.1, Solyc_TS166_11T000244.1	Solyc_TS171_08T000408.1	Solyc_TS60_08T000407.1	Solyc_MM_08T000394.1	Solyc_TS9_08T000406.1	Solyc_TS3_08T000386.1	Solyc_TS204_08T000431.1, Solyc_TS204_11T000240.1, Solyc_TS204_11T000241.1	Solyc08T000390.1, Solyc11T000236.1, Solyc11T000237.1	Solyc_TS185_08T000408.1, Solyc_TS185_11T000247.1	SolyMTch08g225930.1, SolyMTch11g303580.1, SolyMTch11g315560.1, SolyMTch11g315570.1	Solyc_TS112_08T000403.1	Solyc_TS117_08T000428.1, Solyc_TS117_11T000234.1, Solyc_TS117_11T000242.1, Solyc_TS117_11T000243.1	Solyc_TS12_08T000416.1, Solyc_TS12_11T000245.1, Solyc_TS12_11T000246.1	Solyc_TS331_08T000421.1	Solyc_TS629_08T000410.1	Solyc_TS692_08T000433.1, Solyc_TS692_11T000225.1	Solyc_TS80_08T000424.1, Solyc_TS80_11T000235.1, Solyc_TS80_11T000243.1, Solyc_TS80_11T000244.1	Solyc_EA00371_08T000421.1, Solyc_EA00371_11T000250.1	Solyc_Fla8924_08T000419.1, Solyc_Fla8924_11T000240.1	Solyc_Floradade_08T000381.1	Solyc_LYC1410_08T000379.1	Solyc_Brandywine_08T000427.1, Solyc_Brandywine_11T000258.1, Solyc_Brandywine_11T000259.1	Solyc_EA00990_08T000401.1	Solyc_PI169588_08T000388.1	Solyc_PI303721_08T000392.1	Sneo08g003820.1, Sneo11g002470.1, Sneo11g002530.1, Sneo11g002540.1	Soneo08g244100.1, Soneo11g328190.1, Soneo11g328230.1, Soneo11g328240.1	Spen08g240270.1, Spen11g322070.1, Spen11g322150.1, Spen11g322160.1	Sopen08g004700.1, Sopen11g003260.1, Sopen11g003330.1, Sopen11g003340.1
OG0000021	Schi12g017740.1, Schi12g017750.1	Schm12g016510.1, Schm12g016520.1, Schm12g016530.1	Scor12g017800.1, Scor12g017810.1	Sgal12g018950.1, Sgal12g018960.1, Sgal12g018970.1	GWHPBJTJ010831, GWHPBJTJ010832	Shab12g017600.1, Shab12g017610.1	GWHPBJTH010872, GWHPBJTH010873, GWHPBJTH031214	Slyd12g016130.1	Solyc_cer_BGV006865_12T002118.1, Solyc_cer_BGV006865_12T002119.1	Solyc_cer_BGV007931_12T002135.1	Solyc_cer_BGV007989_12T002037.1, Solyc_cer_BGV007989_12T002038.1	Solyc_cer_TS118_12T002288.1, Solyc_cer_TS118_12T002289.1	Solyc_cer_TS238_12T002042.1, Solyc_cer_TS238_12T002043.1, Solyc_cer_TS238_12T002044.1	Solyc_cer_TS281_12T002230.1, Solyc_cer_TS281_12T002231.1, Solyc_cer_TS281_12T002232.1	Solyc_cer_TS96_12T002135.1	Slyv12g018480.1, Slyv12g018490.1, Slyv12g018500.1	Solyc_cer_TS280_12T002097.1, Solyc_cer_TS280_12T002098.1, Solyc_cer_TS280_12T002099.1	Solyc_cer_TS39_12T002061.1, Solyc_cer_TS39_12T002062.1	Solyc_cer_TS545_12T002438.1, Solyc_cer_TS545_12T002439.1	Solyc_cer_TS623_12T002116.1, Solyc_cer_TS623_12T002117.1, Solyc_cer_TS623_12T002118.1	Solyc_TS166_12T002056.1, Solyc_TS166_12T002057.1, Solyc_TS166_12T002058.1	Solyc_TS171_12T002294.1, Solyc_TS171_12T002295.1, Solyc_TS171_12T002296.1	Solyc_TS60_12T002304.1, Solyc_TS60_12T002305.1, Solyc_TS60_12T002306.1	Solyc_MM_12T002254.1, Solyc_MM_12T002255.1, Solyc_MM_12T002256.1	Solyc_TS9_12T002256.1, Solyc_TS9_12T002257.1, Solyc_TS9_12T002258.1	Solyc_TS3_12T002089.1	Solyc_TS204_12T002103.1, Solyc_TS204_12T002105.1, Solyc_TS204_12T002106.1	Solyc12T002411.5	Solyc_TS185_12T002095.1, Solyc_TS185_12T002096.1	SolyMTch12g349320.1, SolyMTch12g349330.1, SolyMTch12g349340.1	Solyc_TS112_12T002246.1, Solyc_TS112_12T002247.1, Solyc_TS112_12T002248.1	Solyc_TS117_12T002191.1, Solyc_TS117_12T002192.1, Solyc_TS117_12T002193.1	Solyc_TS12_12T002053.1, Solyc_TS12_12T002054.1, Solyc_TS12_12T002055.1	Solyc_TS331_12T002250.1, Solyc_TS331_12T002251.1, Solyc_TS331_12T002252.1	Solyc_TS629_12T002258.1, Solyc_TS629_12T002259.1, Solyc_TS629_12T002260.1	Solyc_TS692_12T002304.1, Solyc_TS692_12T002305.1, Solyc_TS692_12T002306.1	Solyc_TS80_12T002038.1, Solyc_TS80_12T002040.1, Solyc_TS80_12T002041.1	Solyc_EA00371_12T002077.1, Solyc_EA00371_12T002078.1, Solyc_EA00371_12T002079.1	Solyc_Fla8924_12T002093.1, Solyc_Fla8924_12T002095.1, Solyc_Fla8924_12T002096.1	Solyc_Floradade_12T002109.1	Solyc_LYC1410_12T002094.1	Solyc_Brandywine_12T002129.1, Solyc_Brandywine_12T002130.1, Solyc_Brandywine_12T002131.1	Solyc_EA00990_12T002221.1, Solyc_EA00990_12T002222.1, Solyc_EA00990_12T002223.1	Solyc_PI169588_12T002109.1	Solyc_PI303721_12T002093.1	Sneo12g016900.1, Sneo12g016910.1, Sneo12g016920.1	Soneo12g376900.1, Soneo12g376910.1	Spen12g368680.1, Spen12g368690.1, Spen12g368700.1	Sopen12g030590.1, Sopen12g030600.1, Sopen12g030610.1
OG0000022	Schi06g010920.1, Schi06g010930.1, Schi06g010950.1	Schm06g014300.1, Schm06g014310.1, Schm06g014320.1	Scor06g014120.1, Scor06g014160.1, Scor06g014170.1	Sgal06g013060.1, Sgal06g013070.1, Sgal06g013110.1	GWHPBJTJ024487, GWHPBJTJ024491	Shab06g011700.1, Shab06g011710.1, Shab06g011740.1	GWHPBJTH024623, GWHPBJTH024626	Slyd06g012430.1, Slyd06g012460.1, Slyd06g012470.1, Slydxxg003670.1	Solyc_cer_BGV006865_06T001360.1, Solyc_cer_BGV006865_06T001364.1	Solyc_cer_BGV007931_06T001362.1, Solyc_cer_BGV007931_06T001365.1	Solyc_cer_BGV007989_06T001371.1, Solyc_cer_BGV007989_06T001372.1, Solyc_cer_BGV007989_06T001375.1	Solyc_cer_TS118_06T001462.1, Solyc_cer_TS118_06T001465.1	Solyc_cer_TS238_06T001372.1, Solyc_cer_TS238_06T001377.1	Solyc_cer_TS281_06T001482.1	Solyc_cer_TS96_06T001414.1	Slyv06g012430.1, Slyv06g012440.1, Slyv06g012480.1	Solyc_cer_TS280_06T001404.1, Solyc_cer_TS280_06T001407.1	Solyc_cer_TS39_06T001372.1, Solyc_cer_TS39_06T001375.1	Solyc_cer_TS545_06T001406.1, Solyc_cer_TS545_06T001409.1	Solyc_cer_TS623_06T001399.1, Solyc_cer_TS623_06T001402.1	Solyc_TS166_06T001400.1, Solyc_TS166_06T001403.1	Solyc_TS171_06T001453.1, Solyc_TS171_06T001456.1	Solyc_TS60_06T001500.1, Solyc_TS60_06T001503.1	Solyc_MM_06T001464.1	Solyc_TS9_06T001457.1, Solyc_TS9_06T001460.1	Solyc_TS3_06T001375.1	Solyc_TS204_06T001428.1, Solyc_TS204_06T001429.1, Solyc_TS204_06T001432.1	Solyc06T001396.2, Solyc06T001399.1	Solyc_TS185_06T001376.1, Solyc_TS185_06T001379.1	SolyMTch06g190230.1	Solyc_TS112_06T001481.1, Solyc_TS112_06T001484.1	Solyc_TS117_06T001402.1, Solyc_TS117_06T001405.1	Solyc_TS12_06T001376.1, Solyc_TS12_06T001379.1	Solyc_TS331_06T001423.1, Solyc_TS331_06T001426.1	Solyc_TS629_06T001452.1, Solyc_TS629_06T001455.1	Solyc_TS692_06T001412.1	Solyc_TS80_06T001361.1, Solyc_TS80_06T001364.1	Solyc_EA00371_06T001405.1, Solyc_EA00371_06T001408.1	Solyc_Fla8924_06T001419.1, Solyc_Fla8924_06T001422.1	Solyc_Floradade_06T001361.1, Solyc_Floradade_06T001364.1	Solyc_LYC1410_06T001365.1, Solyc_LYC1410_06T001368.1	Solyc_Brandywine_06T001399.1, Solyc_Brandywine_06T001400.1, Solyc_Brandywine_06T001403.1	Solyc_EA00990_06T001435.1, Solyc_EA00990_06T001438.1	Solyc_PI169588_06T001372.1, Solyc_PI169588_06T001375.1	Solyc_PI303721_06T001359.1, Solyc_PI303721_06T001362.1	Sneo06g014970.1, Sneo06g015000.1, Sneo06g015010.1	Soneo06g199830.1, Soneo06g199850.1, Soneo06g199860.1	Spen06g198770.1, Spen06g198800.1, Spen06g198810.1	Sopen06g021510.1, Sopen06g021520.1, Sopen06g021560.1
OG0000023	Schi02g009510.1, Schi06g022240.1, Schi06g022250.1	Schm02g009720.1, Schm06g023780.1, Schm06g023790.1	Scor02g009200.1, Scor06g023660.1	Sgal06g024770.1	GWHPBJTJ012376, GWHPBJTJ025662	Shab02g009530.1, Shab02g009540.1, Shab06g023120.1, Shab06g023130.1	GWHPBJTH012408, GWHPBJTH025782, GWHPBJTH025783	Slyd02g008330.1, Slyd02g008340.1, Slyd06g024280.1, Slyd06g024290.1	Solyc_cer_BGV006865_02T001193.1, Solyc_cer_BGV006865_06T002492.1	Solyc_cer_BGV007931_02T001138.1, Solyc_cer_BGV007931_06T002537.1	Solyc_cer_BGV007989_02T001130.1, Solyc_cer_BGV007989_06T002591.1	Solyc_cer_TS118_02T001249.1, Solyc_cer_TS118_06T002626.1	Solyc_cer_TS238_02T001135.1, Solyc_cer_TS238_06T002607.1	Solyc_cer_TS281_02T001291.1, Solyc_cer_TS281_06T002672.1	Solyc_cer_TS96_02T001156.1, Solyc_cer_TS96_06T002553.1	Slyv02g010210.1, Slyv06g024380.1	Solyc_cer_TS280_02T001148.1, Solyc_cer_TS280_06T002616.1	Solyc_cer_TS39_06T002587.1	Solyc_cer_TS545_02T001256.1, Solyc_cer_TS545_06T002581.1	Solyc_cer_TS623_02T001178.1, Solyc_cer_TS623_06T002622.1	Solyc_TS166_02T001164.1, Solyc_TS166_06T002619.1	Solyc_TS171_02T001290.2, Solyc_TS171_06T002623.1	Solyc_TS60_02T001306.1, Solyc_TS60_06T002669.1	Solyc_MM_02T001275.2, Solyc_MM_06T002620.1	Solyc_TS9_02T001286.1, Solyc_TS9_06T002625.1	Solyc_TS3_02T001166.1, Solyc_TS3_06T002532.1	Solyc_TS204_02T001189.1, Solyc_TS204_06T002656.1	Solyc02T001075.1, Solyc06T002562.1	Solyc_TS185_02T001203.1, Solyc_TS185_06T002590.1	SolyMTch02g051600.1, SolyMTch06g195770.1	Solyc_TS112_02T001260.1, Solyc_TS112_06T002651.1	Solyc_TS117_06T002619.1, Solyc_TS117_06T002620.1	Solyc_TS12_02T001142.1, Solyc_TS12_06T002586.1	Solyc_TS331_02T001294.1, Solyc_TS331_06T002600.1	Solyc_TS629_02T001256.1, Solyc_TS629_06T002609.1	Solyc_TS692_02T001253.1, Solyc_TS692_06T002565.1	Solyc_TS80_02T001135.1, Solyc_TS80_06T002583.1	Solyc_EA00371_02T001150.1, Solyc_EA00371_06T002620.1	Solyc_Fla8924_02T001157.1, Solyc_Fla8924_06T002650.1	Solyc_Floradade_02T001110.1, Solyc_Floradade_06T002535.1	Solyc_LYC1410_02T001133.1, Solyc_LYC1410_06T002532.1	Solyc_Brandywine_02T001180.1, Solyc_Brandywine_06T002645.1	Solyc_EA00990_02T001200.1, Solyc_EA00990_06T002615.1	Solyc_PI169588_02T001138.1, Solyc_PI169588_06T002546.1	Solyc_PI303721_02T001081.1, Solyc_PI303721_06T002514.1	Sneo06g024380.1, Sneo06g024390.1	Soneo02g062260.1, Soneo06g209530.1, Soneo06g209540.1	Spen02g061140.1, Spen06g207870.1, Spen06g207880.1	Sopen02g017310.1, Sopen02g017320.1, Sopen06g033680.1, Sopen06g033690.1
OG0000024	Schi06g017930.1, Schi06g017940.1	Schm06g019570.1, Schm06g019580.1	Scor06g019440.1, Scor06g019450.1	Sgal06g020700.1, Sgal06g020710.1, Sgal06g020720.1	GWHPBJTJ025241, GWHPBJTJ025242	Shab06g019050.1, Shab06g019060.1, Shab06g019070.1	GWHPBJTH025378, GWHPBJTH025379, GWHPBJTH025380	Slyd06g020200.1, Slyd06g020210.1	Solyc_cer_BGV006865_06T002076.1	Solyc_cer_BGV007931_06T002124.1	Solyc_cer_BGV007989_06T002153.1, Solyc_cer_BGV007989_06T002154.1, Solyc_cer_BGV007989_06T002155.1	Solyc_cer_TS118_06T002217.1	Solyc_cer_TS238_06T002162.1, Solyc_cer_TS238_06T002163.1, Solyc_cer_TS238_06T002164.1	Solyc_cer_TS281_06T002250.1, Solyc_cer_TS281_06T002252.1	Solyc_cer_TS96_06T002153.1	Slyv06g020170.1, Slyv06g020180.1, Slyv06g020190.1	Solyc_cer_TS280_06T002177.1, Solyc_cer_TS280_06T002178.1, Solyc_cer_TS280_06T002179.1	Solyc_cer_TS39_06T002152.1, Solyc_cer_TS39_06T002153.1	Solyc_cer_TS545_06T002158.1, Solyc_cer_TS545_06T002160.1	Solyc_cer_TS623_06T002192.1, Solyc_cer_TS623_06T002193.1, Solyc_cer_TS623_06T002194.1	Solyc_TS166_06T002185.1, Solyc_TS166_06T002186.1, Solyc_TS166_06T002187.1	Solyc_TS171_06T002203.1, Solyc_TS171_06T002205.1	Solyc_TS60_06T002259.1, Solyc_TS60_06T002261.1	Solyc_MM_06T002210.1, Solyc_MM_06T002212.1	Solyc_TS9_06T002209.1, Solyc_TS9_06T002211.1	Solyc_TS3_06T002129.1	Solyc_TS204_06T002216.1, Solyc_TS204_06T002217.1, Solyc_TS204_06T002218.1	Solyc06T002139.1, Solyc06T002141.1	Solyc_TS185_06T002156.1, Solyc_TS185_06T002157.1	SolyMTch06g193800.1, SolyMTch06g193810.1, SolyMTch06g193820.1	Solyc_TS112_06T002241.1, Solyc_TS112_06T002243.1	Solyc_TS117_06T002188.1, Solyc_TS117_06T002189.1, Solyc_TS117_06T002190.1	Solyc_TS12_06T002151.1, Solyc_TS12_06T002152.1, Solyc_TS12_06T002153.2	Solyc_TS331_06T002179.1, Solyc_TS331_06T002181.1	Solyc_TS629_06T002203.1, Solyc_TS629_06T002205.1	Solyc_TS692_06T002152.1, Solyc_TS692_06T002154.1	Solyc_TS80_06T002139.1, Solyc_TS80_06T002140.1, Solyc_TS80_06T002141.1	Solyc_EA00371_06T002185.1, Solyc_EA00371_06T002186.1	Solyc_Fla8924_06T002203.1, Solyc_Fla8924_06T002204.1, Solyc_Fla8924_06T002205.1	Solyc_Floradade_06T002120.1	Solyc_LYC1410_06T002120.1	Solyc_Brandywine_06T002192.1, Solyc_Brandywine_06T002193.1, Solyc_Brandywine_06T002194.1	Solyc_EA00990_06T002189.1, Solyc_EA00990_06T002191.1	Solyc_PI169588_06T002127.1	Solyc_PI303721_06T002103.1	Sneo06g020250.1, Sneo06g020260.1	Soneo06g205260.1, Soneo06g205280.1	Spen06g203500.1, Spen06g203510.1, Spen06g203530.1	Sopen06g029240.1, Sopen06g029250.1, Sopen06g029260.1
OG0000025	Schi02g008390.1, Schi05g020910.1	Schm02g008210.1, Schm05g019940.1	Scor02g007740.1, Scor05g020340.1	Sgal02g009040.1, Sgal05g022500.1	GWHPBJTJ012209, GWHPBJTJ023015	Shab02g008040.1, Shab05g021310.1, Shab05g021320.1	GWHPBJTH012236, GWHPBJTH023132, GWHPBJTH023133	Slyd02g006810.1, Slyd05g019160.1	Solyc_cer_BGV006865_02T001041.1, Solyc_cer_BGV006865_05T002427.1	Solyc_cer_BGV007931_02T000986.1, Solyc_cer_BGV007931_05T002334.1	Solyc_cer_BGV007989_02T000976.1, Solyc_cer_BGV007989_05T002420.1	Solyc_cer_TS118_02T001098.1, Solyc_cer_TS118_05T002544.1	Solyc_cer_TS238_02T000981.1, Solyc_cer_TS238_05T002437.1	Solyc_cer_TS281_02T001138.1, Solyc_cer_TS281_05T002543.1	Solyc_cer_TS96_02T001010.1, Solyc_cer_TS96_05T002378.1	Slyv02g008860.1, Slyv05g022410.1, Slyv05g022420.1	Solyc_cer_TS280_02T000988.1, Solyc_cer_TS280_05T002409.1	Solyc_cer_TS39_02T000985.1, Solyc_cer_TS39_05T002430.1	Solyc_cer_TS545_02T001100.1, Solyc_cer_TS545_05T002536.1	Solyc_cer_TS623_02T001018.1, Solyc_cer_TS623_05T002444.1	Solyc_TS166_02T001004.1, Solyc_TS166_05T002401.1	Solyc_TS171_02T001142.1, Solyc_TS171_05T002638.1	Solyc_TS60_02T001158.1, Solyc_TS60_05T002581.1	Solyc_MM_02T001122.1, Solyc_MM_05T002524.1	Solyc_TS9_02T001133.1, Solyc_TS9_05T002515.1	Solyc_TS3_02T001024.1, Solyc_TS3_05T002452.1	Solyc_TS204_02T001029.1, Solyc_TS204_05T002464.1	Solyc02T000938.1, Solyc05T002652.1	Solyc_TS185_02T001047.1, Solyc_TS185_05T002411.1	SolyMTch02g067730.2, SolyMTch05g167900.1	Solyc_TS112_02T001112.1, Solyc_TS112_05T002525.1	Solyc_TS117_02T001024.1, Solyc_TS117_05T002458.1	Solyc_TS12_02T000986.1, Solyc_TS12_05T002404.1	Solyc_TS331_02T001139.1, Solyc_TS331_05T002579.1	Solyc_TS629_02T001105.1, Solyc_TS629_05T002539.1	Solyc_TS692_02T001105.1, Solyc_TS692_05T002496.1	Solyc_TS80_02T000979.1, Solyc_TS80_05T002425.1	Solyc_EA00371_02T000987.1, Solyc_EA00371_05T002450.1	Solyc_Fla8924_02T001002.1, Solyc_Fla8924_05T002391.2	Solyc_Floradade_02T000968.1, Solyc_Floradade_05T002436.1	Solyc_LYC1410_02T000987.1, Solyc_LYC1410_05T002378.1	Solyc_Brandywine_02T001017.1, Solyc_Brandywine_05T002450.1	Solyc_EA00990_02T001057.1, Solyc_EA00990_05T002526.1	Solyc_PI169588_02T000996.1, Solyc_PI169588_05T002401.1	Solyc_PI303721_02T000937.1, Solyc_PI303721_05T002412.1	Sneo02g008800.1, Sneo05g019920.1, Sneo05g019930.1	Soneo02g060630.1, Soneo05g180570.1, Soneo05g180580.1	Spen02g059610.1, Spen05g177220.1	Sopen02g015890.1, Sopen05g033790.1
OG0000026	Schi05g001220.1, Schi05g001230.1, Schi05g001300.1, Schi05g001310.1, Schi05g001450.1	Schm05g001040.1, Schm05g001050.1	Scor05g001040.1, Scor05g001050.1	Sgal05g001310.1, Sgal05g001320.1	GWHPBJTJ020848, GWHPBJTJ020849	Shab05g001010.1	GWHPBJTH020923, GWHPBJTH020924	Slyd05g001120.1	Solyc_cer_BGV006865_05T000098.1, Solyc_cer_BGV006865_05T000099.1	Solyc_cer_BGV007931_05T000103.1, Solyc_cer_BGV007931_05T000104.1	Solyc_cer_BGV007989_05T000115.1, Solyc_cer_BGV007989_05T000116.1	Solyc_cer_TS118_05T000108.1, Solyc_cer_TS118_05T000109.1	Solyc_cer_TS238_05T000120.1, Solyc_cer_TS238_05T000121.1	Solyc_cer_TS281_05T000110.2, Solyc_cer_TS281_05T000111.1	Solyc_cer_TS96_05T000102.1, Solyc_cer_TS96_05T000103.1	Slyv05g001080.1, Slyv05g001090.1	Solyc_cer_TS280_05T000116.1, Solyc_cer_TS280_05T000117.1	Solyc_cer_TS39_05T000115.1, Solyc_cer_TS39_05T000116.1	Solyc_cer_TS545_05T000108.2, Solyc_cer_TS545_05T000109.1	Solyc_cer_TS623_05T000118.1, Solyc_cer_TS623_05T000119.1	Solyc_TS166_05T000120.1, Solyc_TS166_05T000121.1	Solyc_TS171_05T000108.1, Solyc_TS171_05T000109.1	Solyc_TS60_05T000107.2, Solyc_TS60_05T000108.1	Solyc_MM_05T000107.1, Solyc_MM_05T000108.1	Solyc_TS9_05T000104.2, Solyc_TS9_05T000105.1	Solyc_TS3_05T000102.1, Solyc_TS3_05T000103.1	Solyc_TS204_05T000114.2, Solyc_TS204_05T000115.1	Solyc05T000106.1, Solyc05T000107.1	Solyc_TS185_05T000118.1, Solyc_TS185_05T000119.1		Solyc_TS112_05T000104.1, Solyc_TS112_05T000105.1	Solyc_TS117_05T000113.1, Solyc_TS117_05T000114.1	Solyc_TS12_05T000085.1, Solyc_TS12_05T000086.1	Solyc_TS331_05T000104.1, Solyc_TS331_05T000105.1	Solyc_TS629_05T000106.1, Solyc_TS629_05T000107.1	Solyc_TS692_05T000107.2, Solyc_TS692_05T000108.1	Solyc_TS80_05T000111.1, Solyc_TS80_05T000112.1	Solyc_EA00371_05T000111.2, Solyc_EA00371_05T000112.1	Solyc_Fla8924_05T000115.1, Solyc_Fla8924_05T000116.1	Solyc_Floradade_05T000104.1, Solyc_Floradade_05T000105.1	Solyc_LYC1410_05T000102.1, Solyc_LYC1410_05T000103.1	Solyc_Brandywine_05T000113.2, Solyc_Brandywine_05T000114.1	Solyc_EA00990_05T000107.2, Solyc_EA00990_05T000108.1	Solyc_PI169588_05T000098.2, Solyc_PI169588_05T000099.1	Solyc_PI303721_05T000099.1, Solyc_PI303721_05T000100.1	Sneo05g001110.1	Soneo05g155430.1, Soneo05g155440.1, Soneo05g155450.1	Spen05g151710.1, Spen05g151740.1	Sopen05g002160.1, Sopen05g002170.1
OG0000027	Schi03g012110.1, Schi03g012120.1, Schi03g012130.1	Schm03g011900.1, Schm03g011910.1	Scor03g012320.1, Scor03g012330.1	Sgal03g012800.1, Sgal03g012810.1, Sgal03g081247.1	GWHPBJTJ015932, GWHPBJTJ015934	Shab03g012290.1	GWHPBJTH015644, GWHPBJTH015646	Slyd03g007980.1, Slyd03g007990.1	Solyc_cer_BGV006865_03T001420.1, Solyc_cer_BGV006865_03T001421.1	Solyc_cer_BGV007931_03T001432.1, Solyc_cer_BGV007931_03T001434.1	Solyc_cer_BGV007989_03T001398.1, Solyc_cer_BGV007989_03T001399.1	Solyc_cer_TS118_03T001559.1, Solyc_cer_TS118_03T001560.1	Solyc_cer_TS238_03T001423.1, Solyc_cer_TS238_03T001424.1	Solyc_cer_TS281_03T001565.1, Solyc_cer_TS281_03T001566.1	Solyc_cer_TS96_03T001367.1, Solyc_cer_TS96_03T001370.1	Slyv03g012100.1, Slyv03g012110.1	Solyc_cer_TS280_03T001407.1	Solyc_cer_TS39_03T001364.1, Solyc_cer_TS39_03T001365.1	Solyc_cer_TS545_03T001537.1, Solyc_cer_TS545_03T001538.1	Solyc_cer_TS623_03T001424.1, Solyc_cer_TS623_03T001425.1	Solyc_TS166_03T001424.1, Solyc_TS166_03T001425.1	Solyc_TS171_03T001537.1, Solyc_TS171_03T001538.1	Solyc_TS60_03T001549.1, Solyc_TS60_03T001550.1	Solyc_MM_03T001494.1, Solyc_MM_03T001495.1	Solyc_TS9_03T001551.1, Solyc_TS9_03T001552.1	Solyc_TS3_03T001422.1, Solyc_TS3_03T001423.1	Solyc_TS204_03T001448.1, Solyc_TS204_03T001449.1	Solyc03T001597.1, Solyc03T001598.1	Solyc_TS185_03T001456.1, Solyc_TS185_03T001457.1	SolyMTch03g104270.1, SolyMTch03g104280.2	Solyc_TS112_03T001470.1, Solyc_TS112_03T001471.1	Solyc_TS117_03T001405.1, Solyc_TS117_03T001407.1	Solyc_TS12_03T001403.1, Solyc_TS12_03T001404.1	Solyc_TS331_03T001522.1, Solyc_TS331_03T001523.1	Solyc_TS629_03T001471.1, Solyc_TS629_03T001472.1	Solyc_TS692_03T001516.1, Solyc_TS692_03T001517.1	Solyc_TS80_03T001379.1, Solyc_TS80_03T001380.1	Solyc_EA00371_03T001431.1, Solyc_EA00371_03T001432.1	Solyc_Fla8924_03T001388.1, Solyc_Fla8924_03T001390.1	Solyc_Floradade_03T001391.1, Solyc_Floradade_03T001392.2	Solyc_LYC1410_03T001429.1	Solyc_Brandywine_03T001465.1, Solyc_Brandywine_03T001466.1	Solyc_EA00990_03T001505.1, Solyc_EA00990_03T001506.1	Solyc_PI169588_03T001429.1, Solyc_PI169588_03T001430.1	Solyc_PI303721_03T001400.1, Solyc_PI303721_03T001402.1	Sneo03g011710.1, Sneo03g011720.1	Soneo03g100520.1, Soneo03g100550.1, Soneo03g100560.1	Spen03g098390.1	Sopen03g027430.1
OG0000028					GWHPBJTJ032832, GWHPBJTJ032833	Shab09g018180.1, Shab09g018200.1	GWHPBJTH032976, GWHPBJTH032977	Slyd09g017140.1	Solyc_cer_BGV006865_09T002278.1, Solyc_cer_BGV006865_09T002280.1	Solyc_cer_BGV007931_09T002249.1, Solyc_cer_BGV007931_09T002251.1	Solyc_cer_BGV007989_09T002207.1, Solyc_cer_BGV007989_09T002209.1, Solyc_cer_BGV007989_09T002211.1	Solyc_cer_TS118_09T002357.1, Solyc_cer_TS118_09T002359.1	Solyc_cer_TS238_09T002154.1	Solyc_cer_TS281_09T002410.1, Solyc_cer_TS281_09T002412.1	Solyc_cer_TS96_09T002315.1, Solyc_cer_TS96_09T002317.1		Solyc_cer_TS280_09T002206.1, Solyc_cer_TS280_09T002208.1	Solyc_cer_TS39_09T002249.1, Solyc_cer_TS39_09T002251.1, Solyc_cer_TS39_09T002253.1	Solyc_cer_TS545_09T002489.1, Solyc_cer_TS545_09T002491.2	Solyc_cer_TS623_09T002314.1, Solyc_cer_TS623_09T002316.1	Solyc_TS166_09T002166.1, Solyc_TS166_09T002168.1, Solyc_TS166_09T002170.1	Solyc_TS171_09T002429.1, Solyc_TS171_09T002431.1	Solyc_TS60_09T002397.1, Solyc_TS60_09T002399.1	Solyc_MM_09T002410.1, Solyc_MM_09T002412.1	Solyc_TS9_09T002398.1, Solyc_TS9_09T002400.1	Solyc_TS3_09T002248.1, Solyc_TS3_09T002250.1	Solyc_TS204_09T002254.1, Solyc_TS204_09T002256.1, Solyc_TS204_09T002258.1	Solyc09T002495.1, Solyc09T002497.1	Solyc_TS185_09T002273.1, Solyc_TS185_09T002275.1	SolyMTch09g273670.3	Solyc_TS112_09T002348.1, Solyc_TS112_09T002350.1	Solyc_TS117_09T002293.1, Solyc_TS117_09T002295.2	Solyc_TS12_09T002190.1, Solyc_TS12_09T002192.1, Solyc_TS12_09T002194.1	Solyc_TS331_09T002415.1, Solyc_TS331_09T002417.1	Solyc_TS629_09T002323.1, Solyc_TS629_09T002325.1	Solyc_TS692_09T002406.1, Solyc_TS692_09T002409.1	Solyc_TS80_09T002246.1, Solyc_TS80_09T002248.1, Solyc_TS80_09T002250.1	Solyc_EA00371_09T002203.1, Solyc_EA00371_09T002205.1, Solyc_EA00371_09T002207.1	Solyc_Fla8924_09T002326.1, Solyc_Fla8924_09T002328.1, Solyc_Fla8924_09T002330.1	Solyc_Floradade_09T002219.1, Solyc_Floradade_09T002221.1	Solyc_LYC1410_09T002210.1, Solyc_LYC1410_09T002212.1	Solyc_Brandywine_09T002238.1, Solyc_Brandywine_09T002240.1, Solyc_Brandywine_09T002242.1	Solyc_EA00990_09T002424.1, Solyc_EA00990_09T002426.1	Solyc_PI169588_09T002266.1	Solyc_PI303721_09T002218.1, Solyc_PI303721_09T002220.1	Sneo09g019270.1	Soneo09g292160.1, Soneo09g292180.1	Spen09g286560.1, Spen09g286590.1	Sopen09g032510.1, Sopen09g032530.1
OG0000029	Schi01g001940.1, Schi11g014120.1	Schm01g000810.1, Schm11g013340.1	Scor01g001690.1, Scor11g014020.1	Sgal01g001770.1, Sgal11g014720.1	GWHPBJTJ000156, GWHPBJTJ008171	Shab01g001530.1, Shab11g012530.1	GWHPBJTH000158, GWHPBJTH008346	Slyd01g001760.1, Slyd11g014340.1, Slyd11g014350.1	Solyc_cer_BGV006865_01T000161.1, Solyc_cer_BGV006865_11T001746.1	Solyc_cer_BGV007931_01T000155.1, Solyc_cer_BGV007931_11T001686.1	Solyc_cer_BGV007989_11T001697.1	Solyc_cer_TS118_01T000154.1, Solyc_cer_TS118_11T001872.1	Solyc_cer_TS238_01T000165.1, Solyc_cer_TS238_11T001506.1	Solyc_cer_TS281_01T000158.1, Solyc_cer_TS281_11T001843.1	Solyc_cer_TS96_01T000155.1, Solyc_cer_TS96_11T001650.1	Slyv01g001740.1, Slyv11g015210.1	Solyc_cer_TS280_01T000166.1, Solyc_cer_TS280_11T001517.1	Solyc_cer_TS39_01T000170.1, Solyc_cer_TS39_11T001608.1	Solyc_cer_TS545_11T001765.1	Solyc_cer_TS623_11T001713.1	Solyc_TS166_01T000170.1, Solyc_TS166_11T001709.1	Solyc_TS171_11T001870.1	Solyc_TS60_01T000157.1, Solyc_TS60_11T001863.1	Solyc_MM_01T000156.1, Solyc_MM_11T001783.1	Solyc_TS9_11T001830.1	Solyc_TS3_01T000154.1, Solyc_TS3_11T001682.1	Solyc_TS204_01T000161.1, Solyc_TS204_11T001692.1	Solyc01T000135.2, Solyc11T001862.1	Solyc_TS185_01T000172.1, Solyc_TS185_11T001718.1	SolyMTch01g024480.1, SolyMTch11g322210.1	Solyc_TS112_01T000151.1, Solyc_TS112_11T001859.1	Solyc_TS117_11T001737.1	Solyc_TS12_01T000164.1, Solyc_TS12_11T001764.1	Solyc_TS331_01T000151.1, Solyc_TS331_11T001867.1	Solyc_TS629_01T000154.1, Solyc_TS629_11T001791.1	Solyc_TS692_01T000153.1, Solyc_TS692_11T001762.1	Solyc_TS80_01T000171.1, Solyc_TS80_11T001622.1	Solyc_EA00371_01T000168.1, Solyc_EA00371_11T001634.1	Solyc_Fla8924_01T000163.1, Solyc_Fla8924_11T001603.1	Solyc_Floradade_01T000156.1, Solyc_Floradade_11T001635.1	Solyc_LYC1410_01T000153.1, Solyc_LYC1410_11T001612.1	Solyc_Brandywine_01T000169.1, Solyc_Brandywine_11T001821.1	Solyc_EA00990_01T000153.1, Solyc_EA00990_11T001689.1	Solyc_PI169588_11T001612.1	Solyc_PI303721_01T000153.1, Solyc_PI303721_11T001572.1	Sneo01g000900.1, Sneo11g014190.1	Soneo01g001890.1, Soneo11g344490.1	Spen01g001680.1, Spen11g336040.1	Sopen01g002660.1, Sopen11g023940.1
OG0000030	Schi02g029440.1, Schi02g029460.1	Schm02g027550.1	Scor02g026530.1, Scor02g026550.1	Sgal02g029330.1, Sgal02g029350.1	GWHPBJTJ014216, GWHPBJTJ014217	Shab02g027510.1	GWHPBJTH014248, GWHPBJTH014249	Slyd02g026650.1	Solyc_cer_BGV006865_02T002939.1, Solyc_cer_BGV006865_02T002940.1	Solyc_cer_BGV007931_02T002876.1, Solyc_cer_BGV007931_02T002879.1	Solyc_cer_BGV007989_02T002995.1, Solyc_cer_BGV007989_02T002998.1	Solyc_cer_TS118_02T003094.1	Solyc_cer_TS238_02T003033.1, Solyc_cer_TS238_02T003036.1	Solyc_cer_TS281_02T003161.1, Solyc_cer_TS281_02T003163.1	Solyc_cer_TS96_02T002952.1, Solyc_cer_TS96_02T002954.1	Slyv02g029190.1	Solyc_cer_TS280_02T003069.1, Solyc_cer_TS280_02T003072.1	Solyc_cer_TS39_02T003027.1, Solyc_cer_TS39_02T003030.1	Solyc_cer_TS545_02T003131.1	Solyc_cer_TS623_02T003118.1, Solyc_cer_TS623_02T003120.1	Solyc_TS166_02T003085.1, Solyc_TS166_02T003087.1	Solyc_TS171_02T003137.1, Solyc_TS171_02T003139.1	Solyc_TS60_02T003183.1	Solyc_MM_02T003120.1, Solyc_MM_02T003122.1	Solyc_TS9_02T003130.1, Solyc_TS9_02T003132.1	Solyc_TS3_02T002960.1, Solyc_TS3_02T002962.1	Solyc_TS204_02T003125.1, Solyc_TS204_02T003127.1	Solyc02T002665.1, Solyc02T002667.1	Solyc_TS185_02T003111.1, Solyc_TS185_02T003113.1	SolyMTch02g060640.3, SolyMTch02g060650.2	Solyc_TS112_02T003126.1	Solyc_TS117_02T003098.1, Solyc_TS117_02T003101.1	Solyc_TS12_02T003059.1, Solyc_TS12_02T003061.1	Solyc_TS331_02T003158.1, Solyc_TS331_02T003161.1	Solyc_TS629_02T003112.1	Solyc_TS692_02T003103.1, Solyc_TS692_02T003105.1	Solyc_TS80_02T003022.1, Solyc_TS80_02T003025.1	Solyc_EA00371_02T003052.1, Solyc_EA00371_02T003053.1	Solyc_Fla8924_02T003033.1, Solyc_Fla8924_02T003036.1	Solyc_Floradade_02T002849.1, Solyc_Floradade_02T002851.1	Solyc_LYC1410_02T002853.1, Solyc_LYC1410_02T002855.1	Solyc_Brandywine_02T003069.1, Solyc_Brandywine_02T003071.1	Solyc_EA00990_02T003009.1, Solyc_EA00990_02T003011.1	Solyc_PI169588_02T002875.1, Solyc_PI169588_02T002877.1	Solyc_PI303721_02T002807.1, Solyc_PI303721_02T002810.1	Sneo02g028660.1, Sneo02g028680.1	Soneo02g081510.1	Spen02g080250.1, Spen02g080270.1	Sopen02g035970.1, Sopen02g035990.1
OG0000031	Schi07g010200.1	Schm07g010590.1, Schm07g010610.1	Scor07g011430.1	Sgal07g011740.1, Sgal07g011760.1	GWHPBJTJ027246	Shab07g011740.1	GWHPBJTH027351	Slyd07g010150.1	Solyc_cer_BGV006865_07T001411.1, Solyc_cer_BGV006865_07T001414.1	Solyc_cer_BGV007931_07T001434.1, Solyc_cer_BGV007931_07T001437.1	Solyc_cer_BGV007989_07T001341.1, Solyc_cer_BGV007989_07T001344.1	Solyc_cer_TS118_07T001555.1, Solyc_cer_TS118_07T001558.1	Solyc_cer_TS238_07T001353.1, Solyc_cer_TS238_07T001356.1	Solyc_cer_TS281_07T001586.1, Solyc_cer_TS281_07T001589.1	Solyc_cer_TS96_07T001427.1, Solyc_cer_TS96_07T001431.1	Slyv07g011770.1, Slyv07g011790.1	Solyc_cer_TS280_07T001395.1, Solyc_cer_TS280_07T001398.1	Solyc_cer_TS39_07T001484.1, Solyc_cer_TS39_07T001486.1	Solyc_cer_TS545_07T001582.1, Solyc_cer_TS545_07T001585.1	Solyc_cer_TS623_07T001374.1, Solyc_cer_TS623_07T001377.1	Solyc_TS166_07T001380.1, Solyc_TS166_07T001383.1	Solyc_TS171_07T001547.1, Solyc_TS171_07T001551.1	Solyc_TS60_07T001572.1, Solyc_TS60_07T001575.1	Solyc_MM_07T001538.1, Solyc_MM_07T001541.1	Solyc_TS9_07T001602.1, Solyc_TS9_07T001605.1	Solyc_TS3_07T001434.1, Solyc_TS3_07T001437.1	Solyc_TS204_07T001440.1, Solyc_TS204_07T001443.1	Solyc07T001645.1	Solyc_TS185_07T001410.1, Solyc_TS185_07T001413.1	SolyMTch07g204280.1	Solyc_TS112_07T001570.1, Solyc_TS112_07T001573.1	Solyc_TS117_07T001161.1, Solyc_TS117_07T001164.1	Solyc_TS12_07T001347.1, Solyc_TS12_07T001350.1	Solyc_TS331_07T001611.1, Solyc_TS331_07T001614.1	Solyc_TS629_07T001545.1, Solyc_TS629_07T001549.1	Solyc_TS692_07T001577.1, Solyc_TS692_07T001581.1	Solyc_TS80_07T001385.1, Solyc_TS80_07T001388.1	Solyc_EA00371_07T001409.1, Solyc_EA00371_07T001412.1	Solyc_Fla8924_07T001404.1, Solyc_Fla8924_07T001407.1	Solyc_Floradade_07T001436.1, Solyc_Floradade_07T001439.1	Solyc_LYC1410_07T001463.1, Solyc_LYC1410_07T001467.1	Solyc_Brandywine_07T001440.1, Solyc_Brandywine_07T001443.1	Solyc_EA00990_07T001563.1, Solyc_EA00990_07T001566.1	Solyc_PI169588_07T001413.1, Solyc_PI169588_07T001417.1	Solyc_PI303721_07T001438.1, Solyc_PI303721_07T001442.1	Sneo07g010730.1, Sneo07g010750.1	Soneo07g227390.1, Soneo07g227410.1	Spen07g225400.1	Sopen07g023050.1
OG0000032	Schi01g034440.1	Schm01g033710.1, Schm01g033720.1	Scor01g032750.1	Sgal01g035520.1, Sgal01g035530.1	GWHPBJTJ003594	Shab01g030930.1	GWHPBJTH003777, GWHPBJTH003779	Slyd01g032820.1	Solyc_cer_BGV006865_01T003832.1, Solyc_cer_BGV006865_01T003834.1	Solyc_cer_BGV007931_01T003898.1	Solyc_cer_BGV007989_01T003755.1, Solyc_cer_BGV007989_01T003757.1	Solyc_cer_TS118_01T004141.1, Solyc_cer_TS118_01T004142.1	Solyc_cer_TS238_01T004073.1, Solyc_cer_TS238_01T004075.1	Solyc_cer_TS281_01T004154.1, Solyc_cer_TS281_01T004156.1	Solyc_cer_TS96_01T003914.1	Slyv01g035360.1, Slyv01g035370.1	Solyc_cer_TS280_01T004086.1, Solyc_cer_TS280_01T004088.1	Solyc_cer_TS39_01T003876.1, Solyc_cer_TS39_01T003878.1	Solyc_cer_TS545_01T004160.1, Solyc_cer_TS545_01T004162.1	Solyc_cer_TS623_01T003986.1, Solyc_cer_TS623_01T003988.1	Solyc_TS166_01T003894.1, Solyc_TS166_01T003896.1	Solyc_TS171_01T004053.1, Solyc_TS171_01T004055.1	Solyc_TS60_01T004253.1, Solyc_TS60_01T004254.1	Solyc_MM_01T004184.1, Solyc_MM_01T004185.1	Solyc_TS9_01T004228.1, Solyc_TS9_01T004230.1	Solyc_TS3_01T003802.1	Solyc_TS204_01T003910.1, Solyc_TS204_01T003911.1	Solyc01T003962.1, Solyc01T003964.1	Solyc_TS185_01T003980.1, Solyc_TS185_01T003982.1	SolyMTch01g042080.1, SolyMTch01g042100.1	Solyc_TS112_01T004268.1, Solyc_TS112_01T004270.1	Solyc_TS117_01T003862.1, Solyc_TS117_01T003864.1	Solyc_TS12_01T003764.1, Solyc_TS12_01T003766.1	Solyc_TS331_01T004231.1, Solyc_TS331_01T004233.1	Solyc_TS629_01T004209.1, Solyc_TS629_01T004210.1	Solyc_TS692_01T003979.1, Solyc_TS692_01T003981.1	Solyc_TS80_01T003970.1, Solyc_TS80_01T003972.1	Solyc_EA00371_01T003854.1, Solyc_EA00371_01T003856.1	Solyc_Fla8924_01T003885.1, Solyc_Fla8924_01T003887.1	Solyc_Floradade_01T003821.1	Solyc_LYC1410_01T003811.1	Solyc_Brandywine_01T003871.1, Solyc_Brandywine_01T003873.1	Solyc_EA00990_01T004188.1, Solyc_EA00990_01T004190.1	Solyc_PI169588_01T003756.1	Solyc_PI303721_01T003847.1	Sneo01g034180.1, Sneo01g034190.1	Soneo01g043500.1, Soneo01g043510.1	Spen01g042100.1	Sopen01g049960.1
OG0000033	Schi07g009970.1, Schi07g009980.1	Schm07g010310.1, Schm07g010340.1	Scor07g011200.1, Scor07g011220.1	Sgal07g011450.1, Sgal07g011470.1, Sgal07g011480.1	GWHPBJTJ027212, GWHPBJTJ027213, GWHPBJTJ027214	Shab07g011520.1, Shab07g011530.1, Shabxxg007060.1	GWHPBJTH027320, GWHPBJTH027321	Slyd07g009910.1, Slyd07g009920.1	Solyc_cer_BGV006865_07T001375.1, Solyc_cer_BGV006865_07T001377.1		Solyc_cer_BGV007989_07T001310.1		Solyc_cer_TS238_07T001322.1, Solyc_cer_TS238_07T001323.1, Solyc_cer_TS238_07T001324.1		Solyc_cer_TS96_07T001397.1, Solyc_cer_TS96_07T001398.1	Slyv07g011450.1, Slyv07g011470.1, Slyv07g011480.1	Solyc_cer_TS280_07T001362.1, Solyc_cer_TS280_07T001364.1, Solyc_cer_TS280_07T001365.1	Solyc_cer_TS39_07T001451.1, Solyc_cer_TS39_07T001452.1		Solyc_cer_TS623_07T001341.1, Solyc_cer_TS623_07T001343.1, Solyc_cer_TS623_07T001344.1	Solyc_TS166_07T001348.1, Solyc_TS166_07T001350.1, Solyc_TS166_07T001351.1				Solyc_TS9_07T001573.1, Solyc_TS9_07T001574.1		Solyc_TS204_07T001406.1, Solyc_TS204_07T001408.1, Solyc_TS204_07T001409.1	Solyc07T001607.2, Solyc07T001608.1	Solyc_TS185_07T001378.1, Solyc_TS185_07T001379.1	SolyMTch07g204140.1, SolyMTch07g204150.1, SolyMTch07g204160.1		Solyc_TS117_07T001131.1	Solyc_TS12_07T001314.1, Solyc_TS12_07T001316.1, Solyc_TS12_07T001317.1		Solyc_TS629_07T001515.1, Solyc_TS629_07T001516.1	Solyc_TS692_07T001547.1, Solyc_TS692_07T001548.1	Solyc_TS80_07T001351.1, Solyc_TS80_07T001354.1	Solyc_EA00371_07T001375.1, Solyc_EA00371_07T001377.1, Solyc_EA00371_07T001378.1	Solyc_Fla8924_07T001373.1		Solyc_LYC1410_07T001434.1	Solyc_Brandywine_07T001406.1, Solyc_Brandywine_07T001407.1, Solyc_Brandywine_07T001408.1	Solyc_EA00990_07T001530.1, Solyc_EA00990_07T001532.1			Sneo07g010420.1, Sneo07g010460.1	Soneo07g227030.1, Soneo07g227050.1, Soneo07g227070.1	Spen07g225100.1, Spen07g225120.1	Sopen02g027580.1, Sopen07g022650.1
OG0000034	Schi05g006370.1	Schm05g005460.1	Scor05g005530.1	Sgal05g005970.1	GWHPBJTJ021307	Shab05g005410.1	GWHPBJTH021367, GWHPBJTH021368, GWHPBJTH021369	Slyd05g005310.1	Solyc_cer_BGV006865_05T000575.1	Solyc_cer_BGV007931_05T000570.1, Solyc_cer_BGV007931_05T000571.1	Solyc_cer_BGV007989_05T000610.1, Solyc_cer_BGV007989_05T000611.1	Solyc_cer_TS118_05T000588.1, Solyc_cer_TS118_05T000589.1	Solyc_cer_TS238_05T000622.1, Solyc_cer_TS238_05T000623.1	Solyc_cer_TS281_05T000597.1, Solyc_cer_TS281_05T000598.1		Slyv05g005770.1	Solyc_cer_TS280_05T000622.1, Solyc_cer_TS280_05T000623.1	Solyc_cer_TS39_05T000617.1, Solyc_cer_TS39_05T000618.1	Solyc_cer_TS545_05T000595.1, Solyc_cer_TS545_05T000596.1	Solyc_cer_TS623_05T000626.1, Solyc_cer_TS623_05T000627.1	Solyc_TS166_05T000624.1, Solyc_TS166_05T000625.1	Solyc_TS171_05T000597.1, Solyc_TS171_05T000598.1	Solyc_TS60_05T000589.1, Solyc_TS60_05T000590.1	Solyc_MM_05T000595.1, Solyc_MM_05T000596.1	Solyc_TS9_05T000587.1, Solyc_TS9_05T000588.1	Solyc_TS3_05T000589.1, Solyc_TS3_05T000590.1	Solyc_TS204_05T000623.1, Solyc_TS204_05T000624.1	Solyc05T000606.1	Solyc_TS185_05T000615.1, Solyc_TS185_05T000616.1	SolyMTch05g159150.2, SolyMTch05g159170.1	Solyc_TS112_05T000586.1, Solyc_TS112_05T000587.1	Solyc_TS117_05T000627.1, Solyc_TS117_05T000628.1	Solyc_TS12_05T000588.1	Solyc_TS331_05T000599.1, Solyc_TS331_05T000600.1	Solyc_TS629_05T000603.1, Solyc_TS629_05T000604.1	Solyc_TS692_05T000593.1	Solyc_TS80_05T000634.1, Solyc_TS80_05T000635.1	Solyc_EA00371_05T000611.1, Solyc_EA00371_05T000612.1	Solyc_Fla8924_05T000620.1, Solyc_Fla8924_05T000621.1	Solyc_Floradade_05T000578.1, Solyc_Floradade_05T000579.1	Solyc_LYC1410_05T000573.1, Solyc_LYC1410_05T000574.1	Solyc_Brandywine_05T000626.1, Solyc_Brandywine_05T000627.1	Solyc_EA00990_05T000594.1, Solyc_EA00990_05T000595.1	Solyc_PI169588_05T000571.1, Solyc_PI169588_05T000572.1		Sneo05g005090.1	Soneo05g160160.1	Spen05g156380.1	Sopen05g006490.1, Sopen05g006500.1
OG0000035	Schi10g016620.1, Schi10g016640.1	Schm10g016730.1, Schm10g016750.3	Scor10g016010.1, Scor10g016020.1	Sgal10g018140.1, Sgal10g018150.1	GWHPBJTJ006111	Shab10g018000.1, Shab10g018020.1	GWHPBJTH006237, GWHPBJTH006238	Slyd10g019170.1, Slyd10g019180.2		Solyc_cer_BGV007931_10T002019.1	Solyc_cer_BGV007989_10T001970.1, Solyc_cer_BGV007989_10T001972.1	Solyc_cer_TS118_10T002198.1	Solyc_cer_TS238_10T001969.1, Solyc_cer_TS238_10T001971.1	Solyc_cer_TS281_10T002268.1	Solyc_cer_TS96_10T002106.1, Solyc_cer_TS96_10T002108.1	Slyv10g018080.1, Slyv10g018100.1	Solyc_cer_TS280_10T002028.1, Solyc_cer_TS280_10T002030.1	Solyc_cer_TS39_10T002037.1, Solyc_cer_TS39_10T002039.1	Solyc_cer_TS545_10T002258.1	Solyc_cer_TS623_10T002009.1, Solyc_cer_TS623_10T002011.1	Solyc_TS166_10T002039.1, Solyc_TS166_10T002041.1	Solyc_TS171_10T002224.1	Solyc_TS60_10T002256.1	Solyc_MM_10T002215.1	Solyc_TS9_10T002231.1	Solyc_TS3_10T002102.1	Solyc_TS204_10T002085.1, Solyc_TS204_10T002087.1	Solyc10T002388.1, Solyc10T002390.1	Solyc_TS185_10T002078.1, Solyc_TS185_10T002080.1	SolyMTch10g298810.2, SolyMTch10g298820.2, SolyMTch10g298830.2	Solyc_TS112_10T002181.1	Solyc_TS117_10T002076.1, Solyc_TS117_10T002078.1	Solyc_TS12_10T002044.1, Solyc_TS12_10T002046.1	Solyc_TS331_10T002311.1	Solyc_TS629_10T002205.1	Solyc_TS692_10T002256.1	Solyc_TS80_10T002015.1, Solyc_TS80_10T002018.1	Solyc_EA00371_10T002004.1, Solyc_EA00371_10T002006.1	Solyc_Fla8924_10T002009.1, Solyc_Fla8924_10T002011.1	Solyc_Floradade_10T002006.1	Solyc_LYC1410_10T002009.1	Solyc_Brandywine_10T002036.1, Solyc_Brandywine_10T002038.1	Solyc_EA00990_10T002124.1	Solyc_PI169588_10T002037.1	Solyc_PI303721_10T002025.1	Sneo10g017010.1, Sneo10g017030.1	Soneo10g319730.1, Soneo10g319740.1, Soneo10g319750.1	Spen10g302060.1, Spen10g302080.1	Sopen10g030550.1, Sopen10g030560.1, Sopen10g030570.1
OG0000036	Schi12g020140.1, Schi12g020150.1	Schm12g018390.1, Schm12g018400.1	Scor12g019920.1, Scor12g019930.1	Sgal12g021130.1, Sgal12g021140.1	GWHPBJTJ011038	Shab12g019630.1	GWHPBJTH011092	Slyd12g018240.1, Slyd12g018250.1, Slyd12g018260.1	Solyc_cer_BGV006865_12T002323.1	Solyc_cer_BGV007931_12T002339.1	Solyc_cer_BGV007989_12T002244.1, Solyc_cer_BGV007989_12T002245.1	Solyc_cer_TS118_12T002497.1	Solyc_cer_TS238_12T002256.1, Solyc_cer_TS238_12T002257.1	Solyc_cer_TS281_12T002439.1	Solyc_cer_TS96_12T002333.1	Slyv12g020680.1, Slyv12g020690.1	Solyc_cer_TS280_12T002316.1, Solyc_cer_TS280_12T002317.1	Solyc_cer_TS39_12T002276.1, Solyc_cer_TS39_12T002277.1	Solyc_cer_TS545_12T002649.1	Solyc_cer_TS623_12T002331.1, Solyc_cer_TS623_12T002332.1	Solyc_TS166_12T002277.1, Solyc_TS166_12T002278.1	Solyc_TS171_12T002500.1	Solyc_TS60_12T002511.1	Solyc_MM_12T002454.1	Solyc_TS9_12T002464.1	Solyc_TS3_12T002288.1	Solyc_TS204_12T002326.1, Solyc_TS204_12T002327.1	Solyc12T002624.1, Solyc12T002625.1	Solyc_TS185_12T002312.1, Solyc_TS185_12T002313.1	SolyMTch12g337680.2	Solyc_TS112_12T002453.1	Solyc_TS117_12T002405.1, Solyc_TS117_12T002406.1	Solyc_TS12_12T002276.1, Solyc_TS12_12T002277.1	Solyc_TS331_12T002463.1	Solyc_TS629_12T002466.1	Solyc_TS692_12T002515.1	Solyc_TS80_12T002258.1, Solyc_TS80_12T002259.1	Solyc_EA00371_12T002295.1	Solyc_Fla8924_12T002314.1, Solyc_Fla8924_12T002315.1	Solyc_Floradade_12T002311.1	Solyc_LYC1410_12T002292.1	Solyc_Brandywine_12T002345.1, Solyc_Brandywine_12T002346.1	Solyc_EA00990_12T002428.1	Solyc_PI169588_12T002304.1	Solyc_PI303721_12T002297.1	Sneo12g019220.1, Sneo12g019230.1	Soneo12g379190.1, Soneo12g379200.1	Spen12g370940.1, Spen12g370950.1, Spen12g370960.1	Sopen12g032640.1, Sopen12g032650.1, Sopen12g032660.1
OG0000037	Schi02g006420.1, Schi02g006430.1	Schm02g006600.1, Schm02g006610.1, Schm02g006620.1	Scor02g006270.1, Scor02g006280.1, Scorxxg004710.1	Sgal02g007350.1	GWHPBJTJ012048	Shab02g006270.1, Shabxxg013500.1	GWHPBJTH012077, GWHPBJTH012078, GWHPBJTH012079	Slyd02g005160.1	Solyc_cer_BGV006865_02T000873.1	Solyc_cer_BGV007931_02T000833.1	Solyc_cer_BGV007989_02T000814.1, Solyc_cer_BGV007989_02T000815.1	Solyc_cer_TS118_02T000930.1	Solyc_cer_TS238_02T000813.1, Solyc_cer_TS238_02T000815.1	Solyc_cer_TS281_02T000972.1	Solyc_cer_TS96_02T000845.1, Solyc_cer_TS96_02T000846.1	Slyv02g007160.1, Slyv02g007180.1	Solyc_cer_TS280_02T000818.1	Solyc_cer_TS39_02T000813.1, Solyc_cer_TS39_02T000814.1	Solyc_cer_TS545_02T000935.1	Solyc_cer_TS623_02T000853.1	Solyc_TS166_02T000831.1	Solyc_TS171_02T000978.1	Solyc_TS60_02T000989.1	Solyc_MM_02T000951.1	Solyc_TS9_02T000963.1, Solyc_TS9_02T000964.1	Solyc_TS3_02T000858.1	Solyc_TS204_02T000855.1	Solyc02T000782.1	Solyc_TS185_02T000869.1	SolyMTch02g066830.1	Solyc_TS112_02T000943.1	Solyc_TS117_02T000849.1, Solyc_TS117_02T000851.1	Solyc_TS12_02T000815.1	Solyc_TS331_02T000972.1	Solyc_TS629_02T000932.1	Solyc_TS692_02T000938.1	Solyc_TS80_02T000807.1	Solyc_EA00371_02T000824.1	Solyc_Fla8924_02T000831.1	Solyc_Floradade_02T000807.1	Solyc_LYC1410_02T000831.1	Solyc_Brandywine_02T000845.1	Solyc_EA00990_02T000899.1	Solyc_PI169588_02T000839.1, Solyc_PI169588_02T000840.1	Solyc_PI303721_02T000775.1	Sneo02g007200.1, Sneo02g007210.1	Soneo02g058790.1, Soneo02g058840.1, Soneo03g111960.1	Spen02g057770.1	Sopen02g014030.1, Sopen02g014040.1
OG0000038	Schi11g001200.1	Schm11g000520.1	Scor11g001210.1	Sgal11g001300.1	GWHPBJTJ006786	Shab11g001170.1	GWHPBJTH006922	Slyd11g002810.1, Slyd11g002830.1	Solyc_cer_BGV006865_11T000109.1	Solyc_cer_BGV007931_11T000109.1	Solyc_cer_BGV007989_11T000114.1, Solyc_cer_BGV007989_11T000115.1	Solyc_cer_TS118_11T000110.1	Solyc_cer_TS238_11T000117.1, Solyc_cer_TS238_11T000118.1	Solyc_cer_TS281_11T000112.1	Solyc_cer_TS96_11T000109.1	Slyv11g001140.1	Solyc_cer_TS280_11T000117.1, Solyc_cer_TS280_11T000118.1	Solyc_cer_TS39_11T000111.1, Solyc_cer_TS39_11T000112.1	Solyc_cer_TS545_11T000110.1	Solyc_cer_TS623_11T000111.1, Solyc_cer_TS623_11T000112.1	Solyc_TS166_11T000110.1, Solyc_TS166_11T000111.1	Solyc_TS171_11T000111.1	Solyc_TS60_11T000113.1	Solyc_MM_11T000113.1	Solyc_TS9_11T000111.1	Solyc_TS3_11T000111.1	Solyc_TS204_11T000112.1, Solyc_TS204_11T000113.1	Solyc11T000107.1, Solyc11T000108.1	Solyc_TS185_11T000115.1, Solyc_TS185_11T000116.1	SolyMTch11g303020.1, SolyMTch11g303030.2	Solyc_TS112_11T000112.1	Solyc_TS117_11T000110.1, Solyc_TS117_11T000111.1	Solyc_TS12_11T000115.1, Solyc_TS12_11T000116.1	Solyc_TS331_11T000110.1	Solyc_TS629_11T000111.1	Solyc_TS692_11T000111.1	Solyc_TS80_11T000111.1, Solyc_TS80_11T000112.1	Solyc_EA00371_11T000113.1, Solyc_EA00371_11T000114.1	Solyc_Fla8924_11T000107.1, Solyc_Fla8924_11T000108.1	Solyc_Floradade_11T000109.1	Solyc_LYC1410_11T000111.1	Solyc_Brandywine_11T000119.1, Solyc_Brandywine_11T000120.1	Solyc_EA00990_11T000112.1	Solyc_PI169588_11T000108.1	Solyc_PI303721_11T000110.1	Sneo11g001190.1	Soneo11g326830.1	Spen11g320730.1	Sopen11g002040.1
OG0000039	Schi05g018270.1, Schi05g018670.1, Schi05g018750.1	Schm05g017700.1, Schm05g017990.1	Scor05g018100.1, Scor05g018390.1	Sgal05g020190.1, Sgal05g020490.1	GWHPBJTJ022785, GWHPBJTJ022812	Shab05g019000.1, Shab05g019240.1	GWHPBJTH022903, GWHPBJTH022930	Slyd05g017040.1, Slyd05g017300.1	Solyc_cer_BGV006865_05T002205.1, Solyc_cer_BGV006865_05T002235.1	Solyc_cer_BGV007931_05T002106.1, Solyc_cer_BGV007931_05T002140.1	Solyc_cer_BGV007989_05T002186.1	Solyc_cer_TS118_05T002351.1	Solyc_cer_TS238_05T002199.1		Solyc_cer_TS96_05T002158.1, Solyc_cer_TS96_05T002187.1	Slyv05g020150.1, Slyv05g020420.1	Solyc_cer_TS280_05T002175.1	Solyc_cer_TS39_05T002198.1		Solyc_cer_TS623_05T002208.1	Solyc_TS166_05T002170.1				Solyc_TS9_05T002323.1	Solyc_TS3_05T002228.1	Solyc_TS204_05T002229.1, Solyc_TS204_05T002260.1	Solyc05T002430.1	Solyc_TS185_05T002181.1, Solyc_TS185_05T002210.1	SolyMTch05g166820.2		Solyc_TS117_05T002222.1, Solyc_TS117_05T002253.1	Solyc_TS12_05T002169.1				Solyc_TS80_05T002188.1	Solyc_EA00371_05T002215.1, Solyc_EA00371_05T002247.1	Solyc_Fla8924_05T002160.1, Solyc_Fla8924_05T002190.1	Solyc_Floradade_05T002212.1, Solyc_Floradade_05T002245.1	Solyc_LYC1410_05T002151.1, Solyc_LYC1410_05T002184.1	Solyc_Brandywine_05T002217.1		Solyc_PI169588_05T002176.1	Solyc_PI303721_05T002185.1, Solyc_PI303721_05T002218.1	Sneo05g017580.1, Sneo05g017890.1	Soneo05g178160.1, Soneo05g178450.1	Spen05g174900.1, Spen05g175180.1	Sopen05g031620.1, Sopen05g031910.1
OG0000040	Schi03g011920.1, Schi03g011960.1	Schm03g011720.1	Scor03g012040.1	Sgal03g012590.1	GWHPBJTJ015908	Shab03g012100.1	GWHPBJTH015666	Slyd03g007830.1, Slyd03g007840.1, Slyd03g007850.1	Solyc_cer_BGV006865_03T001394.1	Solyc_cer_BGV007931_03T001404.1	Solyc_cer_BGV007989_03T001375.1	Solyc_cer_TS118_03T001534.1	Solyc_cer_TS238_03T001396.1	Solyc_cer_TS281_03T001540.1	Solyc_cer_TS96_03T001343.1	Slyv03g011880.1	Solyc_cer_TS280_03T001383.1	Solyc_cer_TS39_03T001342.1	Solyc_cer_TS545_03T001511.1	Solyc_cer_TS623_03T001402.1	Solyc_TS166_03T001399.1	Solyc_TS171_03T001512.1	Solyc_TS60_03T001522.1	Solyc_MM_03T001469.1	Solyc_TS9_03T001522.1	Solyc_TS3_03T001398.1	Solyc_TS204_03T001426.1	Solyc03T001567.1	Solyc_TS185_03T001431.1	SolyMTch03g087000.1	Solyc_TS112_03T001444.1	Solyc_TS117_03T001382.1	Solyc_TS12_03T001379.1	Solyc_TS331_03T001500.1	Solyc_TS629_03T001445.1	Solyc_TS692_03T001488.1	Solyc_TS80_03T001355.1	Solyc_EA00371_03T001407.1	Solyc_Fla8924_09T000708.1	Solyc_Floradade_03T001356.1	Solyc_LYC1410_03T001404.1	Solyc_Brandywine_03T001441.1	Solyc_EA00990_03T001477.1	Solyc_PI169588_03T001404.1	Solyc_PI303721_03T001376.1	Sneo03g011410.1	Soneo03g100050.1	Spen03g098120.1	Sopen03g021370.1
OG0000041	Schi06g001550.1, Schi06g001560.1	Schm06g001520.1	Scor06g001580.1	Sgal06g001680.1	GWHPBJTJ023306	Shab06g001370.1	GWHPBJTH023423	Slyd06g002120.1, Slyd06g002200.1	Solyc_cer_BGV006865_06T000166.1	Solyc_cer_BGV007931_06T000162.1	Solyc_cer_BGV007989_06T000170.1	Solyc_cer_TS118_06T000170.1	Solyc_cer_TS238_06T000167.1	Solyc_cer_TS281_06T000167.1	Solyc_cer_TS96_06T000168.1	Slyv06g001560.1	Solyc_cer_TS280_06T000167.1	Solyc_cer_TS39_06T000170.1	Solyc_cer_TS545_06T000162.1	Solyc_cer_TS623_06T000167.1	Solyc_TS166_06T000167.1	Solyc_TS171_06T000165.1	Solyc_TS60_06T000166.1	Solyc_MM_06T000168.1	Solyc_TS9_06T000166.1	Solyc_TS3_06T000158.1	Solyc_TS204_06T000175.1	Solyc06T000159.1	Solyc_TS185_06T000169.1	SolyMTch06g170110.1	Solyc_TS112_06T000168.1	Solyc_TS117_06T000173.1	Solyc_TS12_06T000177.1	Solyc_TS331_06T000159.1	Solyc_TS629_06T000163.1	Solyc_TS692_06T000165.1	Solyc_TS80_06T000170.1	Solyc_EA00371_06T000171.1	Solyc_Fla8924_06T000174.1	Solyc_Floradade_06T000158.1	Solyc_LYC1410_06T000163.1	Solyc_Brandywine_06T000170.1	Solyc_EA00990_06T000164.1	Solyc_PI169588_06T000163.1	Solyc_PI303721_06T000165.1	Sneo06g001680.1	Soneo06g183700.1	Spen06g184570.1	Sopen06g002550.1
OG0000042	Schi03g012070.1	Schm03g011850.1	Scor03g012270.1	Sgal03g012770.1	GWHPBJTJ015928	Shab03g012040.1, Shab03g012260.1	GWHPBJTH015650, GWHPBJTH015677	Slyd03g007940.1	Solyc_cer_BGV006865_03T001416.1	Solyc_cer_BGV007931_03T001429.1	Solyc_cer_BGV007989_03T001394.1	Solyc_cer_TS118_03T001555.1	Solyc_cer_TS238_03T001419.1	Solyc_cer_TS281_03T001562.1	Solyc_cer_TS96_03T001364.1	Slyv03g012060.1	Solyc_cer_TS280_03T001405.1	Solyc_cer_TS39_03T001361.1	Solyc_cer_TS545_03T001533.1	Solyc_cer_TS623_03T001420.1	Solyc_TS166_03T001421.1	Solyc_TS171_03T001535.1	Solyc_TS60_03T001546.1	Solyc_MM_03T001490.1	Solyc_TS9_03T001547.1	Solyc_TS3_03T001418.1	Solyc_TS204_03T001445.1	Solyc03T001593.1	Solyc_TS185_03T001452.1	SolyMTch03g087150.1	Solyc_TS112_03T001467.1	Solyc_TS117_03T001401.1	Solyc_TS12_03T001399.1	Solyc_TS331_03T001520.1	Solyc_TS629_03T001468.1	Solyc_TS692_03T001512.1	Solyc_TS80_03T001375.1	Solyc_EA00371_03T001427.1	Solyc_Fla8924_03T001384.1	Solyc_Floradade_03T001389.1	Solyc_LYC1410_03T001427.1	Solyc_Brandywine_03T001462.1	Solyc_EA00990_03T001502.1	Solyc_PI169588_03T001425.1	Solyc_PI303721_03T001398.1	Sneo03g011660.1	Soneo03g100450.1	Spen03g098360.1	Sopen03g021610.1
OG0000043	Schi03g022480.1	Schm03g021780.1	Scor03g022500.1	Sgal03g023180.1	GWHPBJTJ017014	Shab03g022390.1	GWHPBJTH017136	Slyd02g007720.1, Slyd02g007730.1, Slyd03g021380.1	Solyc_cer_BGV006865_03T002444.1	Solyc_cer_BGV007931_03T002434.1	Solyc_cer_BGV007989_03T002449.1	Solyc_cer_TS118_03T002607.1	Solyc_cer_TS238_03T002485.1	Solyc_cer_TS281_03T002611.1	Solyc_cer_TS96_03T002384.1	Slyv03g022610.1	Solyc_cer_TS280_03T002447.1	Solyc_cer_TS39_03T002396.1	Solyc_cer_TS545_03T002594.1	Solyc_cer_TS623_03T002501.1	Solyc_TS166_03T002507.1	Solyc_TS171_03T002584.1	Solyc_TS60_03T002602.1	Solyc_MM_03T002529.1	Solyc_TS9_03T002577.1	Solyc_TS3_03T002429.1	Solyc_TS204_03T002526.1	Solyc03T002679.1	Solyc_TS185_03T002523.1	SolyMTch03g109450.1	Solyc_TS112_03T002523.1	Solyc_TS117_03T002489.1	Solyc_TS12_03T002456.1	Solyc_TS331_03T002564.1	Solyc_TS629_03T002523.1	Solyc_TS692_03T002559.1	Solyc_TS80_03T002416.1	Solyc_EA00371_03T002448.1	Solyc_Fla8924_03T002420.1	Solyc_Floradade_03T002414.1	Solyc_LYC1410_03T002446.1	Solyc_Brandywine_03T002555.1	Solyc_EA00990_03T002541.1	Solyc_PI169588_03T002457.1	Solyc_PI303721_03T002444.1	Sneo03g022270.1	Soneo03g111970.1	Spen03g109620.1	Sopen03g033250.1
OG0000044	Schi02g018770.1, Schi02g018860.1	Schm02g018250.1	Scor02g017590.1	Sgal02g019730.1	GWHPBJTJ013265	Shab02g018170.1, Shab02g018180.1	GWHPBJTH013307	Slyd02g017480.1	Solyc_cer_BGV006865_02T002052.1	Solyc_cer_BGV007931_02T001965.1	Solyc_cer_BGV007989_02T002030.1	Solyc_cer_TS118_02T002132.1	Solyc_cer_TS238_02T002066.1	Solyc_cer_TS281_02T002183.1	Solyc_cer_TS96_02T002012.1	Slyv02g019370.1	Solyc_cer_TS280_02T002086.1	Solyc_cer_TS39_02T002055.1	Solyc_cer_TS545_02T002158.1	Solyc_cer_TS623_02T002131.1	Solyc_TS166_02T002110.1	Solyc_TS171_02T002189.1	Solyc_TS60_02T002214.1	Solyc_MM_02T002157.1	Solyc_TS9_02T002171.1	Solyc_TS3_02T002018.1	Solyc_TS204_02T002148.1	Solyc02T001828.1	Solyc_TS185_02T002124.1	SolyMTch02g056010.2	Solyc_TS112_02T002153.1	Solyc_TS117_02T002124.1	Solyc_TS12_02T002086.1	Solyc_TS331_02T002179.1	Solyc_TS629_02T002141.1	Solyc_TS692_02T002128.1	Solyc_TS80_02T002069.1	Solyc_EA00371_02T002063.1	Solyc_Fla8924_02T002063.1	Solyc_Floradade_02T001910.1	Solyc_LYC1410_02T001935.1	Solyc_Brandywine_02T002097.1	Solyc_EA00990_02T002052.1	Solyc_PI169588_02T001942.1	Solyc_PI303721_02T001892.1	Sneo02g019250.1	Soneo02g071680.1	Spen02g070410.1	Sopen02g026300.1
OG0000045	Schi10g019850.1, Schi10g019890.1	Schm10g019470.1	Scor10g018780.1	Sgal10g020990.1	GWHPBJTJ006389	Shab10g020900.1	GWHPBJTH006522	Slyd10g016270.1	Solyc_cer_BGV006865_10T002251.1	Solyc_cer_BGV007931_10T002287.1	Solyc_cer_BGV007989_10T002250.1	Solyc_cer_TS118_10T002478.1	Solyc_cer_TS238_10T002250.1	Solyc_cer_TS281_10T002557.1	Solyc_cer_TS96_10T002367.1	Slyv10g021040.1	Solyc_cer_TS280_10T002311.1	Solyc_cer_TS39_10T002317.1	Solyc_cer_TS545_10T002536.1	Solyc_cer_TS623_10T002291.1	Solyc_TS166_10T002325.1	Solyc_TS171_10T002503.1	Solyc_TS60_10T002530.1	Solyc_MM_10T002494.1	Solyc_TS9_10T002515.1	Solyc_TS3_10T002372.1	Solyc_TS204_10T002373.1	Solyc10T002667.1	Solyc_TS185_10T002361.1	SolyMTch10g300190.1	Solyc_TS112_10T002455.1	Solyc_TS117_10T002349.1	Solyc_TS12_10T002324.1	Solyc_TS331_10T002591.1	Solyc_TS629_10T002484.1	Solyc_TS692_10T002534.1	Solyc_TS80_10T002301.1	Solyc_EA00371_10T002277.1	Solyc_Fla8924_10T002290.1	Solyc_Floradade_10T002278.1	Solyc_LYC1410_10T002280.1	Solyc_Brandywine_10T002315.1	Solyc_EA00990_10T002402.1	Solyc_PI169588_10T002306.1	Solyc_PI303721_10T002294.1	Sneo10g019860.1	Soneo10g322650.1	Spen10g316680.1	Sopen10g033300.1
OG0000046	Schi07g001920.1	Schm07g001390.1	Scor07g002800.1	Sgal07g001890.1	GWHPBJTJ026081	Shab07g001840.1	GWHPBJTH026203, GWHPBJTH033651	Slyd07g001740.1, Slyd07g001750.1	Solyc_cer_BGV006865_07T000186.1	Solyc_cer_BGV007931_07T000187.1	Solyc_cer_BGV007989_07T000193.1	Solyc_cer_TS118_07T000190.1	Solyc_cer_TS238_07T000202.1	Solyc_cer_TS281_07T000199.1	Solyc_cer_TS96_07T000183.1	Slyv07g001870.1	Solyc_cer_TS280_07T000198.1	Solyc_cer_TS39_07T000216.1	Solyc_cer_TS545_07T000193.1	Solyc_cer_TS623_07T000203.2	Solyc_TS166_07T000197.1	Solyc_TS171_07T000191.1	Solyc_TS60_07T000195.1	Solyc_MM_07T000199.1	Solyc_TS9_07T000201.1	Solyc_TS3_07T000189.2	Solyc_TS204_07T000200.1	Solyc07T000188.1	Solyc_TS185_07T000199.1		Solyc_TS112_07T000196.1	Solyc_TS117_07T000204.1	Solyc_TS12_07T000198.1	Solyc_TS331_07T000193.1	Solyc_TS629_07T000195.1	Solyc_TS692_07T000199.1	Solyc_TS80_07T000195.1	Solyc_EA00371_07T000190.1	Solyc_Fla8924_07T000198.1	Solyc_Floradade_07T000190.1	Solyc_LYC1410_07T000188.1	Solyc_Brandywine_07T000197.1	Solyc_EA00990_07T000192.1	Solyc_PI169588_07T000188.1	Solyc_PI303721_07T000184.1	Sneo07g001260.1	Soneo07g213240.1	Spen07g212030.1	Sopen07g002900.1
OG0000047	Schi01g023220.1, Schixxg028950.1	Schm01g023330.1	Scor01g022570.1	Sgal01g024660.1	GWHPBJTJ002550	Shab01g020390.1	GWHPBJTH002705	Slyd01g021870.1	Solyc_cer_BGV006865_01T002795.1	Solyc_cer_BGV007931_01T002852.1	Solyc_cer_BGV007989_01T002672.1	Solyc_cer_TS118_01T003073.1	Solyc_cer_TS238_01T002954.1	Solyc_cer_TS281_01T003097.1	Solyc_cer_TS96_01T002872.1	Slyv01g024730.1	Solyc_cer_TS280_01T002968.1	Solyc_cer_TS39_01T002783.1	Solyc_cer_TS545_01T003112.1	Solyc_cer_TS623_01T002856.1	Solyc_TS166_01T002774.1	Solyc_TS171_01T002987.1	Solyc_TS60_01T003191.1	Solyc_MM_01T003126.1	Solyc_TS9_01T003171.1	Solyc_TS3_01T002763.1	Solyc_TS204_01T002780.1	Solyc01T002933.1	Solyc_TS185_01T002866.1	SolyMTch01g036810.1	Solyc_TS112_01T003200.1	Solyc_TS117_01T002751.1	Solyc_TS12_01T002660.1	Solyc_TS331_01T003160.1	Solyc_TS629_01T003143.1	Solyc_TS692_01T002912.1	Solyc_TS80_01T002864.1	Solyc_EA00371_01T002764.1	Solyc_Fla8924_01T002772.1	Solyc_Floradade_01T002786.1	Solyc_LYC1410_01T002790.1	Solyc_Brandywine_01T002751.1	Solyc_EA00990_01T003119.1	Solyc_PI169588_01T002745.1	Solyc_PI303721_01T002779.1	Sneo01g023280.1	Soneo01g032150.1	Spen01g032250.1	Sopen01g039370.1
OG0000048	Schi12g001430.1	Schm12g001070.1	Scor12g001430.1	Sgal12g001500.1	GWHPBJTJ008973	Shab12g001360.1	GWHPBJTH009144	Slyd12g001520.1, Slydxxg009590.1	Solyc_cer_BGV006865_12T000141.1	Solyc_cer_BGV007931_12T000144.1	Solyc_cer_BGV007989_12T000152.1	Solyc_cer_TS118_12T000144.1	Solyc_cer_TS238_12T000148.1	Solyc_cer_TS281_12T000147.1	Solyc_cer_TS96_12T000143.1	Slyv12g001510.1	Solyc_cer_TS280_12T000149.1	Solyc_cer_TS39_12T000147.1	Solyc_cer_TS545_12T000146.1	Solyc_cer_TS623_12T000152.1	Solyc_TS166_12T000145.1	Solyc_TS171_12T000144.1	Solyc_TS60_12T000144.1	Solyc_MM_12T000150.1	Solyc_TS9_12T000145.1	Solyc_TS3_12T000143.1	Solyc_TS204_12T000149.1	Solyc12T000149.1	Solyc_TS185_12T000148.1	SolyMTch12g339790.1	Solyc_TS112_12T000141.1	Solyc_TS117_12T000156.1	Solyc_TS12_12T000144.1	Solyc_TS331_12T000142.1	Solyc_TS629_12T000146.1	Solyc_TS692_12T000144.1	Solyc_TS80_12T000143.1	Solyc_EA00371_12T000144.1	Solyc_Fla8924_12T000152.1	Solyc_Floradade_12T000142.1	Solyc_LYC1410_12T000141.1	Solyc_Brandywine_12T000150.1	Solyc_EA00990_12T000143.1	Solyc_PI169588_12T000145.1	Solyc_PI303721_12T000141.1	Sneoxxg004700.1	Soneo12g352920.1	Spen12g346730.1	Sopen12g002370.1
OG0000049	Schi07g001830.1	Schm07g001320.1	Scor07g002890.1	Sgal07g001800.1	GWHPBJTJ026071	Shab07g001750.1	GWHPBJTH026194, GWHPBJTH033642	Slyd07g001630.1	Solyc_cer_BGV006865_07T000179.1	Solyc_cer_BGV007931_07T000180.1	Solyc_cer_BGV007989_07T000185.1	Solyc_cer_TS118_07T000183.1	Solyc_cer_TS238_07T000194.1	Solyc_cer_TS281_07T000192.1	Solyc_cer_TS96_07T000176.1	Slyv07g001780.1	Solyc_cer_TS280_07T000190.1	Solyc_cer_TS39_07T000208.1	Solyc_cer_TS545_07T000186.1	Solyc_cer_TS623_07T000195.1	Solyc_TS166_07T000189.1	Solyc_TS171_07T000184.1	Solyc_TS60_07T000188.1	Solyc_MM_07T000192.1	Solyc_TS9_07T000194.1	Solyc_TS3_07T000182.1	Solyc_TS204_07T000192.1	Solyc07T000179.1	Solyc_TS185_07T000191.1	SolyMTch07g198340.1	Solyc_TS112_07T000189.1	Solyc_TS117_07T000196.1	Solyc_TS12_07T000190.1	Solyc_TS331_07T000186.1	Solyc_TS629_07T000188.1	Solyc_TS692_07T000192.1	Solyc_TS80_07T000187.1	Solyc_EA00371_07T000182.1	Solyc_Fla8924_07T000190.1	Solyc_Floradade_07T000183.1	Solyc_LYC1410_07T000181.1	Solyc_Brandywine_07T000190.1	Solyc_EA00990_07T000185.1	Solyc_PI169588_07T000181.1	Solyc_PI303721_07T000177.1	Sneo07g001170.1	Soneo07g213140.1	Spen07g211940.1	Sopen07g002820.1
OG0000050	Schi02g008990.1		Scor02g008660.1	Sgal02g010070.1	GWHPBJTJ012320	Shab02g008990.1	GWHPBJTH012350	Slyd02g007810.1, Slyd02g007820.1	Solyc_cer_BGV006865_02T001144.1	Solyc_cer_BGV007931_02T001093.1	Solyc_cer_BGV007989_02T001079.1	Solyc_cer_TS118_02T001200.1	Solyc_cer_TS238_02T001086.1	Solyc_cer_TS281_02T001244.1	Solyc_cer_TS96_02T001109.1	Slyv02g009660.1	Solyc_cer_TS280_02T001096.1	Solyc_cer_TS39_02T001088.1	Solyc_cer_TS545_02T001207.1	Solyc_cer_TS623_02T001128.1	Solyc_TS166_02T001112.1	Solyc_TS171_02T001242.1	Solyc_TS60_02T001260.1	Solyc_MM_02T001227.1	Solyc_TS9_02T001238.1	Solyc_TS3_02T001120.1	Solyc_TS204_02T001139.1	Solyc02T001023.1	Solyc_TS185_02T001154.1	SolyMTch02g068240.1	Solyc_TS112_02T001213.1	Solyc_TS117_02T001133.1	Solyc_TS12_02T001092.1	Solyc_TS331_02T001247.1	Solyc_TS629_02T001209.1	Solyc_TS692_02T001206.1	Solyc_TS80_02T001085.1	Solyc_EA00371_02T001099.1	Solyc_Fla8924_02T001107.1	Solyc_Floradade_02T001064.1	Solyc_LYC1410_02T001088.1	Solyc_Brandywine_02T001130.1	Solyc_EA00990_02T001152.1	Solyc_PI169588_02T001093.1	Solyc_PI303721_02T001035.1	Sneo02g009800.1	Soneo02g061710.1	Spen02g060560.1	Sopen02g016800.1
OG0000051	Schi10g005150.1	Schm10g004020.1	Scor10g004360.1	Sgal10g004480.1	GWHPBJTJ004477	Shab10g004400.1	GWHPBJTH004672	Slyd10g004540.1	Solyc_cer_BGV006865_10T000431.1	Solyc_cer_BGV007931_10T000439.1	Solyc_cer_BGV007989_10T000464.1	Solyc_cer_TS118_10T000446.1	Solyc_cer_TS238_10T000480.1	Solyc_cer_TS281_10T000471.1	Solyc_cer_TS96_10T000445.1	Slyv10g004510.2	Solyc_cer_TS280_10T000470.1	Solyc_cer_TS39_10T000483.1	Solyc_cer_TS545_10T000469.1	Solyc_cer_TS623_10T000480.1	Solyc_TS166_10T000475.1	Solyc_TS171_10T000468.1	Solyc_TS60_10T000469.1	Solyc_MM_10T000464.1	Solyc_TS9_10T000462.1	Solyc_TS3_10T000451.1	Solyc_TS204_10T000481.1	Solyc10T000474.1	Solyc_TS185_10T000475.1	SolyMTch10g291280.2	Solyc_TS112_10T000466.1	Solyc_TS117_10T000472.1	Solyc_TS12_10T000481.1	Solyc_TS331_10T000470.1	Solyc_TS629_10T000461.1	Solyc_TS692_10T000467.1	Solyc_TS80_10T000479.1	Solyc_EA00371_10T000450.1	Solyc_Fla8924_10T000461.1	Solyc_Floradade_10T000454.1	Solyc_LYC1410_10T000435.1	Solyc_Brandywine_10T000467.1	Solyc_EA00990_10T000441.1	Solyc_PI169588_10T000434.1	Solyc_PI303721_10T000451.1	Sneo10g004070.1	Soneo10g300810.1	Spen10g295310.1	Sopen10g005390.1
OG0000052	Schi01g032080.1	Schm01g031570.1	Scor01g030620.1	Sgal01g033240.1	GWHPBJTJ003385	Shab01g028590.1	GWHPBJTH003565	Slyd01g030920.1	Solyc_cer_BGV006865_01T003605.1	Solyc_cer_BGV007931_01T003667.1	Solyc_cer_BGV007989_01T003516.1	Solyc_cer_TS118_01T003913.1	Solyc_cer_TS238_01T003827.1	Solyc_cer_TS281_01T003923.1	Solyc_cer_TS96_01T003689.1	Slyv01g032990.1	Solyc_cer_TS280_01T003838.1	Solyc_cer_TS39_01T003636.1	Solyc_cer_TS545_01T003931.1	Solyc_cer_TS623_01T003740.1	Solyc_TS166_01T003640.1	Solyc_TS171_01T003818.1	Solyc_TS60_01T004021.1	Solyc_MM_01T003948.1	Solyc_TS9_01T003997.1	Solyc_TS3_01T003577.1	Solyc_TS204_01T003657.1	Solyc01T003747.1	Solyc_TS185_01T003730.1	SolyMTch01g041050.1	Solyc_TS112_01T004038.1	Solyc_TS117_01T003618.1	Solyc_TS12_01T003518.1	Solyc_TS331_01T003990.1	Solyc_TS629_01T003978.1	Solyc_TS692_01T003750.1	Solyc_TS80_01T003728.1	Solyc_EA00371_01T003618.1	Solyc_Fla8924_01T003631.1	Solyc_Floradade_01T003599.1	Solyc_LYC1410_01T003600.1	Solyc_Brandywine_01T003624.1	Solyc_EA00990_01T003956.1	Solyc_PI169588_01T003542.1	Solyc_PI303721_01T003561.1	Sneo01g031940.1	Soneo01g041180.1	Spen01g023430.1	Sopen01g047870.1
OG0000053	Schi04g025020.1, Schixxg004450.1	Schm04g023910.1	Scor04g023790.1	Sgal04g024240.1	GWHPBJTJ020622	Shab04g026120.1	GWHPBJTH020695	Slyd04g023450.1	Solyc_cer_BGV006865_04T002865.1	Solyc_cer_BGV007931_04T002828.1	Solyc_cer_BGV007989_04T002785.1	Solyc_cer_TS118_04T003013.1	Solyc_cer_TS238_04T002815.1	Solyc_cer_TS281_04T002988.1	Solyc_cer_TS96_04T002898.1	Slyv04g024070.1	Solyc_cer_TS280_04T002844.1	Solyc_cer_TS39_04T002895.1	Solyc_cer_TS545_04T003072.1	Solyc_cer_TS623_04T002907.1	Solyc_TS166_04T002864.1	Solyc_TS171_04T003024.1	Solyc_TS60_04T003000.1	Solyc_MM_04T002839.1	Solyc_TS9_04T002913.1	Solyc_TS3_04T002872.1	Solyc_TS204_04T002907.1	Solyc04T002933.1	Solyc_TS185_04T002794.1		Solyc_TS112_04T002851.1	Solyc_TS117_04T002879.1	Solyc_TS12_04T002923.1	Solyc_TS331_04T002970.1	Solyc_TS629_04T002944.1	Solyc_TS692_04T002900.1	Solyc_TS80_04T002918.1	Solyc_EA00371_04T002839.1	Solyc_Fla8924_04T002827.1	Solyc_Floradade_04T002788.1	Solyc_LYC1410_04T002743.1	Solyc_Brandywine_04T002869.1	Solyc_EA00990_04T002869.1	Solyc_PI169588_04T002756.1	Solyc_PI303721_04T002748.1	Sneo04g024730.1	Soneo04g153080.1	Spen04g149270.1	Sopen04g035460.1
OG0000054	Schi08g016160.1	Schm08g014860.1	Scor08g015030.1	Sgal08g016720.1	GWHPBJTJ030187	Shab08g015970.1	GWHPBJTH030340	Slyd08g014990.1	Solyc_cer_BGV006865_08T001805.1	Solyc_cer_BGV007931_08T001832.1	Solyc_cer_BGV007989_08T001838.1	Solyc_cer_TS118_08T001944.1	Solyc_cer_TS238_08T001821.1	Solyc_cer_TS281_08T001957.1	Solyc_cer_TS96_08T001840.1	Slyv08g016840.1	Solyc_cer_TS280_08T001827.1	Solyc_cer_TS39_08T001820.1	Solyc_cer_TS545_08T001928.2	Solyc_cer_TS623_08T001855.1	Solyc_TS166_08T001832.1	Solyc_TS171_08T001970.1	Solyc_TS60_08T001954.1	Solyc_MM_08T001917.1	Solyc_TS9_08T001942.1	Solyc_TS3_08T001825.1	Solyc_TS204_08T001877.1	Solyc08T001990.1	Solyc_TS185_08T001879.1	SolyMTch08g246050.1	Solyc_TS112_08T001929.1	Solyc_TS117_08T001814.1	Solyc_TS12_08T001829.1	Solyc_TS331_08T001996.1	Solyc_TS629_08T001910.1	Solyc_TS692_08T001983.1	Solyc_TS80_08T001872.1	Solyc_EA00371_08T001872.1	Solyc_Fla8924_08T001922.1	Solyc_Floradade_08T001844.1	Solyc_LYC1410_08T001834.1	Solyc_Brandywine_08T001877.1	Solyc_EA00990_08T001941.1	Solyc_PI169588_08T001858.1	Solyc_PI303721_08T001837.1	Sneo08g015040.1	Soneo08g259270.1	Spen08g257140.1	Sopen08g025660.1
OG0000055	Schi04g006450.1	Schm04g006660.1	Scor04g006850.1	Sgal04g006910.1	GWHPBJTJ018612	Shab04g007540.1	GWHPBJTH018748	Slyd04g006790.1	Solyc_cer_BGV006865_04T000720.1	Solyc_cer_BGV007931_04T000707.1	Solyc_cer_BGV007989_04T000763.1	Solyc_cer_TS118_04T000743.1	Solyc_cer_TS238_04T000758.1	Solyc_cer_TS281_04T000734.1	Solyc_cer_TS96_04T000730.1	Slyv04g006900.1	Solyc_cer_TS280_04T000748.1	Solyc_cer_TS39_04T000786.1	Solyc_cer_TS545_04T000755.1	Solyc_cer_TS623_04T000768.1	Solyc_TS166_04T000760.1	Solyc_TS171_04T000750.1	Solyc_TS60_04T000750.1	Solyc_MM_04T000734.1	Solyc_TS9_04T000742.1	Solyc_TS3_04T000715.1	Solyc_TS204_04T000790.1	Solyc04T000698.1	Solyc_TS185_04T000766.1	SolyMTch04g133000.1	Solyc_TS112_04T000748.1	Solyc_TS117_04T000794.1	Solyc_TS12_04T000763.1	Solyc_TS331_04T000748.1	Solyc_TS629_04T000730.1	Solyc_TS692_04T000719.1	Solyc_TS80_04T000756.1	Solyc_EA00371_04T000763.1	Solyc_Fla8924_04T000758.1	Solyc_Floradade_04T000732.1	Solyc_LYC1410_04T000712.1	Solyc_Brandywine_04T000751.1	Solyc_EA00990_04T000736.1	Solyc_PI169588_04T000710.1	Solyc_PI303721_04T000714.1	Sneo04g006650.1	Soneo04g128970.1	Spen04g126300.1	Sopen04g008340.1
OG0000056	Schi03g008750.1	Schm03g009780.1	Scor03g008320.1	Sgal03g008970.1	GWHPBJTJ015465	Shab03g008400.1	GWHPBJTH015433	Slyd03g007290.1	Solyc_cer_BGV006865_03T000930.1	Solyc_cer_BGV007931_03T000925.1	Solyc_cer_BGV007989_03T000956.1	Solyc_cer_TS118_03T000958.1	Solyc_cer_TS238_03T000965.1	Solyc_cer_TS281_03T000988.1	Solyc_cer_TS96_03T000905.1	Slyv03g008140.1	Solyc_cer_TS280_03T000946.1	Solyc_cer_TS39_03T000931.1	Solyc_cer_TS545_03T000964.1	Solyc_cer_TS623_03T000956.1	Solyc_TS166_03T000977.1	Solyc_TS171_03T000997.1	Solyc_TS60_03T000980.1	Solyc_MM_03T000946.1	Solyc_TS9_03T000986.1	Solyc_TS3_03T000941.1	Solyc_TS204_03T000977.1	Solyc03T001015.1	Solyc_TS185_03T000961.1	SolyMTch03g084750.1	Solyc_TS112_03T000956.1	Solyc_TS117_03T000971.1	Solyc_TS12_03T000925.1	Solyc_TS331_03T000965.1	Solyc_TS629_03T000960.1	Solyc_TS692_03T000966.1	Solyc_TS80_03T000947.1	Solyc_EA00371_03T000959.1	Solyc_Fla8924_03T000978.1	Solyc_Floradade_03T000894.1	Solyc_LYC1410_03T000926.1	Solyc_Brandywine_03T000988.1	Solyc_EA00990_03T000964.1	Solyc_PI169588_03T000932.1	Solyc_PI303721_03T000912.1	Sneo03g008180.1	Soneo03g094400.1	Spen03g097000.1	Sopen03g019280.1
OG0000057	Schi10g004390.1	Schm10g003250.1	Scor10g003670.1	Sgal10g003740.1	GWHPBJTJ004403	Shab10g003750.1	GWHPBJTH004593	Slyd10g003910.1	Solyc_cer_BGV006865_10T000351.1	Solyc_cer_BGV007931_10T000359.1	Solyc_cer_BGV007989_10T000385.1	Solyc_cer_TS118_10T000368.1	Solyc_cer_TS238_10T000397.1	Solyc_cer_TS281_10T000384.1	Solyc_cer_TS96_10T000363.1	Slyv10g003770.1	Solyc_cer_TS280_10T000390.1	Solyc_cer_TS39_10T000399.1	Solyc_cer_TS545_10T000385.1	Solyc_cer_TS623_10T000397.1	Solyc_TS166_10T000395.1	Solyc_TS171_10T000383.1	Solyc_TS60_10T000385.1	Solyc_MM_10T000381.1	Solyc_TS9_10T000380.1	Solyc_TS3_10T000369.1	Solyc_TS204_10T000396.1	Solyc10T000393.1	Solyc_TS185_10T000393.1	SolyMTch10g290970.1	Solyc_TS112_10T000381.1	Solyc_TS117_10T000388.1	Solyc_TS12_10T000394.1	Solyc_TS331_10T000384.1	Solyc_TS629_10T000381.1	Solyc_TS692_10T000380.1	Solyc_TS80_10T000400.1	Solyc_EA00371_10T000369.1	Solyc_Fla8924_10T000380.1	Solyc_Floradade_10T000370.1	Solyc_LYC1410_10T000352.1	Solyc_Brandywine_10T000379.1	Solyc_EA00990_10T000356.1	Solyc_PI169588_10T000354.1	Solyc_PI303721_10T000371.1	Sneo10g003350.1	Soneo10g299970.1	Spen10g294550.1	Sopen10g004650.1
OG0000058	Schi01g012510.1	Schm01g013320.1	Scor01g012520.1	Sgal01g014810.1	GWHPBJTJ001586	Shabxxg001700.1	GWHPBJTH001665	Slyd01g010920.1	Solyc_cer_BGV006865_01T001796.1	Solyc_cer_BGV007931_01T001853.1	Solyc_cer_BGV007989_01T001633.1	Solyc_cer_TS118_01T002006.1	Solyc_cer_TS238_01T001890.1	Solyc_cer_TS281_01T002065.1	Solyc_cer_TS96_01T001852.1	Slyv01g014620.1	Solyc_cer_TS280_01T001907.1	Solyc_cer_TS39_01T001706.1	Solyc_cer_TS545_01T002029.1	Solyc_cer_TS623_01T001780.1	Solyc_TS166_01T001690.1	Solyc_TS171_01T001938.1	Solyc_TS60_01T002136.1	Solyc_MM_01T002047.1	Solyc_TS9_01T002088.1	Solyc_TS3_01T001739.1	Solyc_TS204_01T001683.1	Solyc01T001932.1	Solyc_TS185_01T001774.1	SolyMTch01g031950.1	Solyc_TS112_01T002107.1	Solyc_TS117_01T001683.1	Solyc_TS12_01T001591.1	Solyc_TS331_01T002078.1	Solyc_TS629_01T002063.1	Solyc_TS692_01T001858.1	Solyc_TS80_01T001786.1	Solyc_EA00371_01T001712.1	Solyc_Fla8924_01T001729.1	Solyc_Floradade_01T001784.1	Solyc_LYC1410_01T001795.1	Solyc_Brandywine_01T001678.1	Solyc_EA00990_01T002086.1	Solyc_PI169588_01T001746.1	Solyc_PI303721_01T001758.1	Sneo01g013090.1	Soneo01g021410.1	Spen01g020130.1	Sopen01g029230.1
OG0000059	Schi07g010220.1	Schm07g010630.1	Scor07g011450.1	Sgal07g011780.1	GWHPBJTJ027248	Shab07g011760.1	GWHPBJTH027353	Slyd07g010160.1	Solyc_cer_BGV006865_07T001416.1	Solyc_cer_BGV007931_07T001439.1	Solyc_cer_BGV007989_07T001346.1	Solyc_cer_TS118_07T001560.1	Solyc_cer_TS238_07T001358.1	Solyc_cer_TS281_07T001591.1	Solyc_cer_TS96_07T001434.1	Slyv07g011810.1	Solyc_cer_TS280_07T001400.1	Solyc_cer_TS39_07T001488.1	Solyc_cer_TS545_07T001587.1	Solyc_cer_TS623_07T001379.1	Solyc_TS166_07T001385.1	Solyc_TS171_07T001553.1	Solyc_TS60_07T001578.1	Solyc_MM_07T001543.1	Solyc_TS9_07T001608.1	Solyc_TS3_07T001439.1	Solyc_TS204_07T001445.1	Solyc07T001648.1	Solyc_TS185_07T001415.1	SolyMTch07g204300.1	Solyc_TS112_07T001575.1	Solyc_TS117_07T001166.1	Solyc_TS12_07T001352.1	Solyc_TS331_07T001617.1	Solyc_TS629_07T001551.1	Solyc_TS692_07T001584.1	Solyc_TS80_07T001390.1	Solyc_EA00371_07T001414.1	Solyc_Fla8924_07T001409.1	Solyc_Floradade_07T001441.1	Solyc_LYC1410_07T001469.1	Solyc_Brandywine_07T001445.1	Solyc_EA00990_07T001568.1	Solyc_PI169588_07T001419.1	Solyc_PI303721_07T001444.1	Sneo07g010770.1	Soneo07g227430.1	Spen07g225420.1	Sopen07g023080.1
OG0000060	Schi02g026450.1	Schm02g024840.1	Scor02g024000.1	Sgal02g026570.1	GWHPBJTJ013929	Shab02g024750.1	GWHPBJTH013978	Slyd02g023950.1	Solyc_cer_BGV006865_02T002690.2	Solyc_cer_BGV007931_02T002615.1	Solyc_cer_BGV007989_02T002718.1	Solyc_cer_TS118_02T002817.1	Solyc_cer_TS238_02T002754.1	Solyc_cer_TS281_02T002883.2	Solyc_cer_TS96_02T002688.1	Slyv02g026370.1	Solyc_cer_TS280_02T002785.1	Solyc_cer_TS39_02T002754.1	Solyc_cer_TS545_02T002851.1	Solyc_cer_TS623_02T002831.1	Solyc_TS166_02T002803.1	Solyc_TS171_02T002862.1	Solyc_TS60_02T002911.1	Solyc_MM_02T002847.1	Solyc_TS9_02T002856.1	Solyc_TS3_02T002693.1	Solyc_TS204_02T002847.1	Solyc02G003090.1	Solyc_TS185_02T002828.1	SolyMTch02g076280.1	Solyc_TS112_02T002847.1	Solyc_TS117_02T002814.1	Solyc_TS12_02T002781.1	Solyc_TS331_02T002878.1	Solyc_TS629_02T002836.1	Solyc_TS692_02T002826.1	Solyc_TS80_02T002742.1	Solyc_EA00371_02T002764.1	Solyc_Fla8924_02T002756.1	Solyc_Floradade_02T002579.1	Solyc_LYC1410_02T002587.2	Solyc_Brandywine_02T002791.1	Solyc_EA00990_02T002736.1	Solyc_PI169588_02T002611.1	Solyc_PI303721_02T002539.1	Sneo02g025970.1	Soneo02g078600.1	Spen02g077370.1	Sopen02g033210.1
OG0000061	Schi02g011330.1	Schm02g011260.1	Scor02g010800.1	Sgal02g012420.1	GWHPBJTJ012555	Shab02g011260.1	GWHPBJTH012585	Slyd02g010180.1	Solyc_cer_BGV006865_02T001385.1	Solyc_cer_BGV007931_02T001310.1	Solyc_cer_BGV007989_02T001313.1	Solyc_cer_TS118_02T001429.1	Solyc_cer_TS238_02T001333.1	Solyc_cer_TS281_02T001477.1	Solyc_cer_TS96_02T001333.1	Slyv02g012090.1	Solyc_cer_TS280_02T001346.1	Solyc_cer_TS39_02T001325.1	Solyc_cer_TS545_02T001439.1	Solyc_cer_TS623_02T001378.1	Solyc_TS166_02T001370.1	Solyc_TS171_02T001490.1	Solyc_TS60_02T001505.1	Solyc_MM_02T001458.1	Solyc_TS9_02T001467.1	Solyc_TS3_02T001351.1	Solyc_TS204_02T001396.1	Solyc02T001205.1	Solyc_TS185_02T001396.1	SolyMTch02g069620.1	Solyc_TS112_02T001451.1	Solyc_TS117_02T001386.1	Solyc_TS12_02T001346.1	Solyc_TS331_02T001479.1	Solyc_TS629_02T001438.1	Solyc_TS692_02T001438.1	Solyc_TS80_02T001329.1	Solyc_EA00371_02T001331.1	Solyc_Fla8924_02T001342.1	Solyc_Floradade_02T001275.1	Solyc_LYC1410_02T001295.1	Solyc_Brandywine_02T001367.1	Solyc_EA00990_02T001372.1	Solyc_PI169588_02T001301.1	Solyc_PI303721_02T001247.1	Sneo02g012190.1	Soneo02g064150.1	Spen02g063100.1	Sopen02g019180.1
OG0000062	Schi08g008790.1	Schm08g008230.1	Scor08g008240.1	Sgal08g009510.1	GWHPBJTJ029467	Shab08g009320.1	GWHPBJTH029598	Slyd08g008190.1	Solyc_cer_BGV006865_08T001089.1	Solyc_cer_BGV007931_08T001114.1	Solyc_cer_BGV007989_08T001067.1	Solyc_cer_TS118_08T001210.1	Solyc_cer_TS238_08T001075.1	Solyc_cer_TS281_08T001212.1	Solyc_cer_TS96_08T001100.1	Slyv08g009490.1	Solyc_cer_TS280_08T001075.1	Solyc_cer_TS39_08T001086.1	Solyc_cer_TS545_08T001190.1	Solyc_cer_TS623_08T001095.1	Solyc_TS166_08T001089.1	Solyc_TS171_08T001221.1	Solyc_TS60_08T001223.1	Solyc_MM_08T001181.1	Solyc_TS9_08T001202.1	Solyc_TS3_08T001106.1	Solyc_TS204_08T001112.1	Solyc08T001230.1	Solyc_TS185_08T001122.1	SolyMTch08g242220.1	Solyc_TS112_08T001174.1	Solyc_TS117_08T001086.1	Solyc_TS12_08T001092.1	Solyc_TS331_08T001238.1	Solyc_TS629_08T001181.1	Solyc_TS692_08T001233.1	Solyc_TS80_08T001117.1	Solyc_EA00371_08T001108.1	Solyc_Fla8924_08T001163.1	Solyc_Floradade_08T001104.1	Solyc_LYC1410_08T001112.1	Solyc_Brandywine_08T001121.1	Solyc_EA00990_08T001206.1	Solyc_PI169588_08T001131.1	Solyc_PI303721_08T001123.1	Sneo08g008660.1	Soneo08g251780.1	Spen08g249680.1	Sopen08g017830.1
OG0000063	Schi03g011690.1	Schm03g011320.1	Scor03g011740.1	Sgal03g012340.1	GWHPBJTJ015887	Shab03g011930.1	GWHPBJTH015690	Slyd03g007400.1	Solyc_cer_BGV006865_03T001362.1	Solyc_cer_BGV007931_03T001373.1	Solyc_cer_BGV007989_03T001346.1	Solyc_cer_TS118_03T001502.1	Solyc_cer_TS238_03T001367.1	Solyc_cer_TS281_03T001510.1	Solyc_cer_TS96_03T001319.1	Slyvxxg004570.1	Solyc_cer_TS280_03T001356.1	Solyc_cer_TS39_03T001314.1	Solyc_cer_TS545_03T001482.1	Solyc_cer_TS623_03T001372.1	Solyc_TS166_03T001369.1	Solyc_TS171_03T001484.1	Solyc_TS60_03T001490.1	Solyc_MM_03T001439.1	Solyc_TS9_03T001492.1	Solyc_TS3_03T001372.1	Solyc_TS204_03T001397.1	Solyc03T001536.1	Solyc_TS185_03T001403.1	SolyMTch03g104080.1	Solyc_TS112_03T001410.1	Solyc_TS117_03T001354.1	Solyc_TS12_03T001352.1	Solyc_TS331_03T001468.1	Solyc_TS629_03T001413.1	Solyc_TS692_03T001456.1	Solyc_TS80_03T001327.1	Solyc_EA00371_03T001379.1	Solyc_Fla8924_09T000681.1	Solyc_Floradade_03T001329.1	Solyc_LYC1410_03T001374.1	Solyc_Brandywine_03T001411.1	Solyc_EA00990_03T001446.1	Solyc_PI169588_03T001377.1	Solyc_PI303721_03T001348.1	Sneo03g011090.1	Soneo03g099600.1	Spen03g097740.1	Sopen03g020960.1
OG0000064	Schi01g023360.1	Schm01g023460.1	Scor01g022720.1	Sgal01g024800.1	GWHPBJTJ002564	Shab01g020530.1, Shabxxg011560.1	GWHPBJTH002718	Slyd01g022050.1	Solyc_cer_BGV006865_01T002808.1	Solyc_cer_BGV007931_01T002865.1	Solyc_cer_BGV007989_01T002685.1	Solyc_cer_TS118_01T003086.1		Solyc_cer_TS281_01T003110.1	Solyc_cer_TS96_01T002885.1	Slyv01g024870.1	Solyc_cer_TS280_01T002981.1	Solyc_cer_TS39_01T002796.1	Solyc_cer_TS545_01T003125.1	Solyc_cer_TS623_01T002870.1	Solyc_TS166_01T002788.1	Solyc_TS171_01T003001.1	Solyc_TS60_01T003204.1	Solyc_MM_01T003140.1	Solyc_TS9_01T003184.1	Solyc_TS3_01T002778.1	Solyc_TS204_01T002794.1	Solyc01T002946.1	Solyc_TS185_01T002879.1	SolyMTch01g015610.1	Solyc_TS112_01T003213.1	Solyc_TS117_01T002764.1	Solyc_TS12_01T002674.1	Solyc_TS331_01T003174.1	Solyc_TS629_01T003157.1	Solyc_TS692_01T002925.1	Solyc_TS80_01T002877.1	Solyc_EA00371_01T002778.1	Solyc_Fla8924_01T002786.1	Solyc_Floradade_01T002800.1	Solyc_LYC1410_01T002803.1	Solyc_Brandywine_01T002765.1	Solyc_EA00990_01T003132.1	Solyc_PI169588_01T002759.1	Solyc_PI303721_01T002792.1	Sneo01g023420.1	Soneo01g032290.1	Spen01g032110.1	Sopen01g039510.1
OG0000065	Schi05g018060.1	Schm05g017480.1	Scor05g017860.1	Sgal05g019960.1	GWHPBJTJ022760	Shab05g018770.1	GWHPBJTH022879	Slyd05g016800.1	Solyc_cer_BGV006865_05T002180.1	Solyc_cer_BGV007931_05T002082.1	Solyc_cer_BGV007989_05T002165.1	Solyc_cer_TS118_05T002294.1	Solyc_cer_TS238_05T002176.1	Solyc_cer_TS281_05T002288.1	Solyc_cer_TS96_05T002135.1	Slyv05g019920.1	Solyc_cer_TS280_05T002154.1	Solyc_cer_TS39_05T002176.1	Solyc_cer_TS545_05T002284.1	Solyc_cer_TS623_05T002185.1	Solyc_TS166_05T002148.1	Solyc_TS171_05T002383.1	Solyc_TS60_05T002328.1	Solyc_MM_05T002280.1	Solyc_TS9_05T002268.1	Solyc_TS3_05T002203.1	Solyc_TS204_05T002207.1	Solyc05T002405.1	Solyc_TS185_05T002160.1	SolyMTch05g154430.1	Solyc_TS112_05T002276.1	Solyc_TS117_05T002198.1	Solyc_TS12_05T002148.1	Solyc_TS331_05T002334.1	Solyc_TS629_05T002293.1	Solyc_TS692_05T002251.1	Solyc_TS80_05T002165.1	Solyc_EA00371_05T002194.1	Solyc_Fla8924_05T002139.1	Solyc_Floradade_05T002191.1	Solyc_LYC1410_05T002129.1	Solyc_Brandywine_05T002195.1	Solyc_EA00990_05T002278.1	Solyc_PI169588_05T002155.1	Solyc_PI303721_05T002163.1	Sneo05g017360.1	Soneo05g177910.1	Spen05g174660.1	Sopen05g031380.1
OG0000066	Schi03g023030.1	Schm03g022320.1	Scor03g023050.1	Sgal03g023750.1	GWHPBJTJ017068	Shab03g023070.1	GWHPBJTH017198	Slyd03g021910.1	Solyc_cer_BGV006865_03T002503.1	Solyc_cer_BGV007931_03T002496.1	Solyc_cer_BGV007989_03T002510.1	Solyc_cer_TS118_03T002669.1	Solyc_cer_TS238_03T002548.1	Solyc_cer_TS281_03T002671.1	Solyc_cer_TS96_03T002446.1	Slyv03g023170.1	Solyc_cer_TS280_03T002510.1	Solyc_cer_TS39_03T002458.1	Solyc_cer_TS545_03T002655.1	Solyc_cer_TS623_03T002561.1	Solyc_TS166_03T002568.1	Solyc_TS171_03T002646.1	Solyc_TS60_03T002666.1	Solyc_MM_03T002589.1	Solyc_TS9_03T002639.1	Solyc_TS3_03T002493.1	Solyc_TS204_03T002589.1	Solyc03T002741.1	Solyc_TS185_03T002581.1	SolyMTch03g109730.2	Solyc_TS112_03T002585.1	Solyc_TS117_03T002552.1	Solyc_TS12_03T002517.1	Solyc_TS331_03T002623.1	Solyc_TS629_03T002581.1	Solyc_TS692_03T002619.1	Solyc_TS80_03T002478.1	Solyc_EA00371_03T002508.1	Solyc_Fla8924_03T002482.1	Solyc_Floradade_03T002476.1	Solyc_LYC1410_03T002508.1	Solyc_Brandywine_03T002619.1	Solyc_EA00990_03T002603.1	Solyc_PI169588_03T002520.1	Solyc_PI303721_03T002505.1	Sneo03g022850.1	Soneo03g112590.1	Spen03g110180.1	Sopen03g033790.1
OG0000067	Schi04g022960.1	Schm04g022150.1	Scor04g022080.1	Sgal04g022530.1	GWHPBJTJ020448	Shab04g024380.1	GWHPBJTH020524	Slyd04g021530.1	Solyc_cer_BGV006865_04T002683.1	Solyc_cer_BGV007931_04T002644.1	Solyc_cer_BGV007989_04T002608.1	Solyc_cer_TS118_04T002833.1	Solyc_cer_TS238_04T002639.1	Solyc_cer_TS281_04T002806.1	Solyc_cer_TS96_04T002714.1	Slyv04g022250.1	Solyc_cer_TS280_04T002662.1	Solyc_cer_TS39_04T002712.1	Solyc_cer_TS545_04T002889.1	Solyc_cer_TS623_04T002728.1	Solyc_TS166_04T002686.1	Solyc_TS171_04T002845.1	Solyc_TS60_04T002819.1	Solyc_MM_04T002659.1	Solyc_TS9_04T002732.1	Solyc_TS3_04T002695.1	Solyc_TS204_04T002730.1	Solyc04T002763.1	Solyc_TS185_04T002620.1	SolyMTch04g128340.1	Solyc_TS112_04T002672.1	Solyc_TS117_04T002696.1	Solyc_TS12_04T002747.1	Solyc_TS331_04T002788.1	Solyc_TS629_04T002763.1	Solyc_TS692_04T002724.1	Solyc_TS80_04T002744.1	Solyc_EA00371_04T002661.1	Solyc_Fla8924_04T002650.1	Solyc_Floradade_04T002609.1	Solyc_LYC1410_04T002567.1	Solyc_Brandywine_04T002694.1	Solyc_EA00990_04T002689.1	Solyc_PI169588_04T002580.1	Solyc_PI303721_04T002575.1	Sneo04g023040.1	Soneo04g151320.1	Spen04g147450.1	Sopen04g033600.1
OG0000068	Schi12g007460.1	Schm12g005600.1	Scor12g006210.1	Sgal12g006010.1	GWHPBJTJ009432	Shab12g005880.1	GWHPBJTH009606	Slyd12g006350.1	Solyc_cer_BGV006865_12T000591.1	Solyc_cer_BGV007931_12T000589.1	Solyc_cer_BGV007989_12T000618.1	Solyc_cer_TS118_12T000608.1	Solyc_cer_TS238_12T000642.1	Solyc_cer_TS281_12T000593.1	Solyc_cer_TS96_12T000595.1	Slyv12g006060.1	Solyc_cer_TS280_12T000648.1	Solyc_cer_TS39_12T000624.1	Solyc_cer_TS545_12T000626.1	Solyc_cer_TS623_12T000666.1	Solyc_TS166_12T000615.1	Solyc_TS171_12T000597.1	Solyc_TS60_12T000616.1	Solyc_MM_12T000609.1	Solyc_TS9_12T000611.1	Solyc_TS3_12T000593.1	Solyc_TS204_12T000644.1	Solyc12T000644.1	Solyc_TS185_12T000623.1	SolyMTch12g329020.1	Solyc_TS112_12T000614.1	Solyc_TS117_12T000649.1	Solyc_TS12_12T000629.1	Solyc_TS331_12T000603.1	Solyc_TS629_12T000611.1	Solyc_TS692_12T000616.1	Solyc_TS80_12T000631.1	Solyc_EA00371_12T000608.1	Solyc_Fla8924_12T000614.1	Solyc_Floradade_12T000577.1	Solyc_LYC1410_12T000579.1	Solyc_Brandywine_12T000625.1	Solyc_EA00990_12T000594.1	Solyc_PI169588_12T000594.1	Solyc_PI303721_12T000587.1	Sneo12g005670.1	Soneo12g358120.1	Spen12g351440.1	Sopen12g005760.1
OG0000069	Schi10g019450.1	Schm10g019100.1	Scor10g018370.1	Sgal10g020580.1	GWHPBJTJ006348	Shab10g020480.1	GWHPBJTH006479	Slyd10g016680.1	Solyc_cer_BGV006865_10T002216.1	Solyc_cer_BGV007931_10T002249.1	Solyc_cer_BGV007989_10T002213.1	Solyc_cer_TS118_10T002441.1	Solyc_cer_TS238_10T002214.1	Solyc_cer_TS281_10T002521.1	Solyc_cer_TS96_10T002330.1	Slyv10g020640.1	Solyc_cer_TS280_10T002274.1	Solyc_cer_TS39_10T002279.1	Solyc_cer_TS545_10T002499.1	Solyc_cer_TS623_10T002253.1	Solyc_TS166_10T002287.1	Solyc_TS171_10T002467.1	Solyc_TS60_10T002495.1	Solyc_MM_10T002457.1	Solyc_TS9_10T002478.1	Solyc_TS3_10T002336.1	Solyc_TS204_10T002335.1	Solyc10T002628.1	Solyc_TS185_10T002325.1	SolyMTch10g287270.1	Solyc_TS112_10T002418.1	Solyc_TS117_10T002312.1	Solyc_TS12_10T002287.1	Solyc_TS331_10T002554.1	Solyc_TS629_10T002447.1	Solyc_TS692_10T002497.1	Solyc_TS80_10T002263.1	Solyc_EA00371_10T002240.1	Solyc_Fla8924_10T002252.1	Solyc_Floradade_10T002241.1	Solyc_LYC1410_10T002245.1	Solyc_Brandywine_10T002278.1	Solyc_EA00990_10T002366.1	Solyc_PI169588_10T002269.1	Solyc_PI303721_10T002258.1	Sneo10g019450.1	Soneo10g322260.1	Spen10g316280.1	Sopen10g032910.1
OG0000070	Schi02g026680.1	Schm02g025060.1	Scor02g024230.1	Sgal02g026810.1	GWHPBJTJ013953	Shab02g024990.1	GWHPBJTH014003	Slyd02g024200.1	Solyc_cer_BGV006865_02T002711.1	Solyc_cer_BGV007931_02T002640.1	Solyc_cer_BGV007989_02T002741.1	Solyc_cer_TS118_02T002843.1	Solyc_cer_TS238_02T002776.1	Solyc_cer_TS281_02T002909.1	Solyc_cer_TS96_02T002714.1	Slyv02g026610.1	Solyc_cer_TS280_02T002809.1	Solyc_cer_TS39_02T002776.1	Solyc_cer_TS545_02T002876.1	Solyc_cer_TS623_02T002854.1	Solyc_TS166_02T002825.1	Solyc_TS171_02T002884.1	Solyc_TS60_02T002934.1	Solyc_MM_02T002871.1	Solyc_TS9_02T002879.1	Solyc_TS3_02T002718.1	Solyc_TS204_02T002869.1	Solyc02T002429.1	Solyc_TS185_02T002850.1	SolyMTch02g076400.1	Solyc_TS112_02T002872.1	Solyc_TS117_02T002838.1	Solyc_TS12_02T002804.1	Solyc_TS331_02T002904.1	Solyc_TS629_02T002861.1	Solyc_TS692_02T002853.1	Solyc_TS80_02T002767.1	Solyc_EA00371_02T002789.1	Solyc_Fla8924_02T002778.1	Solyc_Floradade_02T002604.1	Solyc_LYC1410_02T002610.1	Solyc_Brandywine_02T002815.1	Solyc_EA00990_02T002761.1	Solyc_PI169588_02T002636.1	Solyc_PI303721_02T002565.1	Sneo02g026210.1	Soneo02g078840.1	Spen02g077600.1	Sopen02g033460.1
OG0000071		Schm02g008590.1	Scor02g008060.1	Sgal02g009380.1	GWHPBJTJ012250	Shab02g008380.1	GWHPBJTH012277	Slyd02g007190.1	Solyc_cer_BGV006865_02T001078.1	Solyc_cer_BGV007931_02T001027.1	Solyc_cer_BGV007989_02T001012.1	Solyc_cer_TS118_02T001133.1	Solyc_cer_TS238_02T001016.1	Solyc_cer_TS281_02T001178.1	Solyc_cer_TS96_02T001044.1	Slyvxxg003600.1	Solyc_cer_TS280_02T001027.1	Solyc_cer_TS39_02T001020.1	Solyc_cer_TS545_02T001136.1	Solyc_cer_TS623_02T001058.1	Solyc_TS166_02T001043.1	Solyc_TS171_02T001175.1	Solyc_TS60_02T001195.1	Solyc_MM_02T001158.1	Solyc_TS9_02T001168.1	Solyc_TS3_02T001055.1	Solyc_TS204_02T001070.1	Solyc02T000968.1	Solyc_TS185_02T001088.1	SolyMTch02g051090.1	Solyc_TS112_02T001148.1	Solyc_TS117_02T001063.1	Solyc_TS12_02T001024.1	Solyc_TS331_02T001178.1	Solyc_TS629_02T001142.1	Solyc_TS692_02T001141.1	Solyc_TS80_02T001016.1	Solyc_EA00371_02T001029.1	Solyc_Fla8924_02T001037.1	Solyc_Floradade_02T000999.1	Solyc_LYC1410_02T001023.1	Solyc_Brandywine_02T001061.1	Solyc_EA00990_02T001087.1	Solyc_PI169588_02T001028.1	Solyc_PI303721_02T000970.1	Sneo02g009170.1	Soneo02g061040.1	Spen02g059940.1	Sopen02g016150.1
OG0000072	Schi07g010210.1	Schm07g010620.1	Scor07g011440.1	Sgal07g011770.1	GWHPBJTJ027247	Shab07g011750.1	GWHPBJTH027352		Solyc_cer_BGV006865_07T001415.1	Solyc_cer_BGV007931_07T001438.1	Solyc_cer_BGV007989_07T001345.1	Solyc_cer_TS118_07T001559.1	Solyc_cer_TS238_07T001357.1	Solyc_cer_TS281_07T001590.1	Solyc_cer_TS96_07T001432.1	Slyv07g011800.1	Solyc_cer_TS280_07T001399.1	Solyc_cer_TS39_07T001487.1	Solyc_cer_TS545_07T001586.1	Solyc_cer_TS623_07T001378.1	Solyc_TS166_07T001384.1	Solyc_TS171_07T001552.1	Solyc_TS60_07T001576.1	Solyc_MM_07T001542.1	Solyc_TS9_07T001606.1	Solyc_TS3_07T001438.1	Solyc_TS204_07T001444.1	Solyc07T001646.1	Solyc_TS185_07T001414.1	SolyMTch07g204290.1	Solyc_TS112_07T001574.1	Solyc_TS117_07T001165.1	Solyc_TS12_07T001351.1	Solyc_TS331_07T001615.1	Solyc_TS629_07T001550.1	Solyc_TS692_07T001582.1	Solyc_TS80_07T001389.1	Solyc_EA00371_07T001413.1	Solyc_Fla8924_07T001408.1	Solyc_Floradade_07T001440.1	Solyc_LYC1410_07T001468.1	Solyc_Brandywine_07T001444.1	Solyc_EA00990_07T001567.1	Solyc_PI169588_07T001418.1	Solyc_PI303721_07T001443.1	Sneo07g010760.1	Soneo07g227420.1	Spen07g225410.1	Sopen07g023070.1
OG0000073	Schi07g010170.1	Schm07g010570.1		Sgal07g011720.1	GWHPBJTJ027242	Shab07g011710.1	GWHPBJTH027347	Slyd07g010110.1	Solyc_cer_BGV006865_07T001407.1	Solyc_cer_BGV007931_07T001430.1	Solyc_cer_BGV007989_07T001339.1	Solyc_cer_TS118_07T001553.1	Solyc_cer_TS238_07T001351.1	Solyc_cer_TS281_07T001584.1	Solyc_cer_TS96_07T001425.1	Slyv07g011730.1	Solyc_cer_TS280_07T001393.1	Solyc_cer_TS39_07T001481.1	Solyc_cer_TS545_07T001580.1	Solyc_cer_TS623_07T001371.1	Solyc_TS166_07T001378.1	Solyc_TS171_07T001545.1	Solyc_TS60_07T001570.1	Solyc_MM_07T001536.1	Solyc_TS9_07T001599.1	Solyc_TS3_07T001432.1	Solyc_TS204_07T001438.1	Solyc07T001638.1	Solyc_TS185_07T001407.1	SolyMTch07g217550.1	Solyc_TS112_07T001568.1	Solyc_TS117_07T001158.1	Solyc_TS12_07T001344.1	Solyc_TS331_07T001609.1	Solyc_TS629_07T001543.1	Solyc_TS692_07T001575.1	Solyc_TS80_07T001382.1	Solyc_EA00371_07T001407.1	Solyc_Fla8924_07T001401.1	Solyc_Floradade_07T001432.1	Solyc_LYC1410_07T001461.1	Solyc_Brandywine_07T001436.1	Solyc_EA00990_07T001560.1	Solyc_PI169588_07T001411.1	Solyc_PI303721_07T001436.1	Sneo07g010710.1	Soneo07g227370.1	Spen07g225370.1	Sopen07g023000.1
OG0000074	Schi09g002610.1	Schm09g002210.1	Scor09g002110.1	Sgal09g002340.1	GWHPBJTJ031046	Shab09g001580.1	GWHPBJTH031215	Slyd09g002550.1	Solyc_cer_BGV006865_09T000238.1	Solyc_cer_BGV007931_09T000239.1	Solyc_cer_BGV007989_09T000266.1		Solyc_cer_TS238_09T000255.1	Solyc_cer_TS281_09T000246.1	Solyc_cer_TS96_09T000248.1	Slyv09g002390.1	Solyc_cer_TS280_09T000248.1	Solyc_cer_TS39_09T000269.1	Solyc_cer_TS545_09T000252.1	Solyc_cer_TS623_09T000270.1	Solyc_TS166_09T000260.1	Solyc_TS171_09T000242.1	Solyc_TS60_09T000241.1	Solyc_MM_09T000254.1	Solyc_TS9_09T000261.1	Solyc_TS3_09T000252.1	Solyc_TS204_09T000264.1	Solyc09T000256.1	Solyc_TS185_09T000270.1	SolyMTch09g263960.1	Solyc_TS112_09T000252.1	Solyc_TS117_09T000260.1	Solyc_TS12_09T000266.1	Solyc_TS331_09T000253.1	Solyc_TS629_09T000255.1	Solyc_TS692_09T000242.1	Solyc_TS80_09T000269.1	Solyc_EA00371_09T000242.1	Solyc_Fla8924_09T000257.1	Solyc_Floradade_09T000251.1	Solyc_LYC1410_09T000241.1	Solyc_Brandywine_09T000247.1	Solyc_EA00990_09T000267.1	Solyc_PI169588_09T000241.1	Solyc_PI303721_09T000238.1	Sneo09g002220.1	Soneo09g268400.1	Spen09g265660.1	Sopen09g003340.1
OG0000075	Schi01g032070.1	Schm01g031550.1	Scor01g030610.1	Sgal01g033220.1	GWHPBJTJ003384	Shab01g028570.1	GWHPBJTH003564	Slyd01g030910.1	Solyc_cer_BGV006865_01T003604.1	Solyc_cer_BGV007931_01T003666.1	Solyc_cer_BGV007989_01T003515.1	Solyc_cer_TS118_01T003912.1	Solyc_cer_TS238_01T003826.1	Solyc_cer_TS281_01T003922.1	Solyc_cer_TS96_01T003688.1	Slyv01g032970.1	Solyc_cer_TS280_01T003837.1	Solyc_cer_TS39_01T003635.1	Solyc_cer_TS545_01T003930.1	Solyc_cer_TS623_01T003739.1	Solyc_TS166_01T003639.1	Solyc_TS171_01T003817.1	Solyc_TS60_01T004020.1	Solyc_MM_01T003947.1	Solyc_TS9_01T003996.1	Solyc_TS3_01T003576.1	Solyc_TS204_01T003656.1	Solyc01T003746.1	Solyc_TS185_01T003729.1	SolyMTch01g020170.1	Solyc_TS112_01T004037.1	Solyc_TS117_01T003617.1	Solyc_TS12_01T003517.1	Solyc_TS331_01T003989.1	Solyc_TS629_01T003977.1	Solyc_TS692_01T003749.1		Solyc_EA00371_01T003617.1	Solyc_Fla8924_01T003630.1	Solyc_Floradade_01T003598.1	Solyc_LYC1410_01T003599.1	Solyc_Brandywine_01T003623.1	Solyc_EA00990_01T003955.1	Solyc_PI169588_01T003541.1	Solyc_PI303721_01T003560.1	Sneo01g031920.1	Soneo01g041170.1	Spen01g023440.1	Sopen01g047860.1
OG0000076	Schi11g002770.1	Schm11g001780.1	Scor11g002550.1	Sgal11g002620.1	GWHPBJTJ006915	Shab11g002380.1	GWHPBJTH007046	Slyd11g004070.1	Solyc_cer_BGV006865_11T000226.1	Solyc_cer_BGV007931_11T000228.1	Solyc_cer_BGV007989_11T000239.1	Solyc_cer_TS118_11T000225.1	Solyc_cer_TS238_11T000240.1	Solyc_cer_TS281_11T000233.1	Solyc_cer_TS96_11T000226.1	Slyv11g002440.1	Solyc_cer_TS280_11T000239.1	Solyc_cer_TS39_11T000235.1	Solyc_cer_TS545_11T000230.1	Solyc_cer_TS623_11T000233.1	Solyc_TS166_11T000233.1	Solyc_TS171_11T000228.1	Solyc_TS60_11T000230.1	Solyc_MM_11T000230.1	Solyc_TS9_11T000224.1	Solyc_TS3_11T000226.1	Solyc_TS204_11T000230.1	Solyc11T000229.1	Solyc_TS185_11T000236.1	SolyMTch11g315510.1	Solyc_TS112_11T000230.1	Solyc_TS117_11T000232.1	Solyc_TS12_11T000237.1	Solyc_TS331_11T000229.1	Solyc_TS629_11T000227.1	Solyc_TS692_11T000224.1	Solyc_TS80_11T000233.1	Solyc_EA00371_11T000240.1	Solyc_Fla8924_11T000231.1	Solyc_Floradade_11T000226.1	Solyc_LYC1410_11T000227.1	Solyc_Brandywine_11T000248.1	Solyc_EA00990_11T000228.1	Solyc_PI169588_11T000224.1	Solyc_PI303721_11T000227.1	Sneo11g002450.1	Soneo11g328170.1	Spen11g322050.1	Sopen11g003240.1
OG0000077	Schi12g019430.1	Schm12g017720.1	Scor12g019240.1	Sgal12g020440.1		Shab12g018980.1	GWHPBJTH011024	Slyd12g017550.1	Solyc_cer_BGV006865_12T002258.1	Solyc_cer_BGV007931_12T002271.1	Solyc_cer_BGV007989_12T002177.1	Solyc_cer_TS118_12T002431.1	Solyc_cer_TS238_12T002187.1	Solyc_cer_TS281_12T002373.1	Solyc_cer_TS96_12T002268.1	Slyv12g020010.1	Solyc_cer_TS280_12T002248.1	Solyc_cer_TS39_12T002206.1	Solyc_cer_TS545_12T002583.1	Solyc_cer_TS623_12T002262.1	Solyc_TS166_12T002206.1	Solyc_TS171_12T002435.1	Solyc_TS60_12T002443.1	Solyc_MM_12T002390.1	Solyc_TS9_12T002399.1	Solyc_TS3_12T002224.1	Solyc_TS204_12T002257.1	Solyc12T002554.1	Solyc_TS185_12T002245.1	SolyMTch12g350060.1	Solyc_TS112_12T002389.1	Solyc_TS117_12T002338.1	Solyc_TS12_12T002207.1	Solyc_TS331_12T002396.1	Solyc_TS629_12T002400.1	Solyc_TS692_12T002448.1	Solyc_TS80_12T002188.1	Solyc_EA00371_12T002227.1	Solyc_Fla8924_12T002245.1	Solyc_Floradade_12T002246.1	Solyc_LYC1410_12T002227.1	Solyc_Brandywine_12T002275.1	Solyc_EA00990_12T002362.1	Solyc_PI169588_12T002240.1	Solyc_PI303721_12T002230.1	Sneo12g018500.1		Spen12g370240.1	Sopen12g031970.1
OG0000078	Schi02g026470.1	Schm02g024870.1	Scor02g024020.1	Sgal02g026600.1	GWHPBJTJ013931	Shab02g024780.1	GWHPBJTH013981	Slyd02g023970.1	Solyc_cer_BGV006865_02T002694.1	Solyc_cer_BGV007931_02T002617.1	Solyc_cer_BGV007989_02T002722.1	Solyc_cer_TS118_02T002820.1	Solyc_cer_TS238_02T002757.1	Solyc_cer_TS281_02T002887.1	Solyc_cer_TS96_02T002692.1	Slyv02g026400.1	Solyc_cer_TS280_02T002791.1	Solyc_cer_TS39_02T002758.1	Solyc_cer_TS545_02T002854.1	Solyc_cer_TS623_02T002835.1	Solyc_TS166_02T002807.1	Solyc_TS171_02T002865.1	Solyc_TS60_02T002914.1	Solyc_MM_02T002849.1	Solyc_TS9_02T002858.2	Solyc_TS3_02T002696.1	Solyc_TS204_02T002851.1		Solyc_TS185_02T002832.1	SolyMTch02g076290.1	Solyc_TS112_02T002849.1	Solyc_TS117_02T002819.1	Solyc_TS12_02T002786.1	Solyc_TS331_02T002881.1	Solyc_TS629_02T002839.1	Solyc_TS692_02T002830.1	Solyc_TS80_02T002747.1	Solyc_EA00371_02T002769.1	Solyc_Fla8924_02T002760.1	Solyc_Floradade_02T002582.1	Solyc_LYC1410_02T002589.1	Solyc_Brandywine_02T002796.1	Solyc_EA00990_02T002739.1	Solyc_PI169588_02T002614.1	Solyc_PI303721_02T002542.1	Sneo02g026000.1	Soneo02g078630.1	Spen02g077400.1	Sopen02g033250.1
OG0000079	Schi03g011930.1	Schm03g011700.1	Scor03g012050.1	Sgal03g012600.1	GWHPBJTJ015909		GWHPBJTH015664	Slyd03g007860.1	Solyc_cer_BGV006865_03T001395.1	Solyc_cer_BGV007931_03T001405.1	Solyc_cer_BGV007989_03T001376.1	Solyc_cer_TS118_03T001536.1	Solyc_cer_TS238_03T001397.1	Solyc_cer_TS281_03T001541.1	Solyc_cer_TS96_03T001344.1	Slyv03g011890.1	Solyc_cer_TS280_03T001384.1	Solyc_cer_TS39_03T001343.1	Solyc_cer_TS545_03T001512.1	Solyc_cer_TS623_03T001403.1	Solyc_TS166_03T001400.1	Solyc_TS171_03T001513.1	Solyc_TS60_03T001523.1	Solyc_MM_03T001470.1	Solyc_TS9_03T001523.1	Solyc_TS3_03T001399.1	Solyc_TS204_03T001427.1	Solyc03T001568.1	Solyc_TS185_03T001432.1	SolyMTch03g087010.1	Solyc_TS112_03T001445.1	Solyc_TS117_03T001383.1	Solyc_TS12_03T001380.1	Solyc_TS331_03T001501.1	Solyc_TS629_03T001446.1	Solyc_TS692_03T001489.1	Solyc_TS80_03T001356.1	Solyc_EA00371_03T001408.1	Solyc_Fla8924_09T000709.1	Solyc_Floradade_03T001357.1	Solyc_LYC1410_03T001405.1	Solyc_Brandywine_03T001442.1	Solyc_EA00990_03T001478.1	Solyc_PI169588_03T001405.1	Solyc_PI303721_03T001377.1	Sneo03g011430.1	Soneo03g100070.1	Spen03g098130.1	Sopen03g021390.1
OG0000080	Schi02g023110.1	Schm02g022070.1	Scor02g021300.1	Sgal02g023640.1	GWHPBJTJ013651	Shab02g021920.1	GWHPBJTH013692		Solyc_cer_BGV006865_02T002410.1	Solyc_cer_BGV007931_02T002325.1	Solyc_cer_BGV007989_02T002416.1	Solyc_cer_TS118_02T002512.1	Solyc_cer_TS238_02T002454.1	Solyc_cer_TS281_02T002585.1	Solyc_cer_TS96_02T002389.1	Slyv02g023470.1	Solyc_cer_TS280_02T002482.1	Solyc_cer_TS39_02T002449.1	Solyc_cer_TS545_02T002551.1	Solyc_cer_TS623_02T002518.1	Solyc_TS166_02T002498.1	Solyc_TS171_02T002572.1	Solyc_TS60_02T002609.1	Solyc_MM_02T002547.1	Solyc_TS9_02T002561.1	Solyc_TS3_02T002399.1	Solyc_TS204_02T002540.1	Solyc02T002173.1	Solyc_TS185_02T002525.1	SolyMTch02g075060.1	Solyc_TS112_02T002545.1	Solyc_TS117_02T002510.1	Solyc_TS12_02T002479.1	Solyc_TS331_02T002574.1	Solyc_TS629_02T002535.1	Solyc_TS692_02T002526.1	Solyc_TS80_02T002445.1	Solyc_EA00371_02T002457.1	Solyc_Fla8924_02T002451.1	Solyc_Floradade_02T002285.1	Solyc_LYC1410_02T002297.1	Solyc_Brandywine_02T002487.1	Solyc_EA00990_02T002433.1	Solyc_PI169588_02T002310.1	Solyc_PI303721_02T002257.1	Sneo02g023080.1	Soneo02g075680.1	Spen02g074440.1	Sopen02g030340.1
OG0000081	Schi05g019200.1	Schm05g018460.1	Scor05g018820.1	Sgal05g020940.1	GWHPBJTJ022861	Shab05g019750.1	GWHPBJTH022984	Slyd05g017680.1	Solyc_cer_BGV006865_05T002279.1	Solyc_cer_BGV007931_05T002183.1	Solyc_cer_BGV007989_05T002271.1	Solyc_cer_TS118_05T002394.1	Solyc_cer_TS238_05T002283.1	Solyc_cer_TS281_05T002390.1	Solyc_cer_TS96_05T002229.1	Slyv05g020870.1	Solyc_cer_TS280_05T002259.1	Solyc_cer_TS39_05T002281.1	Solyc_cer_TS545_05T002383.1	Solyc_cer_TS623_05T002289.1	Solyc_TS166_05T002251.1	Solyc_TS171_05T002486.1	Solyc_TS60_05T002430.1	Solyc_MM_05T002378.1	Solyc_TS9_05T002367.1	Solyc_TS3_05T002302.1	Solyc_TS204_05T002314.1	Solyc05T002502.1	Solyc_TS185_05T002257.1		Solyc_TS112_05T002374.1	Solyc_TS117_05T002308.1	Solyc_TS12_05T002254.1	Solyc_TS331_05T002430.1	Solyc_TS629_05T002390.1	Solyc_TS692_05T002346.1	Solyc_TS80_05T002268.1	Solyc_EA00371_05T002300.1	Solyc_Fla8924_05T002242.1	Solyc_Floradade_05T002287.1	Solyc_LYC1410_05T002226.1	Solyc_Brandywine_05T002300.1	Solyc_EA00990_05T002376.1	Solyc_PI169588_05T002250.1	Solyc_PI303721_05T002261.1	Sneo05g018360.1	Soneo05g178970.1	Spen05g175650.1	Sopen05g032290.1
OG0000082	Schi04g026220.1	Schm04g024960.1	Scor04g024800.1	Sgal04g025290.1	GWHPBJTJ020727	Shab04g027130.1	GWHPBJTH020799	Slyd04g024510.1	Solyc_cer_BGV006865_04T002962.1	Solyc_cer_BGV007931_04T002931.1	Solyc_cer_BGV007989_04T002888.1	Solyc_cer_TS118_04T003114.1	Solyc_cer_TS238_04T002919.1	Solyc_cer_TS281_04T003088.1	Solyc_cer_TS96_04T003001.1	Slyv04g025130.1	Solyc_cer_TS280_04T002948.1	Solyc_cer_TS39_04T003000.1	Solyc_cer_TS545_04T003172.1	Solyc_cer_TS623_04T003011.1	Solyc_TS166_04T002967.1	Solyc_TS171_04T003126.1	Solyc_TS60_04T003100.1	Solyc_MM_04T002942.1	Solyc_TS9_04T003013.1	Solyc_TS3_04T002973.1	Solyc_TS204_04T003010.1	Solyc04T003029.1	Solyc_TS185_04T002896.1		Solyc_TS112_04T002951.1	Solyc_TS117_04T002980.1	Solyc_TS12_04T003024.1	Solyc_TS331_04T003075.1	Solyc_TS629_04T003045.1	Solyc_TS692_04T003001.1	Solyc_TS80_04T003021.1	Solyc_EA00371_04T002944.1	Solyc_Fla8924_04T002929.1	Solyc_Floradade_04T002890.1	Solyc_LYC1410_04T002846.1	Solyc_Brandywine_04T002970.1	Solyc_EA00990_04T002969.1	Solyc_PI169588_04T002858.1	Solyc_PI303721_04T002852.1	Sneo04g025760.1	Soneo04g154210.1	Spen04g150350.1	Sopen04g036500.1
OG0000083	Schi05g019270.1	Schm05g018530.1	Scor05g018890.1	Sgal05g021010.1	GWHPBJTJ022868	Shab05g019820.1	GWHPBJTH022991		Solyc_cer_BGV006865_05T002286.1	Solyc_cer_BGV007931_05T002191.1	Solyc_cer_BGV007989_05T002278.1	Solyc_cer_TS118_05T002402.1	Solyc_cer_TS238_05T002290.1	Solyc_cer_TS281_05T002398.1	Solyc_cer_TS96_05T002236.1	Slyv05g020940.1	Solyc_cer_TS280_05T002266.1	Solyc_cer_TS39_05T002288.1	Solyc_cer_TS545_05T002391.1	Solyc_cer_TS623_05T002296.1	Solyc_TS166_05T002258.1	Solyc_TS171_05T002494.1	Solyc_TS60_05T002438.1	Solyc_MM_05T002387.1	Solyc_TS9_05T002375.1	Solyc_TS3_05T002310.1	Solyc_TS204_05T002321.1	Solyc05T002509.1	Solyc_TS185_05T002264.1	SolyMTch05g167190.1	Solyc_TS112_05T002382.1	Solyc_TS117_05T002315.1	Solyc_TS12_05T002261.1	Solyc_TS331_05T002438.1	Solyc_TS629_05T002398.1	Solyc_TS692_05T002354.1	Solyc_TS80_05T002275.1	Solyc_EA00371_05T002307.1	Solyc_Fla8924_05T002249.1	Solyc_Floradade_05T002294.1	Solyc_LYC1410_05T002233.1	Solyc_Brandywine_05T002307.1	Solyc_EA00990_05T002383.1	Solyc_PI169588_05T002257.1	Solyc_PI303721_05T002268.1	Sneo05g018430.1	Soneo05g179040.1	Spen05g175720.1	Sopen05g032360.1
OG0000084	Schi12g020900.1	Schm12g019150.1	Scor12g020630.1	Sgal12g021890.1	GWHPBJTJ011107	Shab12g020300.1	GWHPBJTH011161	Slyd12g018930.1	Solyc_cer_BGV006865_12T002387.1	Solyc_cer_BGV007931_12T002402.1	Solyc_cer_BGV007989_12T002310.1	Solyc_cer_TS118_12T002563.1	Solyc_cer_TS238_12T002324.1	Solyc_cer_TS281_12T002505.1	Solyc_cer_TS96_12T002398.1	Slyv12g021440.1	Solyc_cer_TS280_12T002383.1	Solyc_cer_TS39_12T002343.1	Solyc_cer_TS545_12T002715.1	Solyc_cer_TS623_12T002397.1	Solyc_TS166_12T002342.1	Solyc_TS171_12T002565.1	Solyc_TS60_12T002576.1	Solyc_MM_12T002517.1	Solyc_TS9_12T002527.1	Solyc_TS3_12T002349.1	Solyc_TS204_12T002397.1	Solyc12T002695.1	Solyc_TS185_12T002378.1		Solyc_TS112_12T002520.1	Solyc_TS117_12T002478.1	Solyc_TS12_12T002338.1	Solyc_TS331_12T002526.1	Solyc_TS629_12T002529.1	Solyc_TS692_12T002581.1	Solyc_TS80_12T002327.1	Solyc_EA00371_12T002367.1	Solyc_Fla8924_12T002382.1	Solyc_Floradade_12T002372.1	Solyc_LYC1410_12T002357.1	Solyc_Brandywine_12T002416.1	Solyc_EA00990_12T002494.1	Solyc_PI169588_12T002368.1	Solyc_PI303721_12T002362.1	Sneo12g019950.1	Soneo12g379970.1	Spen12g371710.1	Sopen12g033330.1
OG0000085	Schi04g002620.1	Schm04g001960.1	Scor04g002320.1	Sgal04g002220.1	GWHPBJTJ018131	Shab04g002450.1	GWHPBJTH018305	Slyd04g002340.1	Solyc_cer_BGV006865_04T000254.1	Solyc_cer_BGV007931_04T000255.1	Solyc_cer_BGV007989_04T000262.1	Solyc_cer_TS118_04T000262.1	Solyc_cer_TS238_04T000263.1	Solyc_cer_TS281_04T000254.2	Solyc_cer_TS96_04T000249.1	Slyv04g002230.1	Solyc_cer_TS280_04T000264.1	Solyc_cer_TS39_04T000264.1	Solyc_cer_TS545_04T000260.1	Solyc_cer_TS623_04T000259.1	Solyc_TS166_04T000255.1	Solyc_TS171_04T000258.1	Solyc_TS60_04T000260.1	Solyc_MM_04T000262.1	Solyc_TS9_04T000261.1	Solyc_TS3_04T000257.1	Solyc_TS204_04T000269.1		Solyc_TS185_04T000267.1	SolyMTch04g143060.2	Solyc_TS112_04T000263.1	Solyc_TS117_04T000260.1	Solyc_TS12_04T000259.1	Solyc_TS331_04T000263.1	Solyc_TS629_04T000261.1	Solyc_TS692_04T000256.1	Solyc_TS80_04T000252.1	Solyc_EA00371_04T000262.1	Solyc_Fla8924_04T000260.1	Solyc_Floradade_04T000254.1	Solyc_LYC1410_04T000251.1	Solyc_Brandywine_04T000243.1	Solyc_EA00990_04T000261.1	Solyc_PI169588_04T000252.1	Solyc_PI303721_04T000248.1	Sneo04g001950.1	Soneo04g123390.1	Spen04g121020.1	Sopen04g003480.1
OG0000086	Schi09g010470.1	Schm09g009970.1	Scorxxg013710.1	Sgal09g011070.1	GWHPBJTJ032025	Shab11g010500.1	GWHPBJTH032130	Slyd09g007490.1	Solyc_cer_BGV006865_09T001390.1	Solyc_cer_BGV007931_09T001365.1	Solyc_cer_BGV007989_09T001329.1	Solyc_cer_TS118_09T001421.1	Solyc_cer_TS238_09T001281.1	Solyc_cer_TS281_09T001484.1	Solyc_cer_TS96_09T001431.1	Slyv09g011300.1	Solyc_cer_TS280_09T001331.1	Solyc_cer_TS39_09T001351.1	Solyc_cer_TS545_09T001543.1	Solyc_cer_TS623_09T001386.1	Solyc_TS166_09T001293.1	Solyc_TS171_09T001503.1	Solyc_TS60_09T001494.1	Solyc_MM_09T001488.1	Solyc_TS9_09T001480.1	Solyc_TS3_09T001378.1	Solyc_TS204_09T001367.1	Solyc09T001524.1	Solyc_TS185_09T001383.1	SolyMTch09g269010.1	Solyc_TS112_09T001441.1	Solyc_TS117_09T001382.1	Solyc_TS12_09T001311.1	Solyc_TS331_09T001486.1	Solyc_TS629_09T001425.1	Solyc_TS692_09T001475.1	Solyc_TS80_09T001348.1	Solyc_EA00371_09T001333.1	Solyc_Fla8924_09T001422.1	Solyc_Floradade_09T001330.1	Solyc_LYC1410_09T001324.1	Solyc_Brandywine_09T001349.1	Solyc_EA00990_09T001490.1	Solyc_PI169588_09T001365.1	Solyc_PI303721_09T001360.1	Sneo09g010990.1	Soneo09g281850.1
OG0000087	Schi05g007350.1	Schm05g006390.1	Scor05g006610.1	Sgal05g007070.1	GWHPBJTJ021413	Shab05g006460.1	GWHPBJTH021475	Slyd05g006390.1	Solyc_cer_BGV006865_05T000679.1	Solyc_cer_BGV007931_05T000678.1	Solyc_cer_BGV007989_05T000736.1	Solyc_cer_TS118_05T000697.1		Solyc_cer_TS281_05T000696.1	Solyc_cer_TS96_05T000694.1	Slyv05g006860.1	Solyc_cer_TS280_05T000736.1	Solyc_cer_TS39_05T000726.1	Solyc_cer_TS545_05T000702.1	Solyc_cer_TS623_05T000732.1	Solyc_TS166_05T000732.1	Solyc_TS171_05T000716.1	Solyc_TS60_05T000707.1	Solyc_MM_05T000711.1		Solyc_TS3_05T000695.1	Solyc_TS204_05T000739.1	Solyc05T000725.1	Solyc_TS185_05T000721.1		Solyc_TS112_05T000702.1	Solyc_TS117_05T000751.1	Solyc_TS12_05T000699.1		Solyc_TS629_05T000709.1	Solyc_TS692_05T000703.1	Solyc_TS80_05T000751.1	Solyc_EA00371_05T000731.1	Solyc_Fla8924_05T000736.1	Solyc_Floradade_05T000691.1	Solyc_LYC1410_05T000688.1	Solyc_Brandywine_05T000745.1	Solyc_EA00990_05T000713.1	Solyc_PI169588_05T000680.1	Solyc_PI303721_05T000678.1	Sneo05g006250.1	Soneo05g161370.1	Spen05g157570.1	Sopen05g007500.1
OG0000088		Schm07g005560.1		Sgal07g005870.1	GWHPBJTJ026472	Shab10g017440.1			Solyc_cer_BGV006865_07T000599.1	Solyc_cer_BGV007931_07T000595.1	Solyc_cer_BGV007989_07T000606.1	Solyc_cer_TS118_07T000634.1	Solyc_cer_TS238_07T000636.1	Solyc_cer_TS281_07T000638.1	Solyc_cer_TS96_07T000597.1	Slyv07g005790.1	Solyc_cer_TS280_07T000643.1	Solyc_cer_TS39_07T000645.1	Solyc_cer_TS545_07T000642.1	Solyc_cer_TS623_07T000634.1	Solyc_TS166_07T000627.1	Solyc_TS171_07T000648.1	Solyc_TS60_07T000652.1	Solyc_MM_07T000643.1	Solyc_TS9_07T000670.1	Solyc_TS3_07T000614.1	Solyc_TS204_07T000652.1	Solyc07T000642.1	Solyc_TS185_07T000638.1		Solyc_TS112_07T000637.1	Solyc_TS117_07T000648.1	Solyc_TS12_07T000639.1	Solyc_TS331_07T000684.1	Solyc_TS629_07T000639.1	Solyc_TS692_07T000654.1	Solyc_TS80_07T000629.1	Solyc_EA00371_07T000613.1	Solyc_Fla8924_07T000629.1	Solyc_Floradade_07T000602.1	Solyc_LYC1410_07T000615.1	Solyc_Brandywine_07T000626.1	Solyc_EA00990_07T000637.1	Solyc_PI169588_07T000600.1	Solyc_PI303721_07T000605.1	Sneo07g005240.1	Soneo07g218010.1	Spen04g121010.1	Sopen04g003460.1
OG0000089					GWHPBJTJ006918	Shabxxg007800.1	GWHPBJTH007049		Solyc_cer_BGV006865_11T000228.1	Solyc_cer_BGV007931_11T000230.1	Solyc_cer_BGV007989_11T000240.1	Solyc_cer_TS118_11T000226.1	Solyc_cer_TS238_11T000241.1	Solyc_cer_TS281_11T000235.1	Solyc_cer_TS96_11T000228.1		Solyc_cer_TS280_11T000241.1	Solyc_cer_TS39_11T000239.1	Solyc_cer_TS545_11T000231.1	Solyc_cer_TS623_11T000234.1	Solyc_TS166_11T000234.1	Solyc_TS171_11T000229.1	Solyc_TS60_11T000231.1	Solyc_MM_11T000231.1	Solyc_TS9_11T000225.1	Solyc_TS3_11T000227.1	Solyc_TS204_11T000231.1	Solyc11T000230.1	Solyc_TS185_11T000237.1	SolyMTch11g315520.1	Solyc_TS112_11T000231.1	Solyc_TS117_11T000235.1	Solyc_TS12_11T000238.1	Solyc_TS331_11T000230.1	Solyc_TS629_11T000228.1	Solyc_TS692_11T000226.1	Solyc_TS80_11T000236.1	Solyc_EA00371_11T000241.1	Solyc_Fla8924_11T000232.1	Solyc_Floradade_11T000227.1	Solyc_LYC1410_11T000228.1	Solyc_Brandywine_11T000249.1	Solyc_EA00990_11T000229.1	Solyc_PI169588_11T000225.1	Solyc_PI303721_11T000228.1			Spen11g322080.1	Sopen11g003270.1
OG0000090	Schi07g010020.1	Schm07g010380.1	Scor07g011260.1	Sgal07g011530.1	GWHPBJTJ027222	Shab07g011570.1	GWHPBJTH027326	Slyd07g009970.1	Solyc_cer_BGV006865_07T001383.1	Solyc_cer_BGV007931_07T001409.1	Solyc_cer_BGV007989_07T001316.1		Solyc_cer_TS238_07T001330.1		Solyc_cer_TS96_07T001404.1	Slyv07g011530.1	Solyc_cer_TS280_07T001371.1	Solyc_cer_TS39_07T001458.1		Solyc_cer_TS623_07T001350.1	Solyc_TS166_07T001357.1					Solyc_TS3_07T001413.1	Solyc_TS204_07T001414.1	Solyc07T001614.1	Solyc_TS185_07T001385.1	SolyMTch07g217410.1	Solyc_TS112_07T001545.1	Solyc_TS117_07T001137.1	Solyc_TS12_07T001323.1				Solyc_TS80_07T001360.1	Solyc_EA00371_07T001384.1	Solyc_Fla8924_07T001380.1	Solyc_Floradade_07T001410.1	Solyc_LYC1410_07T001440.1	Solyc_Brandywine_07T001413.1		Solyc_PI169588_07T001391.1	Solyc_PI303721_07T001416.1	Sneo07g010510.1	Soneo07g227130.1	Spen07g225170.1	Sopen07g022720.1
OG0000091				Sgal07g010150.1					Solyc_cer_BGV006865_07T001230.1	Solyc_cer_BGV007931_07T001260.1	Solyc_cer_BGV007989_07T001170.1		Solyc_cer_TS238_07T001175.1	Solyc_cer_TS281_07T001403.1	Solyc_cer_TS96_07T001253.1	Slyv07g010090.1	Solyc_cer_TS280_07T001220.1	Solyc_cer_TS39_07T001304.1	Solyc_cer_TS545_07T001402.1	Solyc_cer_TS623_07T001196.1	Solyc_TS166_07T001201.1	Solyc_TS171_07T001369.1	Solyc_TS60_07T001389.1	Solyc_MM_07T001360.1	Solyc_TS9_07T001424.1	Solyc_TS3_07T001266.1	Solyc_TS204_07T001260.1	Solyc07T001454.1	Solyc_TS185_07T001240.1		Solyc_TS112_07T001386.1	Solyc_TS117_07T000983.1	Solyc_TS12_07T001176.1	Solyc_TS331_07T001433.1	Solyc_TS629_07T001363.1	Solyc_TS692_07T001394.1	Solyc_TS80_07T001215.1	Solyc_EA00371_07T001226.1	Solyc_Fla8924_07T001224.1	Solyc_Floradade_07T001260.1	Solyc_LYC1410_07T001284.1	Solyc_Brandywine_07T001257.1		Solyc_PI169588_07T001241.1	Solyc_PI303721_07T001266.1		Soneo07g224920.1
OG0000092	Schi07g010040.1, Schixxg008610.1			Sgal07g011550.1			GWHPBJTH027328	Slyd07g009980.1		Solyc_cer_BGV007931_07T001410.1	Solyc_cer_BGV007989_07T001317.1	Solyc_cer_TS118_07T001533.1	Solyc_cer_TS238_07T001331.1	Solyc_cer_TS281_07T001561.1		Slyv07g011550.1	Solyc_cer_TS280_07T001372.1	Solyc_cer_TS39_07T001459.1	Solyc_cer_TS545_07T001558.1	Solyc_cer_TS623_07T001351.1	Solyc_TS166_07T001358.1	Solyc_TS171_07T001524.1	Solyc_TS60_07T001550.1	Solyc_MM_07T001516.1	Solyc_TS9_07T001579.1	Solyc_TS3_07T001412.1	Solyc_TS204_07T001415.1	Solyc07T001616.1	Solyc_TS185_07T001386.1		Solyc_TS112_07T001546.1	Solyc_TS117_07T001139.1	Solyc_TS12_07T001324.1	Solyc_TS331_07T001586.1	Solyc_TS629_07T001523.1	Solyc_TS692_07T001554.1	Solyc_TS80_07T001361.1	Solyc_EA00371_07T001385.1	Solyc_Fla8924_07T001381.1			Solyc_Brandywine_07T001414.1	Solyc_EA00990_07T001538.1					Spen07g225180.1	Sopen07g022730.1
OG0000093	Schi09g002080.1	Schm09g001800.1	Scor09g001690.1		GWHPBJTJ031002, GWHPBJTJ031003	Shab09g001170.1	GWHPBJTH031169	Slyd09g002140.1		Solyc_cer_BGV007931_09T000193.1		Solyc_cer_TS118_09T000204.1		Solyc_cer_TS281_09T000200.1	Solyc_cer_TS96_09T000202.1	Slyv09g001960.1			Solyc_cer_TS545_09T000207.1			Solyc_TS171_09T000195.1	Solyc_TS60_09T000195.1	Solyc_MM_09T000206.1	Solyc_TS9_09T000214.1	Solyc_TS3_09T000207.1				SolyMTch09g263750.3	Solyc_TS112_09T000206.1			Solyc_TS331_09T000206.1	Solyc_TS629_09T000209.1	Solyc_TS692_09T000197.1				Solyc_Floradade_09T000206.1	Solyc_LYC1410_09T000197.1		Solyc_EA00990_09T000221.1	Solyc_PI169588_09T000197.1	Solyc_PI303721_09T000191.1	Sneo09g001810.1	Soneo09g267930.1	Spen09g265210.1	Sopen09g002900.1
OG0000094	Schi08g003660.1	Schm08g003330.1	Scor08g003360.1	Sgal08g003530.1	GWHPBJTJ028809	Shab08g003400.1		Slyd08g003880.1	Solyc_cer_BGV006865_08T000352.1	Solyc_cer_BGV007931_08T000351.1	Solyc_cer_BGV007989_08T000372.1		Solyc_cer_TS238_08T000380.1		Solyc_cer_TS96_08T000344.1	Slyv08g003530.1	Solyc_cer_TS280_08T000387.1	Solyc_cer_TS39_08T000381.1		Solyc_cer_TS623_08T000375.1	Solyc_TS166_08T000387.1		Solyc_TS60_08T000368.1			Solyc_TS3_08T000350.1	Solyc_TS204_08T000390.1	Solyc08T000354.1	Solyc_TS185_08T000367.1			Solyc_TS117_08T000385.1	Solyc_TS12_08T000376.1				Solyc_TS80_08T000381.1	Solyc_EA00371_08T000382.1	Solyc_Fla8924_08T000376.1	Solyc_Floradade_08T000346.1	Solyc_LYC1410_08T000342.1	Solyc_Brandywine_08T000387.1		Solyc_PI169588_08T000352.1	Solyc_PI303721_08T000347.1	Sneo08g003450.1	Soneo08g243610.1
OG0000095	Schi10g022430.1	Schm10g021280.1	Scor10g020630.1	Sgal10g023000.1	GWHPBJTJ006587	Shab10g022810.1	GWHPBJTH006720	Slyd10g014080.1			Solyc_cer_BGV007989_10T002461.1		Solyc_cer_TS238_10T002447.1			Slyv10g023000.1	Solyc_cer_TS280_10T002509.1	Solyc_cer_TS39_10T002530.1		Solyc_cer_TS623_10T002487.1	Solyc_TS166_10T002530.1						Solyc_TS204_10T002574.1	Solyc10T002874.1		SolyMTch10g301090.1		Solyc_TS117_10T002555.1	Solyc_TS12_10T002518.1				Solyc_TS80_10T002500.1	Solyc_EA00371_10T002484.1	Solyc_Fla8924_10T002494.1	Solyc_Floradade_10T002463.1		Solyc_Brandywine_10T002522.1				Sneo10g021810.1	Soneo10g324650.1	Spen10g318620.1	Sopen10g035250.1
OG0000096		Schm04g018050.1				Shab03g012110.1	GWHPBJTH015663				Solyc_cer_BGV007989_04T002164.1		Solyc_cer_TS238_04T002183.1				Solyc_cer_TS280_04T002211.1	Solyc_cer_TS39_04T002252.1		Solyc_cer_TS623_04T002271.1	Solyc_TS166_04T002232.1						Solyc_TS204_04T002279.1	Solyc04T002337.1	Solyc_TS185_04T002163.1			Solyc_TS117_04T002245.1	Solyc_TS12_04T002294.1, Solyc_TS12_04T002295.1	Solyc_TS331_04T002364.1			Solyc_TS80_04T002285.1	Solyc_EA00371_04T002217.1, Solyc_EA00371_04T002218.1	Solyc_Fla8924_04T002195.1			Solyc_Brandywine_04T002236.1							Sopen00g004100.1
OG0000097	Schi05g016570.1	Schm05g015940.1	Scor05g016450.1	Sgal05g018450.1	GWHPBJTJ022604	Shab05g017280.1	GWHPBJTH022723	Slyd05g015290.1								Slyv05g018420.1												Solyc05T002248.1		SolyMTch05g153660.1																Sneoxxg003130.1	Soneo05g176300.1	Spen05g173060.1	Sopen05g029750.1
OG0000098												Solyc_cer_TS118_04T001110.1						Solyc_cer_TS39_04T001095.1	Solyc_cer_TS545_04T001115.1	Solyc_cer_TS623_04T001103.1	Solyc_TS166_04T001066.1	Solyc_TS171_04T001092.1				Solyc_TS3_04T001035.1								Solyc_TS331_04T001071.1
OG0000099							GWHPBJTH002643	Slyd01g021150.1																																								Spen01g032900.1	Sopen01g038760.1
OG0000100					GWHPBJTJ007140																																						Solyc_EA00990_11T000453.1
OG0000101																Slyv03g016290.1
OG0000102																			Solyc_cer_TS545_03T002593.1									Solyc03T002678.1
OG0000103																				Solyc_cer_TS623_05T000094.1								Solyc05T000084.1
OG0000104																																												Solyc_PI169588_05T002209.1
OG0000105																																													Solyc_PI303721_07T001268.1
OG0000106							GWHPBJTH019171
OG0000107								Slydxxg021470.1
OG0000108													Solyc_cer_TS238_08T000141.2
OG0000109																						Solyc_TS171_11T000457.1
OG0000110																													Solyc_TS185_11T000245.1
OG0000111																													Solyc_TS185_11T001966.1
OG0000112																													Solyc_TS185_11T000242.1
OG0000113																														SolyMTch09g250660.2
OG0000114																																Solyc_TS117_02T001385.1
OG0000115																																					Solyc_TS80_11T000483.1
OG0000116																																															Soneo12g355720.1
OG0000117																																															Soneo03g100540.1
[truncated: 13 more columns]

## Sheet: Table S5
Table S5:PAV OGGs frequence
subfamily	Orthogroup	WDR	SP	SLC	SLL
specific	OG0000006	0.846154	1	1	0.96
specific	OG0000013	1	0.909091	1	1
specific	OG0000014	1	1	1	0.96
UGT74	OG0000026	1	1	1	0.96
specific	OG0000028	0.615385	0.909091	0.916667	1
specific	OG0000033	1	1	0.666667	0.68
UGT89	OG0000034	1	1	0.916667	0.96
specific	OG0000035	1	0.909091	0.916667	1
specific	OG0000039	1	0.909091	0.833333	0.68
specific	OG0000046	1	1	1	0.96
UGT90	OG0000050	0.923077	1	1	1
specific	OG0000053	1	1	1	0.96
specific	OG0000064	1	1	0.916667	1
UGT83	OG0000071	0.923077	1	1	1
UGT73	OG0000072	0.923077	1	1	1
UGT73	OG0000073	0.923077	1	1	1
UGT73	OG0000074	1	1	0.916667	1
UGT85	OG0000075	1	1	1	0.96
specific	OG0000076	1	0.909091	1	1
specific	OG0000077	0.846154	1	1	1
specific	OG0000078	1	1	1	0.96
UGT85	OG0000079	0.923077	1	1	1
UGT72	OG0000080	0.923077	1	1	1
UGT75	OG0000081	1	1	1	0.96
UGT74	OG0000082	1	1	1	0.96
UGT92	OG0000083	0.923077	1	1	1
UGT75	OG0000084	1	1	1	0.96
specific	OG0000085	1	1	1	0.96
UGT79	OG0000086	0.846154	1	1	1
specific	OG0000087	1	0.909091	0.916667	0.88
specific	OG0000088	0.692308	1	1	0.96
specific	OG0000089	0.384615	0.818182	0.916667	1
specific	OG0000090	1	0.818182	0.75	0.68
UGT75	OG0000091	0.230769	1	0.916667	0.92
specific	OG0000092	0.461538	0.727273	0.833333	0.84
UGT86	OG0000093	0.923077	0.818182	0.5	0.6
UGT86	OG0000094	0.692308	0.818182	0.75	0.64
UGT73	OG0000095	1	0.363636	0.5	0.48
UGT85	OG0000096	0.307692	0.454545	0.416667	0.48
UGT91	OG0000097	1	0.0909091	0.0833333	0.12
UGT75	OG0000098	0	0.363636	0.333333	0.2
0	OG0000099	0.307692	0	0	0.04
#N/A	OG00000100	0.0769231	0	0	0.08
#N/A	OG00000101	0	0.0909091	0.0833333	0.04
#N/A	OG00000102	0	0	0.0833333	0.08
#N/A	OG00000103	0	0	0.0833333	0.08
#N/A	OG00000104	0	0.0909091	0	0.04
#N/A	OG00000105	0	0.0909091	0	0.08
#N/A	OG00000106	0.0769231	0	0	0
#N/A	OG00000107	0.0769231	0	0	0
#N/A	OG00000108	0	0	0.0833333	0
#N/A	OG00000109	0	0	0	0.04
#N/A	OG00000110	0	0	0	0.04
#N/A	OG00000111	0	0	0	0.04
#N/A	OG00000112	0	0	0	0.04
#N/A	OG00000113	0	0	0	0.04
#N/A	OG00000114	0	0	0	0.04
#N/A	OG00000115	0	0	0	0.04
#N/A	OG00000116	0.0769231	0	0	0
#N/A	OG00000117	0.0769231	0	0	0
UGT75		0.692308	0.272727	0.333333	0.72
UGT75		1	1	1	1

## Sheet: Table S6
Table S6:Information of RNA expression samples
Accession	Experiment accession	Accession	BioSample accession	Accession	Tissue	Age	Accession
CRR056979	CRX051362	CRX051362	SAMC071620	SAMC071620	Stem	85_days	CRR056979
CRR056980	CRX051363	CRX051363	SAMC071621	SAMC071621	Stem	85_days	CRR056980
CRR056981	CRX051364	CRX051364	SAMC071622	SAMC071622	Stem	85_days	CRR056981
CRR056967	CRX051350	CRX051350	SAMC071608	SAMC071608	Stem	45_days	CRR056967
CRR056968	CRX051351	CRX051351	SAMC071609	SAMC071609	Stem	45_days	CRR056968
CRR056969	CRX051352	CRX051352	SAMC071610	SAMC071610	Stem	45_days	CRR056969
CRR056955	CRX051338	CRX051338	SAMC071596	SAMC071596	Stem	30_days	CRR056955
CRR056956	CRX051339	CRX051339	SAMC071597	SAMC071597	Stem	30_days	CRR056956
CRR056957	CRX051340	CRX051340	SAMC071598	SAMC071598	Stem	30_days	CRR056957
CRR056976	CRX051359	CRX051359	SAMC071617	SAMC071617	Root	85_days	CRR056976
CRR056977	CRX051360	CRX051360	SAMC071618	SAMC071618	Root	85_days	CRR056977
CRR056978	CRX051361	CRX051361	SAMC071619	SAMC071619	Root	85_days	CRR056978
CRR056964	CRX051347	CRX051347	SAMC071605	SAMC071605	Root	45_days	CRR056964
CRR056965	CRX051348	CRX051348	SAMC071606	SAMC071606	Root	45_days	CRR056965
CRR056966	CRX051349	CRX051349	SAMC071607	SAMC071607	Root	45_days	CRR056966
CRR056952	CRX051335	CRX051335	SAMC071593	SAMC071593	Root	30_days	CRR056952
CRR056953	CRX051336	CRX051336	SAMC071594	SAMC071594	Root	30_days	CRR056953
CRR056954	CRX051337	CRX051337	SAMC071595	SAMC071595	Root	30_days	CRR056954
CRR056982	CRX051365	CRX051365	SAMC071623	SAMC071623	Leaf	85_days	CRR056982
CRR056983	CRX051366	CRX051366	SAMC071624	SAMC071624	Leaf	85_days	CRR056983
CRR056984	CRX051367	CRX051367	SAMC071625	SAMC071625	Leaf	85_days	CRR056984
CRR056970	CRX051353	CRX051353	SAMC071611	SAMC071611	Leaf	45_days	CRR056970
CRR056971	CRX051354	CRX051354	SAMC071612	SAMC071612	Leaf	45_days	CRR056971
CRR056972	CRX051355	CRX051355	SAMC071613	SAMC071613	Leaf	45_days	CRR056972
CRR056958	CRX051341	CRX051341	SAMC071599	SAMC071599	Leaf	30_days	CRR056958
CRR056959	CRX051342	CRX051342	SAMC071600	SAMC071600	Leaf	30_days	CRR056959
CRR056960	CRX051343	CRX051343	SAMC071601	SAMC071601	Leaf	30_days	CRR056960
CRR057006	CRX051389	CRX051389	SAMC071647	SAMC071647	Fruit	95_days	CRR057006
CRR057007	CRX051390	CRX051390	SAMC071648	SAMC071648	Fruit	95_days	CRR057007
CRR057008	CRX051391	CRX051391	SAMC071649	SAMC071649	Fruit	95_days	CRR057008
CRR057003	CRX051386	CRX051386	SAMC071644	SAMC071644	Fruit	92_days	CRR057003
CRR057004	CRX051387	CRX051387	SAMC071645	SAMC071645	Fruit	92_days	CRR057004
CRR057005	CRX051388	CRX051388	SAMC071646	SAMC071646	Fruit	92_days	CRR057005
CRR057000	CRX051383	CRX051383	SAMC071641	SAMC071641	Fruit	88_days	CRR057000
CRR057001	CRX051384	CRX051384	SAMC071642	SAMC071642	Fruit	88_days	CRR057001
CRR057002	CRX051385	CRX051385	SAMC071643	SAMC071643	Fruit	88_days	CRR057002
CRR056997	CRX051380	CRX051380	SAMC071638	SAMC071638	Fruit	85_days	CRR056997
CRR056998	CRX051381	CRX051381	SAMC071639	SAMC071639	Fruit	85_days	CRR056998
CRR056999	CRX051382	CRX051382	SAMC071640	SAMC071640	Fruit	85_days	CRR056999
CRR056994	CRX051377	CRX051377	SAMC071635	SAMC071635	Fruit	80_days	CRR056994
CRR056995	CRX051378	CRX051378	SAMC071636	SAMC071636	Fruit	80_days	CRR056995
CRR056996	CRX051379	CRX051379	SAMC071637	SAMC071637	Fruit	80_days	CRR056996
CRR056991	CRX051374	CRX051374	SAMC071632	SAMC071632	Fruit	75_days	CRR056991
CRR056992	CRX051375	CRX051375	SAMC071633	SAMC071633	Fruit	75_days	CRR056992
CRR056993	CRX051376	CRX051376	SAMC071634	SAMC071634	Fruit	75_days	CRR056993
CRR056988	CRX051371	CRX051371	SAMC071629	SAMC071629	Fruit	65_days	CRR056988
CRR056989	CRX051372	CRX051372	SAMC071630	SAMC071630	Fruit	65_days	CRR056989
CRR056990	CRX051373	CRX051373	SAMC071631	SAMC071631	Fruit	65_days	CRR056990
CRR056985	CRX051368	CRX051368	SAMC071626	SAMC071626	Fruit	55_days	CRR056985
CRR056986	CRX051369	CRX051369	SAMC071627	SAMC071627	Fruit	55_days	CRR056986
CRR056987	CRX051370	CRX051370	SAMC071628	SAMC071628	Fruit	55_days	CRR056987
CRR057009	CRX051392	CRX051392	SAMC071650	SAMC071650	Fruit	100_days	CRR057009
CRR057010	CRX051393	CRX051393	SAMC071651	SAMC071651	Fruit	100_days	CRR057010
CRR057011	CRX051394	CRX051394	SAMC071652	SAMC071652	Fruit	100_days	CRR057011
CRR056973	CRX051356	CRX051356	SAMC071614	SAMC071614	Flower	45_days	CRR056973
CRR056974	CRX051357	CRX051357	SAMC071615	SAMC071615	Flower	45_days	CRR056974
CRR056975	CRX051358	CRX051358	SAMC071616	SAMC071616	Flower	45_days	CRR056975
CRR056961	CRX051344	CRX051344	SAMC071602	SAMC071602	Flower bud	30_days	CRR056961
CRR056962	CRX051345	CRX051345	SAMC071603	SAMC071603	Flower bud	30_days	CRR056962
CRR056963	CRX051346	CRX051346	SAMC071604	SAMC071604	Flower bud	30_days	CRR056963

## Sheet: Table S7
Table S7:RNA expression data of UGT gene in cv. MicroTom (FPKM>2)
		CRR056952	CRR056953	CRR056954	CRR056955	CRR056956	CRR056957	CRR056958	CRR056959	CRR056960	CRR056961	CRR056962	CRR056963	CRR056964	CRR056965	CRR056966	CRR056967	CRR056968	CRR056969	CRR056970	CRR056971	CRR056972	CRR056973	CRR056974	CRR056975	CRR056976	CRR056977	CRR056978	CRR056979	CRR056980	CRR056981	CRR056982	CRR056983	CRR056984	CRR056985	CRR056986	CRR056987	CRR056988	CRR056989	CRR056990	CRR056991	CRR056992	CRR056993	CRR056994	CRR056995	CRR056996	CRR056997	CRR056998	CRR056999
SolyMTch01g015610	0.267617	0.105798	0.122681	0.155456	0.209895	0.264329	0	0	0	0.174338	0.125102	0.275645	0	0.216096	0.17232	0.269103	0.068144	0.074642	0.102648	0	0	0	0	0.121686	0.290741	0.255714	0.126415	0.235162	0.277544	0.243942	0.045206	0	0.170193	0	0.212604	0.02335	0.069362	0	0	0.097101	0	0.077518	0.093904	0.261175	0.235512	0.145783	0	0.144838	0
SolyMTch01g020170	0.053835	0.493311	0.113143	0	0	0	0.054714	0.053046	0.169566	0.865489	0.73837	1.24647	0.446545	0.040666	0.396207	0.03877	0.074346	0	0.296457	2.02778	0.46856	0.134794	0.178975	0.15136	0.341693	0.648479	0	0.427357	0.018516	0.309203	1.31844	0	0.892143	1.69601	0.659454	1.44279	4.53742	4.47965	3.55827	0.231002	0.786259	4.23503	0.130832	1.11951	0.401349	0.528322	0.70727	0.93206	0.778582
SolyMTch01g024480	2.10773	2.78369	1.86247	0.919056	4.85677	1.6273	1.62815	3.65265	2.63627	3.00182	3.43094	3.46999	0.696357	0.826889	1.23278	1.64718	1.21856	1.75954	2.16437	0.319804	1.63382	1.46885	1.32255	2.59892	2.27422	3.42722	1.983	2.6016	2.92807	1.62984	6.22375	2.90519	0.820355	0.56458	1.09417	1.21942	6.76873	3.77664	2.52463	0.95753	2.18242	3.1297	1.36962	0.888365	1.43254	1.92887	2.00962	3.50098	2.20954
SolyMTch01g024490	1.99452	9.21562	7.54482	3.67834	16.9726	17.3942	2.88893	21.8317	10.0852	41.9024	15.7298	23.6303	2.01881	8.24942	3.36203	6.4701	14.1435	7.94217	12.4183	8.67776	9.37051	8.70499	22.4911	9.53515	9.62829	11.8385	4.91219	15.6784	12.3961	9.64331	15.8658	19.761	5.31177	3.31948	10.1762	2.63475	27.1821	20.4071	8.16164	4.83819	8.57961	9.56706	5.83774	1.05527	5.52618	12.4175	11.7032	6.43362	16.3155
SolyMTch01g031340	0	0	0	0	0	0	0	0	0	0	0.037618	0.11854	0	0	0	0	0	0	0	0.049408	0.022807	0	0	0	0	0	0	0	0	0	0	0	0	0.514558	1.15712	1.55963	0.166664	0.181511	0.214248	0	0	0.219517	0	0	0	0.028391	0	0	0
SolyMTch01g031950	2.33031	1.99222	0.472667	0.615659	0.979089	0.737898	0.648668	0.622291	0.601572	9.64327	5.59771	5.7922	0.431762	2.77643	1.90324	1.0032	0.899213	0.42583	0.952031	0.925917	0.552741	1.98094	2.43715	1.96134	1.81222	1.11105	2.23018	0.529267	0.338772	1.00457	0.627891	1.79371	0.815984	0.159187	0.445175	0.216343	0.169112	0.076097	0.493202	0.553459	0.27186	0.507444	0.569441	0.1885	0.430186	0.077961	0.112411	0.026191	0.420766
SolyMTch01g031960	3.02755	1.45713	2.31959	1.44211	0.480615	0.188659	0.845469	0.922591	0.287451	5.59558	2.19057	1.69885	3.33524	3.33094	0.967136	0.351221	0.571112	0.47537	0.378383	0.248037	0.270734	2.41841	0.793028	0.570617	2.89623	4.45185	3.5111	0.627375	0.183558	1.11173	1.23264	1.61325	0.284604	0.032612	0.011668	0.005566	0.165565	0	0.059788	0.03412	0	0.220642	0.121379	0	0.034659	0	0	0	0.687316
SolyMTch01g036810	56.4375	89.567	70.1251	57.1613	51.1065	76.5206	32.2125	39.8302	50.4791	32.0198	29.5724	30.7493	72.6484	69.945	59.3823	67.0109	64.7714	67.917	68.9611	71.0737	57.9344	17.531	20.4625	17.3344	114.688	59.8662	82.6861	74.1992	94.4234	35.845	51.5299	48.5594	40.8145	93.7354	140.398	122.04	17.9598	12.251	21.9072	28.9893	27.3816	28.7201	44.894	45.396	26.1193	2.76782	5.61819	13.2721	2.27549
SolyMTch01g041050	0	0.042641	0.021161	5.09868	4.28357	3.09257	9.88303	12.252	11.3469	5.71928	6.65983	5.33859	0.157751	0	0.179334	12.2832	24.4877	22.7927	15.2159	13.9753	20.8893	13.4029	19.2331	18.5707	0.093055	0.022284	0	5.71737	4.00805	6.30901	8.08938	1.54207	5.42659	1.39837	1.47393	1.32434	5.62901	6.69817	21.0112	6.72906	26.5072	16.1148	25.0459	1.77199	15.1998	1.12331	6.18084	10.2662	1.12747
SolyMTch01g042000	5.43117	13.0543	8.38515	4.92938	9.47087	6.52846	5.05733	7.80208	4.57105	6.65679	6.44391	5.3452	13.6569	7.91355	12.0777	7.35803	5.2594	3.76072	5.04863	6.16322	5.37179	2.83658	3.83414	3.12577	10.3718	19.3954	4.15742	7.38186	12.2164	4.01388	9.33699	7.96544	6.82438	0.094308	0.074182	0.107223	0.919788	0.969249	0.592651	0.341691	1.21955	1.11452	0.762103	0.661263	0.788152	0.232994	0.229992	0.418975	0.492067
SolyMTch01g042080	0	0.22303	0.276822	0	0	0	0	0	0	0.061129	0	0	0.075675	0.09749	0	0	0	0.164586	0.127442	0.262455	0.111592	0.152597	0	0	0	0.024636	0.115965	0.771973	0	0.124769	0	0	0	0	0	0	0	0	0	0	0	0	0.184768	0.672091	0	0.060888	0	0	0
SolyMTch01g042100	12.2295	46.6872	31.3589	0.069837	0	0	0.824813	0.895235	3.58156	1.04766	0.535265	0.519288	20.1173	47.3298	27.8562	0.378641	1.60296	1.18531	3.07193	7.50344	4.18699	11.2874	2.88528	2.82182	22.5721	43.5881	13.2307	17.8088	0.584836	7.06212	18.4866	21.292	22.074	0.742789	0.510861	1.55607	1.94443	1.11069	1.39442	1.81155	2.34943	1.82593	9.20851	6.98977	2.06851	3.57194	1.8338	12.8017	3.50595
SolyMTch01g042120	2.25282	1.4812	1.57997	0.510574	0.789572	4.00768	0	0.054285	0.003906	1.23836	0.955329	0.261477	1.12525	0.853713	0.596154	0.153392	0.058605	0	0.032217	0.003898	0.003879	0.034739	0.248406	0	1.26357	0.294881	0.687229	0	2.50365	0.027288	0.012662	0.004052	0.002602	1.04147	0.32596	0.906	0.646982	0.22425	0.16522	0	0	0.522066	0	0.016404	0.285999	0	0.006551	0	0
SolyMTch01g042130	107.319	181.868	116.821	3.93913	2.94612	4.68375	20.9132	31.6252	104.055	8.45805	5.74385	8.84254	132.098	186.517	90.1565	18.4815	17.5666	16.138	98.2435	190.296	110.367	100.481	41.8307	22.4837	170.843	210.035	229.816	93.138	26.1355	41.7687	175.905	238.382	154.057	29.7951	90.4062	50.8893	2.87731	2.35541	3.2233	21.6031	15.758	15.3017	34.7288	227.981	6.27834	29.2632	19.1984	54.2323	33.5316
SolyMTch01g042140	0.217226	1.8273	0.684645	0.021108	0.146975	0.040497	0	0.174861	0.085517	0.137399	0.178433	0	0.367903	0.751864	0.413604	0.214252	0.127302	0.076827	0.062785	0.284563	0.264985	4.37903	3.07928	1.31541	0.95644	1.62233	0.510572	0.49411	0.107867	0.301119	0.687563	2.1929	0.358167	0.80123	4.97594	1.44781	0.540648	0.44567	0.451509	2.43956	0.702219	1.66112	0.597648	7.69829	0.485445	76.9252	56.1309	54.7699	111.497
SolyMTch02g051090	2.00003	9.94177	4.98599	0.175178	0.702647	0.674235	0.070446	0.246379	0.090556	1.27587	0.943227	1.19901	1.01424	1.47757	2.15501	0.116943	0.064338	0.040828	0.07232	0.106447	0.052074	0.094859	0.284174	0.204023	1.7906	3.37284	0.28874	0.048958	0	0.075066	0.023661	0.129506	0	0.935168	0.245664	0.930083	2.37677	1.25294	1.09384	0.018934	0	0.99522	0.023512	0	0.277875	0	0	0	0
SolyMTch02g051600	0.075488	0.324056	0.086796	0	0.034918	0.072488	0.059813	0.032227	0.075479	0	0.07256	0	0.07543	0.088496	0	0	0	0.120912	0.244409	0.138013	0.12424	0.098115	0	0.231422	0.231821	0.034009	0.081651	0	0.443799	0.150321	0	0.094176	0.056207	0	0	0	0.037779	0	0	0	0	0.1369	0	0	0	0	0	0	0
SolyMTch02g056010	19.8146	55.4044	37.6754	58.16	17.2721	1.18961	1.10935	3.89046	3.21584	23.8776	5.20484	3.19047	51.795	45.0159	71.9447	1.96357	45.615	16.6194	1.91326	2.31249	1.58254	29.2187	7.16308	50.2335	16.8638	76.1787	21.3592	2.2926	43.3287	0.37012	31.1616	2.0742	38.7486	0.146395	0.066255	0.582182	0.80107	66.028	0.777697	0.175695	0.528827	0.607222	0.33314	47.6748	44.1669	18.9894	0.259052	0.217579	8.12855
SolyMTch02g060640	8.30088	5.87701	5.06223	5.2728	7.19409	7.75229	4.99623	7.82368	9.44813	8.77909	6.43649	9.65612	4.8531	6.86909	8.18454	4.8723	5.68084	5.6295	10.5001	8.34371	12.9657	3.12806	4.36405	4.92926	10.2413	7.26913	4.44467	6.76934	11.0205	6.1259	6.83583	6.31762	3.22001	0.700435	0.637971	1.21931	3.82875	3.20406	2.91527	3.08954	3.72376	3.50895	2.67577	0.198466	5.08243	1.13276	0.880811	0.474119	0.759452
SolyMTch02g060650	7.97774	7.32748	5.47026	2.87045	1.62161	2.89676	1.87014	4.27846	9.44455	3.09078	1.94614	1.86458	4.61616	9.37409	5.22339	15.0767	10.3675	9.66078	10.0202	27.6513	10.4134	3.9074	2.48174	1.22826	14.5046	12.0386	11.4891	15.1998	17.5227	18.3793	26.4673	43.8387	46.5187	0.51126	3.28171	0.956096	0.574222	0.285136	0.875255	4.70861	8.36849	1.09296	15.2124	14.1546	4.32794	0.594937	1.38033	0.941956	0.383607
SolyMTch02g066830	0	0	0	2.23343	0.86497	0.726456	3.28556	0.55806	0.140883	1.07815	0.893529	2.68411	0	0	0	0.138545	0.241959	0.571479	0.293475	0.977508	1.43178	0	0	0	0	0	0	0	0	0.053545	0	0	0.383852	5.12459	0.174647	3.25408	0.762674	0.459282	0.579613	0.733529	0	0.104831	0.077005	7.67103	1.2131	0.240069	2.52688	0.211498	0
SolyMTch02g067730	0.050782	0.06044	0.137477	0	0	0.188368	0	0	0	8.20277	12.0478	3.95666	0.022098	0.024118	0.048882	0.193266	0.513787	0.098763	0	0	0	0	0	0	0.071866	0.023376	0.059364	0	0.040097	0.137538	0	0	0	0.134932	0.253697	0.335431	0.04128	0.058257	0.151016	0	0	0.367455	0	0	0.023098	0	0.017531	0	0
SolyMTch02g068240	0.057296	0.031532	0.024672	8.96075	11.599	7.07337	21.841	14.6186	10.505	12.0617	8.51991	12.8363	0.29886	0	0.024293	3.00103	6.13953	3.63429	10.2966	8.27535	6.5636	2.71286	4.19356	3.64039	0.13334	0	0	10.4072	2.49807	4.76589	8.71806	5.84188	9.76345	2.67476	6.41459	6.28197	18.3349	17.7822	20.5343	11.6622	22.2481	20.3529	15.6581	7.04932	20.0384	6.10565	6.68739	6.13507	3.68523
SolyMTch02g069620	14.1661	14.0011	16.3026	0.094805	0.196298	0.477421	0.163312	0.141739	1.86527	0.073155	0.113826	0	12.1947	22.2138	6.34298	5.42416	3.15786	2.22425	1.135	2.81333	1.86602	7.92065	1.40058	2.22464	26.5531	22.3028	40.1243	9.42437	4.70483	11.745	4.45322	14.0191	10.2318	3.16949	4.60508	2.80979	0.153666	0.089738	0.642177	7.69105	4.09617	2.13682	9.73386	18.1761	2.06267	54.2237	50.9376	110.139	108.705
SolyMTch02g075060	2.82976	11.6848	4.67533	0.029282	0	0.021881	0.076606	0.01964	0	0.375133	9.0803	2.32917	1.7577	1.90616	2.19915	0.139487	0.045738	0	0.389424	0.330056	0	3.39262	10.6749	4.37043	2.28163	18.3934	1.75242	0.10748	0	0.058645	0.19645	0.106357	0.411083	0.213149	0.115972	0.274975	0.210839	0.390355	0.223126	0.717293	0.161661	0.549752	0.210127	0.788188	0.178715	4.80624	3.97509	1.69939	9.98392
SolyMTch02g076280	7.73245	20.038	8.28332	0.879502	1.34051	0.720028	0.030707	0.373192	0.539921	0.404342	0.28498	0.30914	3.69415	6.12187	12.8112	1.39201	2.20329	1.68003	0.781647	0.4825	0.716497	0.829132	0.490382	0.829539	8.42752	23.3111	3.82671	0.835245	3.2055	1.90387	2.48262	1.14584	1.35872	0.989473	0.516301	1.9698	7.93762	10.5812	7.98386	1.70421	2.41535	6.35939	0.935617	0.605402	3.19826	1.04532	1.2513	0.734663	0.532644
SolyMTch02g076290	0.219093	0.302251	0.381473	1.27498	1.95331	0.657948	1.20646	2.13498	0.885256	5.59361	2.96956	4.25287	0.144566	0.07005	0.355629	1.63754	0.840936	1.55904	1.48015	1.14235	0.373366	2.49738	3.76665	3.38588	0.212888	0.652358	0.050703	0.661444	0.207702	0.941406	3.1128	0.794559	0.730375	0.401663	0.321543	0.561895	4.02932	4.76792	4.05077	1.48459	0.884824	2.96751	1.42345	0.920706	2.25124	5.90137	4.18041	3.71938	2.83676
SolyMTch02g076400	0.025369	0	0	0.290955	0.44367	0.113061	0.422343	0.516186	0.417805	0.254094	0.44402	0.158626	0	0	0	0.082063	0.030317	0.068887	0.426205	0.076499	0.410109	0.357905	0.360355	0.165104	0	0	0	0.151415	0	0.060185	0	0	0.085424	0.052989	0	0	0.056486	0.044749	0.029175	0.121502	0	0	0	0	0	0	0	0	0
SolyMTch03g084750	9.96895	17.4814	12.3242	0.128955	0.022668	0.091237	0.023701	0.089573	0.083665	1.51416	0.292617	1.63362	7.62439	13.7679	13.2612	0.050591	0.026229	0.046713	0.492378	0.126464	0.424803	0.198069	0.165939	0.240715	12.927	27.9775	14.8266	0.195635	0	0.204761	0.996455	2.39062	1.11992	0	0.149618	0.043788	0	0	0	0	0	0.164605	0	0	0.026667	0.018084	0.021114	0	0.044574
SolyMTch03g087000	2.32823	3.91013	2.36873	2.65409	2.89403	2.0315	0.803779	1.71074	3.77259	1.61046	1.9357	1.30723	7.16346	6.51409	5.25146	3.13795	4.0037	2.27422	5.61986	14.7509	6.24847	7.29679	0.909344	1.15842	16.5499	21.2571	20.2446	30.9955	15.048	28.784	35.5854	156.047	59.3529	0	0.057675	0	0.087005	0	0	0.076166	0	0	0.049564	0.41029	0	0.162133	0.182923	0.366484	0.451132
SolyMTch03g087010	0.324449	0.123561	0.213906	0	0	0	0	0	0	1.91471	2.02826	0.382161	0.419249	0.076734	1.19142	0	0	0	0.025913	0.024065	0	0.043943	0	0	0.546245	4.54659	1.38204	0	0	0	0	0.055945	0	0	0	0	0	0	0.06527	0	0	0	0	0	0	0	0	0	0
SolyMTch03g087150	5.09239	7.71057	5.42954	0.19228	0.300344	0.131408	0.376606	0.631639	0.083578	10.6593	4.74929	12.2599	7.45049	8.77959	9.12291	0.250667	0.165984	0.066474	0.387347	1.02707	0.403502	0.543246	0.17069	0.922004	6.40835	11.9904	7.61026	0.955392	0.418497	0.099279	0.408708	0.141011	0.159206	0.1921	0.222641	0.45888	1.2027	0.5988	0.795561	0.140415	0.130732	0.873621	0.101139	0	0.442703	0.026687	0.02295	0.180143	0.05062
SolyMTch03g087160	0	0.225672	0.170124	3.24357	5.30825	0.925434	4.10399	4.45768	2.36011	4.95747	5.86332	4.97544	0.13935	0.076174	0.063449	2.05276	2.60484	1.67618	3.85288	1.74547	3.06806	0.882113	0.856213	1.02656	0.114391	0.334838	0	5.35391	1.23788	4.08791	4.90487	4.01151	4.67577	1.94479	1.14024	2.28964	17.2141	12.7568	25.0249	19.9392	27.5918	20.1862	18.5136	5.24991	29.2415	4.58571	9.85392	6.87611	5.25628
SolyMTch03g087170	0	0.034948	0.041444	1.36455	2.78696	0.151028	0.561056	1.29936	0.156257	1.90166	2.05615	1.97614	0.046663	0.022533	0.018945	0.653008	0.986045	0.955549	1.25587	0.356638	0.438171	0.110313	1.41133	0.655387	0.053376	0.035326	0.075997	1.30352	0.613081	0.496752	1.93342	1.8443	1.27443	1.10613	0.145028	0.294191	5.84478	2.68323	3.58954	2.19165	5.8663	7.57651	2.45084	1.2874	3.69673	2.47952	1.89773	2.19932	1.29352
SolyMTch03g087180	4.04909	6.33336	4.07111	1.6418	2.63169	0.548299	0.294933	0.756613	0.633946	4.7088	2.62493	5.21561	1.69453	2.79094	3.30529	0.586469	1.12019	0.450308	0.244074	0.668332	0.506876	0.168209	0	0.291401	1.14932	2.73096	1.50915	0.514729	1.46869	0.595049	0.347002	0.081934	0.181484	1.09612	0.30372	0.751784	5.32034	3.58641	5.7915	5.0286	6.42607	6.557	5.19814	0.337115	6.01601	1.77516	1.12584	1.39657	0.540617
SolyMTch03g087200	0	0	0	1.15331	1.96163	0.551682	0.417631	1.12597	0.155888	6.25956	5.73823	6.17405	0	0	0	0.097971	0.178412	0.160938	0.427283	0.30402	1.01009	0.169245	1.20551	1.01805	0	0	0	0.612146	0	0	0.589905	0.059572	0.141857	2.49355	0.6884	1.34376	6.01618	5.34928	6.9736	0.832596	1.90173	3.77744	1.99985	0	3.59881	0	0.295824	0	0
SolyMTch03g104080	0.070825	0	0.03037	0	0.119013	0	0.027859	1.34087	1.49387	0.142567	0.168222	0	0	0.173757	0.315072	0.121026	0.257832	0.358008	1.25802	1.56577	0.88207	0.26908	0.319251	0.335787	0	0.182861	0.2415	4.57533	0.612677	1.04756	3.12766	2.88604	1.98855	0.066149	0.14463	0.077051	0	0.121396	0.206411	0.799719	0.500466	0.353714	0.634033	0.168692	0.201886	1.15829	0.252505	0.138385	1.26693
SolyMTch03g104270	0	0	1.34386	1.62526	0.644942	0	2.3876	1.65332	0	4.34559	3.94166	1.22759	0	0	0	0	0	0.107723	0.093861	2.84542	1.06354	0.206161	0	0.196165	0	0	0	0.081679	0	0	0.096576	0	0	15.8648	29.7461	11.8527	3.01267	2.20477	1.47826	0.33729	2.17131	2.5682	6.17515	0	4.38274	0.086311	1.10303	0	0
SolyMTch03g104280	0	0.110605	0	0.120622	0.548407	0.267386	0.051298	0.136256	0	1.32556	1.20326	1.30205	0.082812	0	0	0	0.035812	0	0.059258	0.133288	0.028652	0	0.82189	0.104386	0	0	0	0	0	0	0	0	0	2.39131	0.989137	3.07346	1.2003	1.26186	1.35097	0.114711	0	1.28264	0.376769	0	0.370502	0	0.048008	0	0
SolyMTch03g105160	6.27487	9.83947	9.03519	3.09028	1.78105	1.21321	2.86057	1.59735	1.96636	3.22077	3.22834	3.28583	10.4837	13.4635	8.94091	0.668231	1.20601	1.45253	1.45283	1.72573	1.90141	1.25487	1.98725	1.19184	10.364	15.0941	12.9003	0.236192	0.526067	0.862823	0.290461	0.189099	0.538677	0.930213	0.538545	0.614582	0.412028	0.569326	0.557864	0.122834	0	0.266901	0.08702	0	0.19462	0.188115	0.384154	0	0.21877
SolyMTch03g109450	5.08983	7.07828	7.00922	6.50039	7.77401	9.14786	0.171595	0.102548	0.532493	4.25737	2.68533	2.46988	11.4976	22.5029	5.92332	13.6135	10.4926	13.2883	0.856983	1.01477	0.734118	8.04058	7.55637	8.57843	6.37473	16.4711	10.234	4.37549	18.2636	6.18639	1.18417	1.97935	1.12994	1.92859	4.56992	2.05196	0.080692	0.087319	0.248539	1.65955	1.11903	0.248247	10.2819	3.95293	0.976658	0.864936	0.123842	0.572339	0.681698
SolyMTch03g109730	9.07454	20.4197	8.75675	4.30777	4.9855	4.45059	1.33986	3.56663	7.08343	8.77299	5.89879	7.13037	9.77292	16.1305	7.50466	10.9396	10.7593	7.77609	10.7696	12.9369	10.0073	16.8586	8.38548	10.6312	11.3445	15.5678	11.1801	6.20771	6.40675	5.07961	7.38678	6.97323	7.00177	14.5995	29.4771	14.9701	5.00186	2.06485	2.53339	5.62832	5.88334	7.91367	13.9836	31.1649	3.6154	36.9846	30.8029	36.9843	29.7761
SolyMTch03g113960	0	0	0	0	0	0	0	0.127683	0	0.033536	0	0	0	0	0.069457	0	0.087016	1.08635	0	0.05558	0	0	0	0	0	0	0	0.458486	0	0	0	0.097265	0.067447	0	0.108584	0	0.051813	0	0	0	0	0.367102	0	0	0	0	0	0	0.152995
SolyMTch04g116670	4.15375	3.85681	4.61404	5.18823	5.23567	6.25761	3.11251	5.09446	4.04535	9.01124	6.617	8.61452	4.25418	4.06653	4.75181	6.68308	5.37423	6.22228	3.64605	5.3385	3.66887	3.65982	7.33152	5.42852	6.71316	4.64914	3.59721	7.17148	6.66076	5.83345	8.05433	4.60072	5.48237	3.78934	4.10696	4.07756	6.52246	6.58482	8.01727	8.00393	6.24762	6.47758	5.54485	8.12635	7.17478	10.6394	9.03978	8.4908	9.13379
SolyMTch04g126020	6.10045	20.1287	9.27687	0	0.154865	0.636757	0	0.025256	0.06481	0.485772	0.42208	0.670618	8.44729	8.61233	22.3182	1.95697	1.84915	1.1086	0	0	0	6.12363	7.27584	6.69677	10.0057	12.6306	3.7269	0.105387	2.52043	0.168606	0	0	0.027241	0.12209	0.132204	0.100851	0.20802	0.078548	0.150364	0.026096	0	0.11704	0	0	0	0.023448	0	0	0
SolyMTch04g126030	0	0	0	0.094211	0	0.027331	0.278494	0.219669	0.143077	0.336873	1.2295	0	0	0	0	0	0.028198	0	0.206416	0	0.065039	90.2695	135.773	77.4134	0	0	0	0	0	0.025115	0	0	0.028662	11.1181	1.37017	10.9566	12.6107	5.80999	7.08853	0.523226	1.49138	7.28339	1.33408	0.297021	4.64239	0	0.080633	0	0.02835
SolyMTch04g127850	8.86518	4.57289	5.95699	0.273143	0.283512	0.134238	0.463664	0.699197	1.26432	0.765822	0.97395	0.469724	3.82188	6.89182	5.75859	0.48349	0.257186	0.3762	1.22324	2.41253	2.10575	0.381299	0.372367	0.342486	4.49915	5.21125	7.55171	0.96546	1.67228	1.21064	1.74218	3.70345	3.0982	0.034907	0.032988	0	0	0.074213	0	0.079914	0	0.072648	0.166211	0	0.088421	0.184672	0.114329	0	0.094629
SolyMTch04g127860	1.72118	1.82517	1.46382	1.63831	2.15581	4.01343	0.207482	0.444014	0.579721	0.956738	0.588868	0.730421	0.937906	1.5437	1.53072	2.85247	3.31501	4.7788	0.62461	0.822854	1.32926	2.0891	0	1.20886	4.87564	2.18777	0.708871	5.0605	4.38941	4.70858	3.05683	6.27904	2.1474	0.06245	0.324966	0.535889	2.23411	2.15587	3.52395	6.01108	2.61571	4.52425	2.33831	2.39147	3.10433	7.73679	7.42063	7.74221	2.98728
SolyMTch04g127870	0.216896	0.452989	0.214854	0.428604	0.054922	0.076986	0.097979	0.24344	0.107843	0.017743	0.081585	0.101605	0.175908	0.551663	0.154574	0.456767	0.517873	0.43788	0.17787	0.063233	0.066082	0.555805	0.961701	0.131875	0.363887	0.04795	0.066863	0.327303	0.447412	0.449807	0.367741	0.191794	0.246432	0.170244	0.32876	0.102996	0.354407	0.121278	0.059991	0.145616	0.270676	0.269891	0.075634	0.304508	0.075581	0.093307	0.080217	0.262894	0.385852
SolyMTch04g127880	4.0969	7.42328	6.3882	20.7957	14.543	13.449	3.34883	3.52662	1.76048	14.1549	10.478	10.1731	3.55505	2.89954	3.83667	7.59713	9.85984	14.9158	3.52832	4.72174	5.54558	2.34974	4.68323	4.43908	2.95042	2.89231	0.907916	1.88935	3.75512	1.98693	3.46758	1.82173	1.87437	5.73105	1.27145	5.48878	7.84071	8.26479	6.46877	0.718588	0.423674	4.43571	0.426772	2.00909	2.14797	0.396254	0.954019	0.569006	0.101323
SolyMTch04g128340	179.056	47.9713	63.0468	10.6677	8.15759	24.0901	25.5721	44.2486	37.631	6.85937	6.58112	7.11935	43.5879	58.3424	68.9537	11.6746	12.4612	8.00383	30.5233	43.2384	27.6971	13.6839	14.5929	14.2754	51.9391	30.4205	96.5007	28.3889	24.6499	100.943	51.0699	27.141	94.9254	1.7972	2.62359	2.4888	2.67188	2.10266	3.13319	9.51827	6.93486	4.01898	11.5735	5.58641	5.0932	2.93492	2.7938	2.56526	7.44895
SolyMTch04g133000	10.0073	19.7484	20.9291	5.24893	7.03588	3.57788	9.17823	7.69593	8.52105	5.09098	5.36097	2.12649	13.6942	26.0982	13.3032	1.83559	2.00234	1.64903	11.4585	8.65469	6.84231	9.73251	1.06293	1.22456	2.06827	9.10931	6.64406	0.15619	1.06359	0.211739	1.31434	2.43421	3.89527	4.99453	1.14701	4.34776	1.07096	0.492291	0.873304	1.04693	1.30451	0.958355	0.430333	1.90203	0.264004	0.676668	0	0.504397	0.190327
SolyMTch04g139410	0	0	0.024029	0.14451	0	0.121786	7.17823	17.1338	26.8524	2.63566	2.17356	1.90902	0	0	0	2.05064	2.69914	1.61913	20.6046	27.3553	33.4401	4.7561	1.6944	3.81686	0.431328	0.025546	0	35.0778	1.12149	10.9344	48.2775	67.3296	28.4324	1.25575	1.10842	3.68959	1.03785	0.443731	0.839663	6.04309	0.759418	1.21051	2.80128	2.31352	1.03984	1.23085	0.913459	0.913781	1.3387
SolyMTch04g139420	0	0	0	0	0	0	0	0	0	0.067805	0.254986	0	0	0	0	0	0	0	0	0	0	0.578369	0.390746	0.637217	0	0	0	0	0	0.069671	0	0.157572	0	0.683511	0	0.201282	0.082061	0.083955	0	0.049105	0	0.211703	0	0	0.034171	0.084231	0	0	0.281174
SolyMTch04g139430	1.42847	1.57031	0.899256	2.38466	0.733101	0.504109	0.15145	0.185088	0.280001	0.481218	0.422296	0.156116	0.565024	0.200896	1.18179	0.46068	0.055904	0.220474	0.216989	0.334806	0.041466	0	0	0.073781	0.621727	1.3196	0.04741	0.134366	0.343629	0.172098	0.11643	0.386609	0.202117	0.035562	0	0	0.022403	0	0	0	0	0	0	0	0	0	0	0	0
SolyMTch04g139440	1.83556	3.52357	2.32886	0.120054	0.392087	0.241771	0.070617	0	0.123155	0.283681	0.243632	0.427972	2.83257	1.00404	1.90102	0.090762	0.041151	0.246586	0.165162	0	0.149823	0.049265	0	0.022606	1.41392	3.47956	2.54811	0.867405	0	0.034783	0	0.098247	0	0.208224	0.037377	0.075536	0	0	0	0.05109	0	0	0.049283	0.344995	0.015458	0	0.020977	0	0
SolyMTch04g143060	8.93537	23.441	27.4617	0	0.047365	0	0	0.114592	0.158709	0.180011	0.070503	0	74.9223	129.146	35.2207	0	0.237844	0.062682	0.185794	0.045146	0	0.291468	0	0	0	24.2098	5.54254	0.292158	0	0	0	0	0	0	0	0.136265	0	0	0	0	0	0.059831	0.159768	0	0	0	0	0	0
SolyMTch04g143130	2.65253	2.53833	2.14105	0.022458	0.089694	0.181009	0.065513	0.391629	0.936026	0	0.064537	0.072479	2.37384	3.55351	3.13027	3.53996	5.295	4.77522	0.520464	1.07816	0.612988	2.61212	0.390889	0.267487	6.05739	7.11428	2.09623	14.2266	2.02217	4.75362	14.9183	23.1968	9.13901	0.263783	1.75245	0.661224	0.305913	0.670767	2.44601	7.34555	8.89547	2.9462	7.51402	8.66129	5.17185	3.7433	3.96953	5.70864	1.49836
SolyMTch04g143180	1.46202	0.873684	1.00242	4.9031	1.56829	0.806534	7.60811	2.74111	2.54675	4.41168	2.13948	4.57993	2.53503	2.40797	3.8589	0.723916	0.45379	0.579575	2.55407	2.67253	1.44197	0.796404	2.40748	0.738651	1.65095	1.52124	1.05749	0.753138	0.97748	2.44682	2.40244	1.58963	3.46576	2.12552	3.74086	2.50451	2.99189	2.37526	1.32063	0.378863	0.598488	1.7849	0.768514	1.10798	0.670428	0.25042	0.175279	0.207969	0.253245
SolyMTch04g143190	0	0.017084	0	1.37929	0.847561	0.41465	22.328	0	0	11.3995	11.5313	13.8843	0.009878	0.001039	0	0.869663	1.32869	0.549022	35.0607	29.2692	38.5827	1.06416	3.45555	2.2675	0.014748	0	0.073038	5.02959	0.790683	2.44543	0	3.54275	0	0	47.1846	0	47.8044	32.1941	0	16.1257	18.4889	32.0393	16.1252	28.7011	21.122	2.71784	2.89778	0	1.27281
SolyMTch05g153660	0.015167	0	0	0	0	0	0	0	0	0	0.008788	0	0	0	0.036224	0.018211	0	0.022665	0	0.017409	0	0	0	0	0	0.017094	0	0.018785	0	0	0	0	0	0	0	0	0	0	0	0	0	0	0	0	0	0	0	0	0
SolyMTch05g154430	14.8284	12.1506	14.8498	0.058341	0.243024	0.157393	0.019169	0	0.083251	0.072038	0	0	12.7735	15.3491	10.1203	0.351816	0.762402	0.451534	0	0	0.023458	0.305798	0.530157	0.537581	4.69213	7.9597	1.85878	0.103578	0.480232	0.485321	0	0	0.019599	1.10872	0.424189	1.09224	4.2297	2.10351	1.88316	0.937343	2.35573	2.197	0.447802	0.235304	1.36594	1.18793	0.42522	1.26165	0.681211
SolyMTch05g156700	3.56915	3.88507	5.39455	3.50247	3.31557	2.8132	4.43598	2.77487	3.27866	9.39982	8.69717	10.5272	6.3967	4.01073	7.48919	5.45989	5.79665	5.04334	5.55027	6.58	4.55232	3.17431	5.44719	4.31394	2.78023	5.30173	1.62415	5.57145	5.36113	2.03855	11.2156	3.73525	4.43271	7.84358	2.13002	11.5672	10.6832	9.60658	12.0396	8.52857	9.61058	13.7517	6.37373	4.38049	11.9677	3.56424	3.36402	10.9357	1.7778
SolyMTch05g159150	9.24665	28.5194	14.4356	16.0169	22.1331	19.8295	16.3736	16.3591	10.2642	18.446	14.4168	14.7457	12.1883	10.4063	15.7482	7.73525	8.37041	10.2065	12.3811	15.9676	13.7758	4.34174	8.85315	6.09435	12.5313	18.2048	3.78273	3.29657	16.2926	6.7025	13.0732	4.25786	8.87872	5.63678	0.942573	4.23763	41.9548	44.8644	21.0522	0.769113	3.22058	16.0191	1.12572	0.506217	7.4761	0.243806	1.67742	0.480203	0.450725
SolyMTch05g159170	0.795919	0.55987	0.143024	1.6984	3.66818	0.841378	1.49122	3.41129	1.25502	5.08386	4.56804	5.49383	1.04631	0.540826	0.998982	1.2504	1.90616	1.1072	3.46349	0.695288	2.08203	0.800993	0.173183	0.246865	0.775707	0.00847	0.19347	0.395377	0.146753	0.653682	1.1158	1.18095	0.508404	0.016975	0	0	0.851028	0.204744	0.448156	0.044841	0	0.228356	0.04402	0	0.384822	0	0.145386	0	0
SolyMTch05g166820	0.478771	0.683325	0.516435	0.965146	0.341586	0.22294	1.4054	0.343086	0.240912	1.51001	1.25717	1.57101	0.649042	0.172611	0.809994	0.071873	0.049947	0.082678	0.125312	0.456923	0.597269	0.091487	0.102246	0.118315	0.131648	0.135986	0.006819	0.074904	0.101969	0.209909	0.11237	0.160703	0.184239	0.639767	0.340396	0.464142	0.435242	0.336103	0.26628	0.038118	0	0.895043	2.36849	0	0.18738	0.11248	0.047201	0.097527	0.380265
SolyMTch05g167190	1.38565	1.3296	0.301493	2.32695	1.83411	1.65782	0.267244	0.367888	0.234856	7.43018	8.34215	9.6057	2.10628	1.64035	0.818947	3.07988	1.41493	1.45565	0.914921	1.92559	0.564895	4.97232	3.32188	5.36371	4.87436	3.30033	3.47934	1.94595	3.06009	1.36786	1.583	1.80752	0.945794	0.883139	2.16221	2.11654	1.25685	5.08354	2.25161	1.87301	0.705219	4.80512	3.05818	0.893924	3.08337	2.61931	2.14447	0.171951	2.51861
SolyMTch05g167900	0.177912	0.080025	0.44618	0.66831	0.551642	0.115882	0.289577	0.191666	0.287343	1.30729	1.19963	1.56424	0	0.052618	0.73148	0.257118	0.192835	0.080719	0.216713	0.165221	0.233627	0.234685	3.18873	1.54761	0	0.058342	0.031739	0.271282	0.103866	0.298118	0.099627	0.132823	0.199811	2.2291	0.482036	1.18676	1.57907	0.437544	0.371966	0.161821	0.249684	1.4698	1.7555	0	0.343363	0.290926	0.30935	0.098052	0.582428
SolyMTch05g168160	1.89551	4.00694	2.66486	2.64458	3.54806	1.73523	4.31783	6.38022	5.67401	2.66839	1.87326	2.54665	2.87873	5.36207	3.69553	4.63789	5.31908	5.13001	6.89656	7.20024	8.0556	2.11145	3.35651	1.79405	2.20528	5.57014	1.04436	11.1681	3.80018	5.17391	7.97311	7.39273	6.13834	0.769714	1.15107	1.02184	5.45298	4.61753	7.11864	12.411	8.85113	7.12833	9.12581	6.05277	7.99993	4.16852	3.69925	4.81513	1.57448
SolyMTch06g170110	0	0	0	0	0	0	0	0	0	0	0	0	0.045332	0	0.163096	0	0	0	0	0	0	0	0	0	0	0.04689	0	0	0	0	0	0	0	0	0	0	0	0	0	0	0	0	0	0	0	0	0	0	0
SolyMTch06g171620	0.024034	0	0	0	0	0	0	0	0	0	0	0	0	0.098734	0	0	0	0	0	0	0	0.335362	0	0	0	0.007188	0	0	0	0	0	0	0	0	0	0	0	0	0	0	0	0	0	0	0	0	0	0	0
SolyMTch06g185810	0	0	0	0	0	0	0	0	0	0	0	0	0.376761	0.796473	0.171858	0	0	0	0	0	0	0	0	0	0	0	0.31254	0	0	0	0	0	0	0	0	0	0	0	0	0	0	0	0	0	0	0	0	0	0
SolyMTch06g185820	0	0	0	0	0	0	0	0	0	0	0	0	0	0.411947	0	0	0	0	0	0	0	0	0	0	0	0	0.015393	0	0	0	0	0	0	0	0	0	0	0	0	0	0	0	0	0	0	0	0	0	0
SolyMTch06g190230	4.12365	9.99853	7.58542	2.77488	3.66284	2.25258	1.17233	2.69793	2.5395	4.5701	3.24488	4.0429	7.17401	18.6586	6.91998	4.63269	3.27362	3.29256	2.3032	2.14223	1.99893	2.87336	2.21566	1.85235	6.09584	13.7177	13.1472	3.72736	3.10998	4.79646	4.10644	2.87979	3.36436	1.34741	0.893266	1.89344	2.15661	2.00764	3.04807	0.586616	1.06735	2.53068	1.96375	0.144791	2.55398	0.333447	0.203624	0.476669	0.253209
SolyMTch06g193800	10.529	17.7658	14.3078	0.014782	0.012425	0	0	0.004964	0	0.044718	0.060334	0.083094	9.01648	13.484	10.1694	0.005528	0.018852	0.015984	0.012862	0.006621	0.032909	0.003261	0	0.0153	10.0259	14.3349	11.0533	0	0.020315	0.007083	0.007267	0	0	0.057586	0.148706	0.098331	0.110442	0.059805	0.118185	0.023436	0.083591	0.228993	0.009733	0	0.125632	0.035416	0.043193	0.274022	0.175835
SolyMTch06g193810	0	0	0	0	0	0	0	0	0	0	0	0	0	0	0	0	0	0	0	0	0	0	0	0	0	0	0	0	0	0	0	0	0	0	0	0	0	0	0	0	0	0	0	0	0	0	0	0	0
SolyMTch06g193820	0	0	0	0	0	0	0	0	0	0	0	0	0	0	0	0	0	0	0	0	0	0	0	0	0	0	0	0	0	0	0	0	0	0	0	0	0	0	0	0	0	0	0	0	0	0	0	0	0
SolyMTch06g195520	4.38649	5.65069	4.34431	0	0	0.098932	0.030213	0	0.232817	0.196546	0.053995	0.129037	0.885697	2.46405	2.44395	0.019747	0	0	0.049485	0.175043	0.008944	0.042711	0	0	1.85339	5.85042	2.95425	0	0.007668	0.044199	0	0.084797	0.089919	8.35708	3.27212	3.40115	0.04715	0	0	0.15653	0	0.088469	0	0.318222	0	0	0	0	0
SolyMTch06g195770	0.028995	0	0	3.36106	6.79927	5.76355	14.5936	32.2375	17.194	16.0736	12.7362	14.8881	0	0	0	1.50581	2.89183	1.51639	12.3265	8.66068	13.0381	2.67233	4.17524	3.62015	0.111902	0	0	10.5577	0.75811	1.78645	6.66993	2.21191	2.65469	0.245375	0	0.528467	5.02077	2.82775	5.89129	2.32848	2.35929	2.9271	2.3048	0	5.1848	0.237315	0.227127	0.391568	0.118615
SolyMTch07g198340	0	0	0	0	0	0	0	0.035088	0	0	6.74873	0.152859	0	0	0	0	0.026174	0	0.0249	0.135615	0.022218	16.4856	8.89306	16.0559	0	0	0	0.022936	0	0	0	0	0	0	0	0	0	0.080603	0	0	0	0	0	0	0	0	0	0	0
SolyMTch07g204100	0	0	0	0	0	0	0	0	0	0	0	0	0	0	0	0	0	0	0	0	0	0	0	0	0	0	0	0	0	0	0	0	0	0	0	0	0	0	0	0	0	0	0	0	0	0	0	0	0
SolyMTch07g204110	0	0.277202	0.07789	0.303655	0.201772	0.297774	0.088217	0.031875	0.219732	0.25805	0.112665	0.009787	0	0.035861	0	0.30806	0	0.320868	0.075155	0.398452	0.207204	0	0	0	0	0.130255	0.508428	0.042901	0.411219	1.05948	0	0.065152	0.137291	0.015667	0.183962	0	0.00163	0	0.040055	0	0	0	0	0	0	0	0	0	0
SolyMTch07g204140	0	0	0	0	0	0	0	0	0	0	0	0	0	0	0	0	0	0	0.076947	0	0	0	0	0	0	0	0	0	0	0	0	0	0	0	0	0	0	0	0.090102	0	0	0	0	0	0	0.044616	0	0	0
SolyMTch07g204150	0	0	0	0	0	0	0	0	0	0	0	0	0	0	0	0	0	0	0.144392	0	0	0.135719	0	0	0	0	0	0	0	0	0	0	0	0	0	0	0	0	0	0	0	0	0.072935	0	0	0.121424	0	0	0
SolyMTch07g204160	8.45409	10.5358	8.02557	4.00016	2.4987	1.36266	0.731542	0.629597	1.66911	4.87026	4.41672	5.55333	8.59483	8.19723	14.3063	4.56349	2.47437	2.52444	2.4745	2.68874	1.24026	3.00554	4.72775	2.62054	5.28301	11.912	9.15441	1.09859	4.57814	4.07337	1.35592	0.60977	1.80063	2.62384	3.56338	2.64397	7.52934	5.07416	3.1936	2.89232	5.10081	9.55281	4.12638	2.47698	3.57588	8.01343	7.45937	4.50717	6.19854
SolyMTch07g204170	5.93763	10.129	8.03046	0.931617	0.752078	0.981827	0.212898	0.544724	0.607181	0.539476	0.632483	0.454246	8.15935	19.5764	12.445	0.286254	0.709061	0.528332	0.426016	1.49197	0.684777	1.09232	0.845017	0.818122	10.2269	20.7722	14.7672	3.19161	1.73795	3.55718	2.89215	3.99246	4.96828	0.32117	0.305298	0.721954	0.621876	0.589594	0.398936	0.24692	1.12534	1.06821	0.162098	1.55572	0.19491	0.540291	0.384804	0.20096	0.360684
SolyMTch07g204180	0.72218	1.13111	0.644494	5.90651	10.5218	9.4087	17.5266	30.9911	30.0326	12.2253	11.5885	12.357	0.925997	0.768264	0.786867	14.8322	17.8625	14.1516	27.0283	31.9472	37.6915	6.23802	8.87328	8.57275	3.16971	1.87264	0.608034	52.4151	11.6664	9.85539	54.8307	43.6578	15.5471	14.181	6.74295	13.5035	19.9891	13.891	20.5477	39.6134	27.5477	22.1464	35.3152	6.12173	29.3245	5.13603	7.85268	8.36052	4.63359
SolyMTch07g204280	15.3612	31.7576	37.2705	58.056	35.9481	13.2512	53.7742	30.3745	17.4788	53.3865	40.9022	66.7596	23.7189	7.55734	38.3823	3.87307	5.21676	6.0979	21.0411	21.417	23.6286	2.03614	19.1042	8.69128	1.23228	4.63882	0.297783	0.272266	0.797491	1.28564	1.76204	0.284213	4.47476	13.6125	0.483995	8.35323	23.7415	6.44753	3.91027	0.016277	0.106598	1.71264	0.931963	0	0.76448	0.014794	0.010071	0	0.186258
SolyMTch07g204290	30.9554	81.6295	85.6057	57.3867	41.1289	20.5429	48.8158	41.517	33.9518	68.8097	46.9232	112.151	56.334	16.1815	81.2513	15.3494	11.0179	12.1219	22.6185	50.3644	39.3312	6.57944	41.4954	27.848	4.94124	15.1069	1.59213	1.10087	8.96259	2.3739	1.57381	0.809344	4.74906	37.4354	11.3497	22.4434	51.8237	29.188	9.62646	0.55471	1.80567	5.22713	1.42036	2.48381	2.44371	0.345796	0.978327	0.203165	0.263793
SolyMTch07g204300	9.9512	49.68	39.5634	18.8347	10.9452	1.61553	26.5472	12.9275	8.32842	13.1903	10.563	15.196	29.7733	15.092	56.3254	2.10741	2.71804	2.17829	8.47184	22.717	23.7462	5.97569	44.0506	28.9896	2.78726	13.1346	0.289628	0.216744	2.90022	0.527038	1.74493	0.078766	1.14482	12.0989	0.250579	5.32693	36.3016	27.291	9.92984	0.360203	1.95817	4.91926	1.04257	0.086015	1.81222	0.283576	0.714392	0.199873	0.110491
SolyMTch07g217350	8.86132	12.2718	9.41156	10.7198	5.08519	4.79122	10.9914	6.68609	8.93535	6.35281	5.57091	4.36928	5.83079	10.3056	7.41919	11.134	14.2141	13.9696	7.40227	9.1022	12.5747	7.24987	9.90153	12.4187	11.007	14.8687	16.4449	22.2603	11.8509	18.9461	19.8944	22.0403	20.5147	3.95631	4.86782	5.05452	7.01179	4.57457	6.70517	7.46821	6.78839	6.00542	7.69569	2.35748	8.91923	2.58405	2.02397	2.19612	1.91212
SolyMTch07g217410	1.05457	3.91714	2.77706	0.637208	0.297711	0.281088	0.176143	0.334531	0.445552	0.245335	0.522965	0.159631	2.6268	6.07763	2.46245	0.087605	0.091979	0.238973	0.423075	0.266638	0.34727	2.15619	2.1813	1.05961	0.481369	17.0976	1.96124	0.341982	0.171923	0.067517	0.257032	0.127301	0.244912	0.026507	0.018133	0.031374	0.076351	0.093735	0.082742	0.106959	0.001554	0.08709	0.098039	0.00524	0.023716	0.031508	0.064754	0.085778	0.01432
SolyMTch07g217550	0	0.049091	0.03292	0.284564	0	0	0	0	0	1.18024	1.05211	0.282572	0	0	0.692445	0	0	0	0	0	0	0	0	0	0	0	0	0	0	0	0	0	0	0	0.310791	0	0	0.015868	0	0	0	0.142075	0.216546	0	0	0	0	0	0
SolyMTch08g224760	1.66896	3.84783	1.77466	10.1406	15.4678	13.262	0.442739	1.09344	0.922516	2.97211	3.47976	2.07317	1.1819	3.35191	1.14756	0	0.194384	1.18457	0.65333	0.424671	1.16846	0.495297	0.155303	0.856867	1.82961	2.78679	0.364314	0.092118	0	0.180206	0.281634	0.381693	0.21588	0.055566	0.144238	0.207272	0.068672	0.220072	0.440882	0	0	0.392085	0.055562	0.28766	0	0.283545	0.210053	0.35232	0.347339
SolyMTch08g225930	0.06018	0.223983	0.20731	0.240721	0.497758	0.397908	1.01169	1.58413	2.15619	1.08782	0.978451	0.79865	0.137466	0.036694	0.171085	1.08571	0.939099	0.648654	2.396	1.2982	1.35604	0.525328	0.84673	0.853072	0	0.09685	0.030492	1.48153	0.206631	0.566176	0.662619	0.246007	0.746825	0.405043	0.494754	0.943724	1.04595	1.45077	1.09163	0.586062	0.701999	2.28558	1.26463	0	1.78454	0.092818	0.317579	0.326191	0.208109
SolyMTch08g226080	3.31412	3.76301	3.45459	0.116019	0.321471	0.147314	0.02289	0.066669	0.035754	0.020686	0.077003	0.338939	3.14316	4.87605	4.75309	0.229266	0.060303	0.048425	0	0.023731	0.025064	0.069277	0	0.072348	3.76798	5.20953	3.02948	0.191973	0.110507	0.291121	0.08739	0.082067	0.012176	0.024862	0.040696	0.017602	0.103376	0.067169	0.030633	0.013139	0.278525	0.105754	0	0.299013	0	0.047677	0.023357	0.210731	0.098373
SolyMTch08g239420	0	0	0	0	0	0	0	0	0	0	0	0	0	0	0	0	0	0	0	0	0	0	0	0	0	0	0	0	0	0	0	0	0	0	0	0	0	0	0	0	0	0	0	0	0	0	0	0	0
SolyMTch08g242220	0.170346	0.480406	0.084633	0.088863	0.080467	0.058976	3.95274	2.28658	6.64547	0.473229	0.269456	0.411825	0.398542	2.01887	0.593418	0.589026	0.603258	0.619556	3.97161	12.6048	12.3509	0.912022	0.969493	0.340674	1.08758	3.60233	1.70576	0.716443	1.10676	0.454513	4.21365	2.01846	2.89	0	0.026004	0.034666	0	0	0	0.421763	0.385005	0.298661	0.326461	2.32525	0	0.465153	0.125521	0.33461	0.173632
SolyMTch08g246050	5.54383	1.691	2.22338	0.24899	0.022547	0.045198	0.109217	0	0.178684	1.99232	2.72039	1.22921	2.02538	1.36415	3.43378	0.041569	0.034028	0.031033	0.11536	0.047093	0.014156	0.159016	0.206085	0.032443	0.953609	2.96454	1.20307	0.319161	0.025366	0.127594	0	0.040521	0.019626	0.026057	0.001308	0.154491	0.035943	0.04022	0.018823	0.014341	0	0	0	0	0.083416	0.020854	0	0	0.208463
SolyMTch09g250650	9.60714	10.7322	9.20596	7.22199	10.4483	6.70932	1.67527	3.52032	2.32565	10.3576	9.56994	11.3241	14.9344	12.7348	11.0027	7.69774	6.97567	5.3244	3.75364	5.59677	4.044	7.29474	7.29143	5.64395	10.5628	21.4833	11.1171	8.67771	17.7477	9.70564	12.8906	15.8674	9.93585	3.93109	7.48746	4.50495	12.1565	11.4063	10.8474	11.0598	16.5907	13.6235	10.3748	12.1765	10.3686	9.50745	11.1107	11.1838	8.87266
SolyMTch09g250660	7.0841	9.8615	14.8488	10.5848	14.8058	13.2155	2.90458	3.39797	2.14915	18.9647	19.4217	14.3992	18.2591	21.6429	9.62163	7.81569	5.08115	5.47097	3.48528	3.37561	3.15947	5.03373	5.02062	4.9782	7.22992	16.1233	7.07984	1.47389	5.03582	1.23053	1.87214	0.38378	0.413807	14.5807	7.34171	13.7072	11.5688	7.55828	7.51067	0.632411	1.06838	7.86324	2.63571	1.55453	2.91579	0.24417	0.373506	0.610399	0.178415
SolyMTch09g262520	0.058267	0.234453	0	0	0	0	0	0.051481	0.028367	0.013273	0.090496	0	1.25151	0.392551	0.307517	0.029641	0.64177	0.161903	0.73084	2.14894	0.425336	2.97953	1.41262	0.145393	0.705025	0.523526	0.482948	12.7101	2.75812	8.66883	10.7036	13.0744	21.5803	0	0	0	0.024481	0	0	0.589209	0.26139	0.023594	0.775551	33.0418	0	26.4099	15.6272	5.78207	75.3929
SolyMTch09g263750	0.011463	0.025059	0.027236	0.027006	0.050835	0.109884	0.107264	0.105346	0.038118	0.300134	0.236838	0.097355	0.278527	0.225419	0.219438	0.452034	0.508622	0.52605	0.158234	0.097625	0.230316	0.824423	1.88911	1.36894	0.412722	0.344262	0.097233	0.376373	0.162821	0.145053	0.339232	0.145276	0.037814	0	0	0	0	0.033131	0.028672	0.123255	0.148006	0.157901	0.168592	0.143237	0.013987	0.273626	0.157972	0.495069	0.131753
SolyMTch09g263960	0.363178	0.307234	0.738443	0	0	0.01798	0	0	0	39.1722	13.0096	28.5387	0.966768	0.449285	1.01835	0	0.014335	0.054959	0	0	0	0	0	0	0.371957	0.550907	0.073168	0.017523	0.062609	0.042486	0.023636	0.033889	0.01723	0	0	0	0	0	0	0	0	0	0	0	0	0	0	0	0
SolyMTch09g269010	0.910034	0.461065	0.977047	12.954	19.3433	21.8916	5.62145	8.36307	2.26283	25.8906	15.4819	29.8154	2.36352	0.389486	0.935849	13.5126	7.92665	21.3094	3.21979	1.56301	2.28419	18.5629	24.8615	10.0721	0.696464	1.04094	0.04403	4.43507	2.06862	0.756889	0.909178	0.241483	0.1667	4.54346	0.699482	5.23515	34.8926	17.8309	16.3278	1.38538	2.22792	18.7351	3.18964	0.326904	4.56163	44.2378	32.9941	18.7547	18.7435
SolyMTch09g273670	0	0.049887	0.085247	0	0	0	0	0	0	0.089702	0.038904	0.076385	0.220187	0	0.092544	0	0	0.073554	0	0	0	4.31134	1.66909	5.09033	0.092322	0	0	0.015354	0	0	0	0.288924	0	0	0	0	0	0	0	0	0	0	0	0	0	0.727412	1.68707	1.95016	2.26355
SolyMTch09g273680	0	0	0	0	0	0	0	0	0	0.002765	0	0.074218	0.084801	0	0.0195	0	0	0	0	0	0	1.16387	0.679304	1.1864	0.013555	0	0	0	0	0	0	0.082402	0	0	0	0	0	0	0	0	0	0	0	0	0	0.068018	0.216356	0.477007	0.491545
SolyMTch09g276280	63.953	165.535	72.9956	5.7781	0.981799	1.21813	14.8132	13.9241	48.4845	5.21879	4.89746	4.57756	50.5179	48.1861	38.119	4.2763	4.77761	4.36844	57.546	71.212	0	0	51.807	46.1161	129.136	186.701	166.36	23.6386	10.7494	5.89258	22.4704	51.7215	35.2331	17.5309	23.3098	29.3582	4.07691	4.16181	5.83506	31.9815	7.05075	13.1821	12.9658	49.9922	7.89445	0	0	0	433.915
SolyMTch10g287270	0.391795	0.188222	0.301847	7.63849	10.232	5.84844	2.10727	1.80135	0.564448	15.962	9.74895	16.4231	0.160321	0.042874	0.416607	2.71274	2.09861	6.70823	1.57303	0.23556	0.614107	3.72741	3.94085	4.70774	0.540793	0.349924	0.020413	0.916778	1.36543	0.742137	1.22979	0.152568	0.154345	1.17108	1.2572	2.40298	12.976	14.2567	18.7617	6.54396	7.92442	13.4411	6.4191	4.23142	10.1249	16.4875	11.7087	6.68025	15.721
SolyMTch10g288310	0.057936	0.064702	0.098538	0.214138	0.201028	0	0.424506	0.020604	0.034121	0.179256	0.189106	0.161828	0.122291	0.035463	0.122951	0.07697	0.035461	0.02236	0.022623	0.036582	0.033855	0.279506	1.71349	0.796769	0.109839	0.284333	0.008812	0.12253	0.068223	0.407214	0.057564	0.01102	0.011323	6.64726	9.39968	5.94	20.8141	7.94851	6.77982	5.88993	0.841223	12.7111	2.36843	15.9641	5.22745	469.786	360.078	626.652	610.412
SolyMTch10g288320	0	0	0.010666	0	0	0	0	0	0	0	0	0	0	0	0	0	0	0	0	0	0	0	0	0	0	0	0.699847	0	0	0	0	0	0	0	0.001547	0	0	0	0.032503	0	0	0	0	0	0.013483	0	0.228853	3.35892	0.17653
SolyMTch10g288330	0.74358	1.42533	1.44226	1.66536	1.0785	0.288517	0.423632	1.00855	0.464111	1.75588	1.70002	1.96028	0.297563	0.056626	0.615587	0.162881	0.163204	0.144786	0.27215	0.463346	0.600373	0.468226	1.37392	0.922403	0.413687	0.604924	0.063386	0.124374	0.041068	0.063724	0	0	0.031889	2.53965	0.800192	1.22414	12.0631	11.1016	6.83603	2.90547	3.23598	8.80713	2.1861	1.6748	4.12151	3.86308	4.77213	4.98247	2.19992
SolyMTch10g288640	0.011299	0.141247	0.005969	0.653448	0.799131	0.104621	2.26393	2.93961	3.54912	2.91311	3.18213	4.76012	0	0.023091	0.030574	0.264247	0.182436	0.120328	8.3317	4.54585	9.95446	1.32717	1.37021	1.25273	0.039582	0.118198	0.06815	2.55313	0.018907	0.22447	4.39734	0.12633	2.06476	4.61055	2.22474	4.27872	3.58949	3.46423	2.04113	0.066244	0.136175	1.13048	0.022025	0.977898	0.486756	0.334983	0.315508	0.536434	0.511306
SolyMTch10g290970	0	0	0	0	0	0	0	0	0	0.052041	1.06552	0	0	0	0	0	0	0	0	0	0	0.594484	0.177574	0.625327	0	0	0	0	0	0	0	0	0	0	0.131336	0	0	0.026513	0.038234	0	0	0.456949	1.02182	0	0.29232	0.16719	0	0.007268	0
SolyMTch10g291280	2.21891	0.959441	1.66524	4.80926	3.14642	1.69988	11.0039	5.61688	3.37023	16.3152	11.9376	18.6017	0.71974	0.795707	0.525213	3.28827	3.64422	2.79507	7.02545	3.71299	4.4278	1.11532	2.80632	1.60252	1.06538	3.26264	0.289572	8.28017	1.37109	3.76743	11.865	7.31275	7.85364	0.91174	0.747697	0.953342	2.37941	2.07379	4.8796	3.73463	5.52634	2.87405	2.41766	1.13673	7.71272	0.652708	1.73844	0.504819	0.618653
SolyMTch10g298810	1.98867	1.5172	2.29656	0.470265	1.66335	1.50713	0.949607	2.54086	1.82086	0.817137	4.72588	3.9497	0.633858	1.98081	1.46397	1.754	1.55248	1.3419	1.9636	0.910098	1.2524	9.75251	4.77036	9.18874	0.807273	3.14415	2.98179	0.789388	2.86064	0.848259	4.24206	3.27446	1.68918	5.60482	5.55177	6.25985	0.860044	1.45953	0.874214	2.78884	1.76548	4.00183	4.06698	4.97307	5.07466	3.22877	0.60089	2.01399	1.45399
SolyMTch10g298820	25.3109	28.9726	28.5876	7.3717	4.66979	6.99037	2.23943	3.28277	15.4309	10.3333	6.71912	5.81514	24.0695	26.808	12.4628	12.3839	6.77201	7.10367	10.8252	22.4829	9.4943	12.1781	5.78132	2.85317	19.8216	47.8622	38.4161	44.264	21.2396	19.7562	50.0982	82.0079	26.2172	10.7872	27.5158	11.0954	2.96898	2.58279	4.99719	6.34828	11.3833	5.24154	16.5438	76.8791	4.27927	6.76824	5.75381	5.2387	9.127
SolyMTch10g298830	3.61193	10.2796	8.34693	10.0111	16.2059	8.9248	6.83449	8.60159	6.78854	15.1077	13.6074	16.6279	2.65244	6.02271	3.21474	9.80414	11.5795	10.2145	5.63216	5.66478	9.90143	8.05637	12.6923	9.94817	12.7784	12.0437	5.06669	16.8847	8.33705	6.71181	14.6814	17.536	5.56334	11.6012	5.12652	10.9737	24.3116	10.3278	36.49	44.2323	38.4452	28.3476	37.5055	6.01201	39.8391	15.0057	23.3103	10.453	9.82538
SolyMTch10g300190	5.11267	11.1891	7.38346	3.76758	3.39387	2.39509	0.842873	3.56524	1.39815	1.60306	1.35835	1.06553	3.13549	5.79084	5.97893	4.58105	9.2358	11.0465	3.41915	1.17154	4.11895	2.1929	4.53617	2.63988	17.9358	20.8642	12.4556	17.4511	11.1047	13.5748	3.69275	4.8894	6.44991	0	0.174245	0	0.036187	0.100198	0.513269	23.2455	17.9002	2.77751	9.46363	0.908994	4.09316	1.27181	2.89144	2.23686	2.05893
SolyMTch10g300700	0	0	0	1.15208	1.27375	1.55421	1.37873	0.807769	0.388664	2.72938	1.23221	1.18441	0	0	0	1.16872	0.631818	2.85178	0.507432	0.242956	0.394244	1.7033	4.72107	2.37058	0	0.083262	0	0.831806	0.021039	0.024152	0.037952	0	0	0	0	0.060598	0	0.026737	0	0	0	0.101708	0	0	0	0	0.14161	0	2.66079
SolyMTch10g301090	0.549065	1.58198	1.12813	0.039531	0.022712	0.025575	0.169236	0.267967	0.520907	0.112836	0.106332	0.28181	1.81781	2.06579	1.46715	0	0.193396	0.32719	0.351833	1.95558	0.537412	0.348044	0.166784	0.018443	0.853823	3.14831	1.72539	1.38449	0.207378	0.531405	1.45625	0.458168	1.08414	0.128106	0.12952	0.202897	0.102004	0	0	0	0.24572	0.074814	0.052544	0.460735	0	0.026518	0	0	0.043676
SolyMTch10g301100	15.7739	45.4652	22.1176	0.076509	0.053378	0.044138	0.67322	1.11507	5.98498	0.468516	0.438682	0.551397	12.8517	28.8833	21.8787	0.093368	0.260946	0.046135	9.45803	13.2986	11.4566	37.5829	64.7109	48.8756	57.0081	79.1277	26.3409	33.0835	0.086104	2.14126	43.5809	60.131	17.6946	10.5526	13.335	40.6438	18.7079	18.9606	31.1502	117.352	57.1322	65.1562	40.6709	71.0803	40.8048	1602.99	1186.12	1468.34	2193.4
SolyMTch10g301340	5.03759	15.5672	12.7369	11.1081	37.5595	17.241	19.0263	51.7715	17.6784	22.4147	34.0755	20.7407	14.8026	17.9022	17.7209	30.1251	40.0712	39.8418	39.7583	32.897	41.2088	30.0582	29.1062	17.1192	18.0846	25.2909	5.45857	42.2257	25.8975	11.2651	52.3024	16.1232	7.1994	0.738236	0.530798	2.12863	3.90366	2.31384	1.88304	3.2989	2.77363	2.78528	1.56909	0.463783	2.41666	0.403252	1.19397	0.22076	0.366425
SolyMTch11g303020	0.045526	0.135339	0	0	0.026637	0	0	0	0	0	0	0	0.036471	0.104904	0.320292	0	0	0	0	0	0	0	0	0.02777	0	0.653701	0.027331	0	0	0	0	0	0	0	0	0	0	0	0	0	0	0.058847	0	0	0	0	0	0	0
SolyMTch11g303030	0.276657	0.207111	0.681917	0	0.113932	0	0.230945	0.232668	0	0.27992	0.126632	0	0.302972	0.309513	0.871046	0.191541	0.16386	0.125476	0.196354	0	0.355268	0.042278	0.39666	0	0.189292	0.278219	0.301912	0.47048	0.176648	0.374077	0.144712	0.441933	0.141512	0.092454	0	0.182253	0.297638	0.096396	0.306607	0.072294	0.539817	0.075881	0.04534	0	0.023905	0.342318	0.330652	0.117142	0.331298
SolyMTch11g303580	1.55805	0.601546	1.06157	0	0	0	0	0	0	0	0	0	0.252432	0.082757	0.241574	0	0	0	0	0	0	0	0	0	0.225464	0.753591	0.171207	0	0	0	0	0	0	0	0	0	0	0	0	0	0	0	0	0	0	0	0	0	0
SolyMTch11g303610	0	0	0	0.028546	0	0	0	0	0	0.246084	0.37643	0.152897	0	0	0.033486	0	0	0	0	0	0	0.004265	0	0.001093	0	0	0	0	0	0.06424	0	0.036252	0.100221	0.751464	0	1.55156	0.472227	0.379137	0.424904	0	0	0.971426	0	0	0	0	0	0	0
SolyMTch11g303620	0	0.032702	0	0	0	0.072303	0.003841	0	0.023903	0.379532	0.146029	0.160119	0	0	0	0	0	0	0	0.161004	0	0.031144	0	0.001079	0.017729	0	0	0	0	0.04788	0.039535	0.406921	0.474378	0	0.059499	0.214667	0.127196	0.171481	0.252127	0	0	0.479916	0	0	0.104841	0	0.016976	0	0.018612
SolyMTch11g304710	11.3044	5.39665	4.25036	5.35894	5.28336	12.4911	4.16019	7.36032	10.3728	9.23198	5.42461	9.59015	7.33842	4.99212	6.11191	1.55378	1.88762	0.915977	9.93676	17.3535	9.39385	6.78635	5.5933	5.78734	6.57074	2.73122	3.59523	2.65117	3.22057	5.04332	5.49099	4.14999	10.4174	0.671439	0.180989	1.21245	2.8855	1.4641	1.25185	0.980871	1.79535	1.2103	1.83164	0.77977	0.729511	1.40032	1.31337	1.0086	1.2948
SolyMTch11g304720	39.5618	42.3589	51.1126	2.23189	2.12444	2.5506	1.40259	0.936016	1.05735	1.39197	1.1497	1.12855	24.8699	24.2782	22.8304	1.38275	0.77918	0.985294	2.18532	2.08366	1.10386	0.743819	1.78351	0.159016	14.0743	39.6195	17.5926	1.10436	1.33914	1.62848	1.1057	0.336212	1.99191	1.72877	0.825225	2.94981	0.448511	0.21061	0.124596	0.12016	0	0.221266	0.140079	0.694743	0.068975	0.023038	0.020218	0.197981	0.097573
SolyMTch11g304730	14.9962	24.4984	17.5986	1.92417	4.15452	1.49263	2.41712	12.5294	1.56189	3.80588	5.58471	3.33619	8.71056	19.7129	14.2621	4.87011	2.23906	2.42109	2.33688	8.89546	2.61429	2.57967	3.44366	4.02011	15.5002	20.8409	5.69218	1.95477	2.15998	1.27653	3.99574	1.56552	2.53219	2.88255	2.25269	5.70029	19.7231	11.1417	12.8848	2.01915	5.84745	10.4269	2.07083	1.31417	5.27419	0.22982	0.314749	1.0393	0.123332
SolyMTch11g304740	2.45447	2.01812	2.57518	10.9161	7.769	8.37727	9.24198	6.02833	4.51219	8.64573	8.5293	11.3946	1.23326	1.45881	1.96613	2.67895	3.28746	3.03551	2.94052	2.94315	3.38278	3.28865	6.63769	4.68547	1.85095	2.21905	1.31008	3.6608	2.53102	4.24843	6.02613	5.59136	6.35838	2.42027	2.91993	3.54369	12.4706	11.4909	11.5654	6.90097	11.9676	11.9141	5.488	3.01944	10.0246	5.45688	2.92641	4.48177	1.86257
SolyMTch11g304750	1.11843	2.00673	1.62548	10.7427	17.9721	15.4372	9.61111	9.47494	11.5721	24.3662	22.2775	30.2235	1.04426	1.05851	1.17915	7.84025	15.2192	11.8286	13.1528	6.36997	12.9123	7.23268	25.3651	14.7965	1.88773	0.658871	0.44753	13.3786	9.19305	2.8206	23.1336	8.2545	3.61444	18.4408	4.61119	15.597	58.8573	60.4081	39.7105	17.0229	22.8434	33.8623	12.9177	5.27803	31.3045	2.32055	1.17201	3.16423	0.584184
SolyMTch11g304760	2.69206	2.17044	2.46583	13.8529	8.67223	7.22085	11.2357	6.66282	5.14549	10.5402	9.15306	12.9873	1.342	1.68212	1.6974	2.68316	3.28276	2.95358	3.286	3.21387	3.56786	3.78655	6.19712	5.05581	2.11461	2.55731	1.31471	3.74823	2.68844	5.29811	6.15625	6.15101	7.34412	1.81988	3.32894	3.11462	12.8829	12.3106	12.2027	7.98278	13.62	12.5216	6.33264	3.22473	10.2032	6.76857	3.78451	6.02888	2.40199
SolyMTch11g315510	0.184385	0.381099	0.156631	0.49074	0.361255	0.167736	0.318081	0.402082	0.187016	0.876969	1.17789	0.702291	0.518511	0.444557	0.269659	0.652051	0.801934	0.5505	0.46066	0.350362	0.279077	0.582748	0.889779	0.077578	0.355941	0.529708	0.136933	0.538477	0.9212	0.109692	0.517769	0.397316	0.063524	0.228209	0.339472	0.035367	0.69846	0.301549	0.769801	0.206645	0.291253	0.798524	0.861203	0	0.588659	0.911374	0.436382	0.314076	0.644718
SolyMTch11g315520	0.022204	0	0	0	0	0	0	0	0	0	0	0	0	0	0.046225	0	0	0	0.004799	0	0	0	0	0	0	0	0	0	0	0.001169	0	0	0	0	0	0	0	0	0	0	0	0	0	0	0	0	0	0	0
SolyMTch11g315550	0	0.04709	0	0.049156	0.099693	0.27112	0.215808	0.047246	0.034689	2.8026	0.977322	2.11262	0.033676	0	0	0.082285	0.194193	0.080045	0.075902	0.013814	0.026799	0.054744	0.294567	0.021009	0.04128	0	0	0.026605	0	0	0	0	0	0	0	0	0	0	0	0	0	0	0	0	0	0	0	0	0
SolyMTch11g315560	0.166342	0.292817	0.194569	0.09383	0.185142	0.058505	0.125447	0.036655	0.153509	0.224895	0.193697	0.054275	0.324002	0.370832	0.272176	0.179632	0.264447	0.159676	0.193264	0.44587	0.145558	1.30895	0.274217	0.266713	0.669656	0.708455	0.166173	1.51852	1.28471	0.82884	1.20773	0.839043	0.86433	0.701612	0.386921	0.230277	0.380457	0.430552	0.531956	0.375367	0.735886	0.937783	0.60831	0.21037	0.2351	0.462884	0.574285	0.879294	0.730577
SolyMTch11g315570	7.11051	22.0833	9.66054	0.267174	0.258763	0.21176	0.275509	0.225568	1.8191	0.310208	0.156416	0.226976	12.5514	26.9719	13.9586	0.323801	0.423499	0.455894	1.36639	3.37241	3.31629	2.79461	0.568346	0.313349	12.1364	28.8224	8.51892	3.35049	0.826056	2.72537	6.60293	5.74525	9.29462	0.913417	0.627509	0.980536	0.648465	0.426851	0.65215	0.602776	0.298185	1.03768	0.907685	0.754413	0.621133	0.518798	0.433369	0.716884	0.718992
SolyMTch11g316540	1.12191	0.283701	0.721961	0.571376	1.05533	11.5748	0.529597	0.841878	1.32032	1.23354	1.62325	1.03734	0.055885	0.282734	0.047697	0.388973	1.23015	0.474954	1.0902	0.785346	0.809462	1.8674	2.99766	1.36671	1.60851	2.36871	0.036469	4.8775	0.35482	0.202364	2.1748	0.533075	0.320809	1.67942	0.477812	5.71505	4.45814	6.43511	2.05208	1.12453	0	12.4033	0.814918	0	13.0498	0	0	0	0.078185
SolyMTch11g322210	5.52292	0.766835	0.762741	0.081819	0.267103	0.106794	0.069895	0.066266	0.033291	0.091524	0.183303	0	5.08287	1.68438	8.49611	0	0.028978	0.057452	0	0.02729	0.044881	0.144836	0	0.051314	2.91052	5.86301	2.66722	0.122185	0.055441	0.05997	0.059887	0.026766	0.127498	0.046253	0.132602	0	0.073458	0	0	0.171071	0	0	0.047577	0.162058	0.081664	0.186767	0.118493	0.403607	0.537369
SolyMTch11g325790	0	0	0	0	0	0.382658	2.38516	0	0	0	3.90402	5.65365	0	0	0.049984	0.075324	0.164222	0.111652	1.01618	2.27121	0	2.51105	0	0	0	0.044643	0	0	0.141479	0	0	0	0	0	0	0	0	0	0.436476	0	0	0.866104	0	0	0	0	0	0	0
SolyMTch12g327860	19.6402	42.255	59.1369	29.6052	27.507	8.78637	38.8463	51.434	68.9448	22.3492	18.9364	31.0726	57.779	24.0742	86.6718	11.1494	25.4758	13.6835	35.7402	79.6303	61.5438	15.9141	97.6642	60.5166	2.72877	11.0101	1.75886	10.9814	10.8399	7.56959	11.4453	5.13628	7.48633	143.565	3.66657	80.2958	216.039	139.628	82.0794	2.34349	10.8833	37.9205	2.74366	1.80657	30.5707	0.063301	1.87904	0	0.168362
SolyMTch12g329020	4.7575	14.7597	6.81135	0.697248	0.534283	0.443471	2.0778	1.41463	2.15035	0.80145	0.940642	0.83432	5.66334	12.248	9.61242	0.286165	0.453962	0.466325	3.06868	3.50761	2.25528	1.10484	0	0.108129	8.00199	18.4808	9.2601	3.98689	0.265436	0.634741	14.5482	11.8299	7.99326	0.189297	0.163556	0.229872	0.131611	0.08062	0.077094	0.076271	0	0.280513	0	0	0.054899	0.10555	0.073932	0	0.244687
SolyMTch12g330490	5.61503	4.20151	4.67907	5.45549	4.75435	4.2289	9.25815	9.62339	5.6345	7.61681	8.94228	5.47952	3.42245	6.93372	5.32715	4.90799	4.80378	5.45284	11.1684	8.46312	6.76829	8.82753	5.87355	6.22778	6.09046	5.06759	5.39945	9.86855	5.56221	12.7715	10.843	11.8996	8.57882	2.95949	4.86982	2.82066	8.08599	5.99957	11.0635	7.97923	6.23967	10.1224	7.19083	4.99611	8.67446	5.02473	5.39176	5.44583	4.45795
SolyMTch12g336130	2.43665	3.33716	6.60408	0	0	0	0	0	0	0	0	0	7.01527	1.45162	1.98375	0	0	0	0	0	0	0.747808	0	0	0.465461	1.19737	0.458722	0	0	0.028941	0	0	0	0	0	0	0	0	0	0	0	0	0	0	0	0	0	0	0
SolyMTch12g336140	0.810718	0.731955	2.4781	0.237679	0.807881	0.076736	0.422499	1.76133	0.384385	0.546859	0.520061	0	1.45419	3.34523	1.10102	0.017905	0	0	0.476417	0.640562	0.120341	0.14092	0.49304	0.090996	0.299135	0.380897	0.766007	0.034327	0	0.232754	0	0.162125	0.309631	0.152737	0	0.404813	0.054973	0.087304	0.092897	0.061426	0.180227	0.104497	0.103469	0	0.066932	0	0	0.064169	0.086244
SolyMTch12g337680	13.6466	6.05209	8.8296	11.4355	11.6416	14.096	11.2046	12.6064	14.0648	12.7458	13.9713	12.1247	10.8726	15.515	9.38414	15.2114	16.3532	15.858	12.4331	14.3701	13.068	13.9748	11.8736	10.4046	13.4239	8.62746	6.74412	36.0237	13.0321	21.7819	24.7828	51.6135	28.4984	3.72846	3.90319	4.76604	13.493	11.504	16.1842	28.2161	37.5431	12.9851	22.8053	5.07328	28.3238	10.6042	10.9108	13.8191	8.1725
SolyMTch12g337690	8.58449	7.47149	8.84412	5.59139	5.63312	13.972	1.74807	4.50981	7.02697	4.68165	3.99343	3.41013	13.8315	9.04117	13.7017	17.9536	21.3938	21.3794	7.01078	5.40679	6.30597	1.05428	0.936794	1.51578	7.34411	9.46981	6.65419	5.09795	5.67408	3.1112	2.69512	1.73714	1.44241	11.8379	8.54417	13.4049	13.401	11.2376	17.7219	8.4294	5.97056	9.52938	10.5683	5.05189	39.6057	0.139486	3.14506	0.094314	0.076151
SolyMTch12g338030	0.074539	0.020595	0	5.29209	4.04125	4.52803	2.0526	0.85935	0.249776	4.68199	4.03874	2.41811	0	0	0	9.75588	5.70323	14.3693	1.15863	1.32583	0.341273	0.266022	0	0.32407	0.115744	0	0	2.28816	6.44203	2.64811	0.142783	0	0.022234	0	0	0.02248	0	0	0	0	0	0	6.64217	0	2.12204	0	0.024339	0	0
SolyMTch12g339790	1.53225	0.120608	2.73763	0	0	0	0	0	0	0	0.039701	0	7.70324	7.24279	3.66462	0	0	0	0	0	0	0.358564	2.02675	0.70992	0.279106	0.684638	0.334516	0	0	0	0	0	0	0	0	0	0	0	0	0	0	0	0	0	0	0	0	0	0.03965
SolyMTch12g340880	4.81786	3.10751	2.76627	4.26909	8.49768	9.87094	2.84929	2.16547	1.40661	4.91054	3.94131	3.94362	3.156	2.08542	3.92867	1.73511	1.59589	1.68417	0.985703	1.25877	1.05657	0.984937	2.0902	1.82334	1.83813	2.91768	0.942752	1.25152	1.76518	1.0612	1.31776	1.60566	0.876653	2.56586	0.839992	2.11845	7.44662	12.8264	4.73897	0.645367	0.665469	3.81495	1.16234	1.7724	1.47378	1.65093	1.34342	1.51018	1.48866
SolyMTch12g347040	7.09062	20.5057	10.8401	20.0255	15.5163	12.9319	7.20888	3.36506	5.9396	16.7414	13.6129	11.4717	14.6716	13.9828	7.5102	3.4577	3.45465	3.88901	6.87759	10.1292	9.991	5.04514	3.81972	2.396	11.3906	20.7572	3.58344	11.8518	1.08641	8.49196	14.5727	0.917991	2.90432	0.104442	0.028119	0.146908	1.12174	0.396967	0.344596	0.204433	0.58274	1.87095	0.104757	1.40397	0.047832	0.305771	0.274253	1.32127	0.196003
SolyMTch12g348930	58.8934	113.589	109.553	10.9324	3.91872	11.2168	4.02084	1.00015	1.3707	1.38924	1.09134	0.556439	107.854	88.445	81.7807	0.666465	0.183552	7.30179	1.76662	0.835893	0.265343	105.926	112.135	59.5933	37.3403	84.926	68.1816	0.105057	0.353186	0.446284	0.204636	1.40721	1.24717	2.11117	0.683066	1.60261	0.249992	0.271435	0.200764	0.447479	0.417346	0.333237	0.391988	0	0.662714	0.31767	0	0	0.072597
SolyMTch12g349320	0	0	0	0	0	0.09732	0.071958	0	0.301342	0	0	0	0	0	0	0	0.097961	0.08864	0.063621	0	0.132592	0.003202	0.037657	0.035386	0	0	0	0.1207	0.019918	0	0	0	0	0	0	0.003147	0.171994	0	0.058505	0.240303	0	0.060374	0.04012	0.568588	0.24233	0	0	0	0.014497
SolyMTch12g349330	0.046406	0.062364	0.117237	2.19835	5.75547	4.35137	4.61082	14.5278	14.9079	9.88382	6.40247	9.90448	0.075568	0	0.011285	7.89135	7.91371	6.50916	16.5598	12.0736	12.7926	1.98309	3.79386	3.4389	0	0.02218	0	16.0541	2.13945	3.11586	16.0985	4.78969	5.74333	2.03248	1.03221	1.78264	20.7942	7.83888	19.8303	24.1004	11.4681	10.9477	13.1094	2.55005	19.8425	1.88829	2.65036	1.47683	0.391194
SolyMTch12g349340	0	0	0	0	0	0	0	0.00301	0.002107	0.016665	0.016916	0	0.001033	0	0	0	0	0	0.005465	0.006118	0.000923	0	0	0.002605	0	0	0.04359	0.013197	0	0	0.003267	0	0	0	0	0	0.023935	0.007853	0	0.00447	0.017452	0	0	0	0.001348	0	0	0	0
SolyMTch12g350060	0	0.087199	0.032931	0.213157	0	0	0.084585	0.109598	0.037454	0.261424	0.119208	0	0	0	0.157134	0	0.114637	0.030128	0.149834	0	0.084102	0.106685	0.216805	0.126714	0.01615	0	0	0	0.024961	0	0	0	0	0.030199	2.21921	0.057206	0	0.09134	0.114549	0.647172	0	3.61976	13.0594	0	0.806933	2.53571	0.025991	0	4.83766
[truncated: 12 more columns]

## Sheet: TableS8
Table S8: Subcellular localization prediction of the UGT
# k used for kNN is: 14	subfamily
Schi10g019850.1	UGT73D	nucl	7	cyto	4	nucl_plas	4
Schixxg025240.1	UGT91A	cyto	8.5	cyto_E.R.	5	extr	4
Schi09g021310.1	specific	cyto	5	nucl	4	pero	2	cysk_nucl	2
Schi09g002080.1	UGT86A	mito	4.5	chlo	4	nucl	4	mito_plas	3
Schi11g016100.1	specific	cyto	7	nucl	3	cysk	3	cysk_nucl	3
Schi02g008990.1	UGT90A	chlo	7	vacu	3.5	chlo_mito	3.5	E.R._vacu	2.5
Schi01g034490.1	UGT73B	cyto	6	chlo	4	cysk	3.5	cysk_plas	2.5
Schi11g005270.1	UGT91A	chlo	6	cyto	3	chlo_mito	3	pero	2	cyto_nucl	2	cyto_E.R.	2
Schi04g004800.1	UGT79B	cyto	7	E.R.	3	nucl	2	E.R._plas	2
Schi05g020910.1	specific	cyto	7	chlo	3	cysk_plas	2	plas	1.5	cysk	1.5
Schi07g010210.1	UGT73B	chlo	11	cyto	2
Schi06g010920.1	specific	cyto	6	chlo	3	nucl	3	cyto_pero	3	cyto_E.R.	3	cyto_plas	3
Schi06g010930.1	specific	cyto	8	nucl	5
Schi10g019890.1	UGT73D	nucl	7	chlo	2	cyto	2	mito	1	plas	1	cysk	1	cyto_pero	1	cysk_plas	1	mito_plas	1	cyto_E.R.	1
Schi12g017740.1	UGT73B	cyto	6	nucl	3	cyto_pero	3	cyto_E.R.	3	cyto_plas	3
Schi11g005260.1	UGT91A	cyto	10	chlo	3
Schi09g002010.1	UGT86A	chlo	9	nucl	2	cyto	1	extr	1	vacu	1	cysk_nucl	1	nucl_plas	1
Schi10g016620.1	specific	chlo	13
Schi07g010170.1	UGT73B	nucl	5	cyto	4	cysk	2	cyto_pero	2	cyto_E.R.	2
Schi11g005250.1	UGT91A	cyto	4	chlo	3	vacu	3	cyto_nucl	3
Schixxg025220.1	UGT91A	cyto	8	chlo	2	nucl	2	extr	1	vacu	1	chlo_mito	1	cysk_nucl	1	nucl_plas	1
Schi09g002020.1	UGT86A	chlo	7	nucl	2	cyto	2	cyto_nucl	2
Schi07g001920.1	specific	chlo	9	nucl	2	vacu	2
Schi10g005150.1	UGT72B	cyto	5	nucl	4	chlo	2	E.R.	2	cysk_nucl	2	nucl_plas	2
Schi12g013040.1	UGT73C	cyto	6	chlo	2	nucl	2	cysk	1.5	chlo_mito	1.5	cysk_plas	1.5
Schi10g016020.1	specific	chlo	11	nucl	2
Schi12g017750.1	UGT73B	nucl	8	cyto	3	cysk	3
Schi01g023220.1	UGT72B	chlo	6	cyto	4	vacu	2	cyto_E.R.	2	cyto_plas	2
Schixxg028950.1	UGT72B	chlo	7	cyto	3	vacu	2	cyto_nucl	2	cyto_pero	2
Schi06g017940.1	UGT73D	chlo	4	nucl	3	extr	3	cyto	2	chlo_mito	2
Schi01g032080.1	UGT85A	chlo	6	pero	3	cyto	2	nucl	1	mito	1	E.R.	1	cyto_plas	1
Schi12g020920.1	UGT75	nucl	5	cyto	5	cyto_nucl	5
Schi10g016670.1	specific	chlo	13
Schi04g006420.1	specific	chlo	13
Schi05g007350.1	specific	chlo	7	vacu	3	nucl	2	E.R._vacu	2
Schi04g018530.1	UGT85A	cyto	10	nucl	1	vacu	1	cysk	1	golg	1	cysk_nucl	1
Schi11g016110.1	specific	chlo	6	cyto	6	mito	1	cysk	1
Schi10g016030.1	specific	chlo	13
Schi11g002870.1	specific	chlo	8.5	chlo_mito	6	cyto	3	mito	2.5
Schi10g022430.1	UGT73D	extr	5	chlo	3	nucl	1	cyto	1	mito	1	plas	1	vacu	1	E.R.	1	cyto_nucl	1	nucl_plas	1	E.R._vacu	1	E.R._plas	1	mito_plas	1	cyto_E.R.	1	cyto_plas	1
Schi11g002880.1	specific	chlo	10	cyto	2	mito	2
Schi12g004060.1	specific	cyto	5	cysk	3.5	cysk_plas	3	cyto_E.R.	3	chlo	2
Schi03g012070.1	UGT85A	extr	8	E.R.	2	chlo	1	nucl	1	cyto	1	vacu	1	cyto_nucl	1	E.R._plas	1
Schi04g018540.1	UGT85A	cyto	9	nucl	3	vacu	1	golg	1
Schi04g006430.1	specific	nucl	9	cyto	4
Schixxg008610.1	specific	cyto	11	cysk	2
Schi01g011440.1	UGT75	nucl	11	cyto	3
Schi04g025020.1	specific	cyto	10	nucl	3
Schixxg004450.1	specific	cyto	10	nucl	3
Schi01g034440.1	UGT73B	chlo	3	extr	3	cysk_plas	1.83333	mito_plas	1.83333	mito	1.5	cysk	1.5	cyto	1	plas	1	vacu	1	E.R.	1	pero	1	E.R._vacu	1	cyto_pero	1	cyto_E.R.	1
Schi08g016160.1	UGT73B	vacu	6	mito	3	E.R._vacu	3	cyto	2
Schi07g010200.1	specific	nucl	6	cysk	5	cyto	2
Schi04g006450.1	specific	nucl	4	E.R.	4	cyto	3	E.R._vacu	3
Schi05g018670.1	specific	cyto	9	nucl	3	mito	1	plas	1	mito_plas	1
Schi07g010020.1	specific	chlo	5	extr	4	cyto	2	nucl	1	mito	1	E.R.	1	cyto_pero	1	cyto_plas	1
Schi02g006420.1	UGT72D	vacu	5	chlo	3	E.R._vacu	3	cyto	2	plas	1.5	mito_plas	1.5	cyto_E.R.	1.5
Schi03g012100.1	UGT85A	nucl	6	cyto	5	chlo	2
Schi03g012080.1	UGT85A	cyto	6	nucl	4	plas	1.5	cysk_plas	1.5	chlo	1	golg	1
Schi09g002610.1	UGT73D	nucl	7	cyto	7	cyto_nucl	7
Schi02g006430.1	UGT72D	cyto	8	nucl	2	chlo	1	plas	1	cysk	1	golg	1	golg_plas	1	cysk_plas	1
Schi03g008750.1	specific	chlo	6	cyto	5	mito	2
Schi11g002790.1	specific	chlo	5	vacu	4	cyto	2	E.R._vacu	2
Schi11g002900.1	specific	chlo	6	cyto	3	vacu	3	nucl	1	mito	1
Schi08g004120.1	specific	chlo	8	extr	3	nucl	1	plas	1	vacu	1	nucl_plas	1
Schi01g032070.1	UGT85A	chlo	3	nucl	2	cyto	2	plas	2	extr	2	cyto_nucl	2	chlo_mito	2	nucl_plas	2	cyto_plas	2
Schi10g004390.1	UGT79B	cyto	9	nucl	3	vacu	1	pero	1
Schi03g012120.1	UGT76F	cyto	5	nucl	4	cyto_E.R.	4
Schi03g012130.1	UGT76F	cyto	5	nucl	4	cyto_E.R.	4
Schi12g020150.1	UGT74	extr	4	chlo	3	nucl	3	cyto	3	cyto_nucl	3
Schi03g012110.1	UGT76F	cyto	6	nucl	3	cyto_pero	3	cyto_plas	3
Schi11g002770.1	specific	cyto	9	cysk	2	nucl	1	E.R.	1	golg	1	cysk_plas	1
Schixxg031320.1	UGT85A	nucl	6	cyto	5	chlo	2
Schixxg029350.1	UGT85A	nucl	6	cyto	5	chlo	2
Schi01g001940.1	UGT92S	nucl	5	cyto	5	cyto_nucl	5
Schi02g029440.1	UGT85A	chlo	10	nucl	2	vacu	2
Schi09g010470.1	UGT79B	cyto	7	nucl	5	chlo	2
Schi06g022240.1	UGT87A	nucl	9	chlo	2	cyto	2
Schi04g021940.1	UGT79B	cyto	6	chlo	2	nucl	2	plas	2	nucl_plas	2
Schi01g012510.1	specific	cyto	9	cysk	4
Schi03g011920.1	UGT85A	chlo	7	nucl	2	cyto	2	pero	2	cyto_nucl	2	cyto_pero	2
Schi11g014120.1	UGT92S	cyto	7	nucl	3	chlo	2	extr	1	golg	1	chlo_mito	1
Schi07g009980.1	specific	chlo	6	cyto	6	nucl	1	plas	1	nucl_plas	1
Schi07g010220.1	specific	cyto	7	chlo	3	nucl	3
Schi11g001200.1	UGT86A	nucl	10	cysk	3
Schi06g021520.1	UGT76	nucl	8	cyto	2	chlo	1	mito	1	vacu	1	golg	1	chlo_mito	1	cyto_pero	1	cyto_E.R.	1	cyto_plas	1
Schi02g026450.1	specific	cyto	8	chlo	5
Schi12g019430.1	specific	nucl	7	chlo	2	plas	2	cyto	1	extr	1	golg	1	chlo_mito	1	cysk_plas	1	E.R._plas	1	mito_plas	1
Schi02g011330.1	UGT91C	cyto	6	E.R.	3	cyto_pero	3	nucl	2	plas	2	nucl_plas	2
Schi09g020770.1	UGT75	nucl	6	cyto	4	chlo	2	cyto_pero	2	cyto_E.R.	2	cyto_plas	2
Schi07g009970.1	specific	chlo	4	nucl	3	cyto	3	cyto_nucl	3
Schi05g018270.1	specific	cyto	6	nucl	5	mito	1	plas	1	pero	1	mito_plas	1
Schi02g026470.1	specific	chlo	12.5	chlo_mito	7
Schi08g005220.1	UGT84A	cyto	8	chlo	3	extr	2
Schi07g010010.1	specific	cyto	4	E.R.	3.5	E.R._plas	3	nucl	2	cyto_pero	2	plas	1.5
Schixxg025210.1	UGT91A	cyto	11	nucl	1	pero	1	cysk	1	cysk_nucl	1
Schi02g009510.1	UGT87A	nucl	10	cyto	3
Schi08g008790.1	UGT74F	chlo	12	cyto	1	extr	1
Schi10g022300.1	UGT73C	chlo	4	nucl	4	mito	3	cyto_nucl	3
Schi03g011690.1	specific	cyto	10	cysk	2	extr	1	golg	1	cysk_nucl	1	cysk_plas	1
Schi04g018560.1	UGT85A	chlo	12	mito	2
Schi03g022480.1	UGT90A	chlo	9	E.R.	2	nucl	1	plas	1	extr	1	nucl_plas	1	E.R._vacu	1	cyto_E.R.	1
Schi01g034480.1	UGT73B	chlo	5	cyto	2	mito	2	extr	2	nucl	1	E.R.	1	pero	1	cyto_mito	1	mito_plas	1	cyto_plas	1
Schi04g018550.1	UGT85A	chlo	6	nucl	2	cyto	2	cyto_nucl	2	mito	1	extr	1	E.R.	1	pero	1	cysk_nucl	1	nucl_plas	1	cyto_plas	1
Schi04g018630.1	UGT85A	chlo	10	cyto	1	mito	1	E.R.	1	pero	1	cyto_pero	1	cyto_E.R.	1
Schi03g011930.1	UGT85A	chlo	7	pero	4	cyto	2
Schi12g016620.1	UGT85A	chlo	8	pero	3	cyto	2
Schi12g016640.1	UGT85A	chlo	8	cyto	2	nucl	1	mito	1	pero	1	cysk	1	cysk_nucl	1	cyto_E.R.	1	cyto_plas	1
Schi01g034200.1	UGT84A	chlo	7	cyto	3	nucl	2	E.R.	2
Schi08g004300.1	UGT84A	cyto	6	chlo	3	nucl	3	cyto_pero	3	cyto_E.R.	3
Schi02g023110.1	UGT72D	chlo	10	cyto	2	nucl	1	E.R.	1	cyto_pero	1	cyto_plas	1
Schi04g015150.1	UGT85A	chlo	8	cyto	2	nucl	1	mito	1	extr	1	pero	1	cyto_E.R.	1	cyto_plas	1
Schi06g022250.1	UGT87A	nucl	5	mito	4.5	chlo_mito	4	chlo	2.5	cyto_nucl	2.5
Schi11g002890.1	specific	chlo	9	cyto	3	mito	2
Schi10g022440.1	UGT73C	chlo	8	nucl	2	cyto	2	cyto_nucl	2
Schi10g022310.1	UGT73C	nucl	6	cyto	3	chlo	2	plas	2
Schi10g022450.1	UGT73C	cyto	5	chlo	3	nucl	3	plas	2	cysk_nucl	2
Schi05g018750.1	specific	cyto	9	nucl	2	chlo	1	mito	1	pero	1	chlo_mito	1	cysk_nucl	1	nucl_plas	1
Schi05g021340.2	UGT86A	cyto	9	nucl	3	mito	1	pero	1
Schixxg032140.1	UGT75	extr	5	chlo	4	cyto	3	nucl	1	golg	1
Schi05g019200.1	UGT75	chlo	10	nucl	1	cyto	1	vacu	1	E.R.	1	cyto_nucl	1	E.R._vacu	1	cyto_E.R.	1
Schi10g021550.1	UGT76	nucl	5	chlo	4	cyto	4
Schi01g011460.1	UGT75	nucl	10	cyto	3
Schi10g021560.1	UGT76	nucl	5	chlo	4	cyto	2	mito	1	extr	1	E.R.	1	cyto_pero	1	cyto_plas	1
Schi04g006440.1	specific	nucl	5	cyto	5	cyto_nucl	5
Schi02g018770.1	specific	chlo	11	nucl	1	plas	1	extr	1	nucl_plas	1
Schi02g018860.1	specific	chlo	7	cyto	4	nucl	2	cyto_pero	2	cyto_E.R.	2	cyto_plas	2
Schi04g026220.1	UGT74	cyto	6	chlo	2	nucl	2	plas	1	vacu	1	cysk	1	golg	1	chlo_mito	1	golg_plas	1	cysk_plas	1
Schi12g001430.1	UGT82A	extr	6	vacu	3	chlo	1	nucl	1	cyto	1	mito	1	plas	1	cyto_nucl	1	chlo_mito	1	nucl_plas	1	mito_plas	1	cyto_plas	1
Schi10g021010.1	UGT76	chlo	8	extr	3	cyto	1	plas	1	vacu	1	cyto_plas	1
Schi07g010040.1	specific	chlo	5	cyto	4	nucl	2	golg	2	cyto_pero	2	cyto_E.R.	2	cyto_plas	2
Schi12g020910.1	UGT75	chlo	11	cyto	2
Schi10g016040.1	specific	nucl	6	cyto	5	chlo	2
Schi10g022820.1	UGT86A	cyto	8	chlo	2	E.R.	2	mito	1	extr	1	E.R._vacu	1	E.R._plas	1
Schi05g019270.1	UGT92S	chlo	3	extr	3	nucl	2	cyto	2	cyto_nucl	2	chlo_mito	2
Schi10g016050.1	specific	cysk	5.5	cysk_plas	3.5	nucl	3	chlo	2	cyto	2
Schi01g023360.1	specific	cyto	9	chlo	2	nucl	1	vacu	1	golg	1	chlo_mito	1
Schi12g020900.1	UGT75	chlo	7	vacu	3	E.R.	2	nucl	1	mito	1	E.R._plas	1	cyto_E.R.	1
Schi06g001560.1	UGT74F	chlo	10	cyto	2	nucl	1	E.R.	1	cyto_pero	1	cyto_plas	1
Schi06g001550.1	UGT74F	chlo	9	cyto	3	nucl	1	E.R.	1
Schi07g003340.1	UGT75	chlo	8	extr	4	chlo_mito	4
Schi04g018510.1	UGT85A	chlo	11	nucl	1	cyto	1	vacu	1	cyto_nucl	1
Schi08g001420.1	UGT74F	chlo	11	nucl	1	cyto	1	mito	1	cyto_nucl	1
Schi08g001450.1	UGT74F	chlo	13
Schi12g020140.1	UGT74	chlo	5	nucl	5	cyto	2	mito	2
Schi06g010950.1	specific	nucl	8	chlo	3	mito	2
Schi03g009310.1	UGT75	chlo	7	mito	5.5	cyto_mito	3.5
Schi06g004250.1	UGT85A	cyto	6	nucl	5	chlo	1	plas	1	golg	1	golg_plas	1
Schi05g018060.1	UGT85A	cyto	6	plas	3	cyto_pero	3	chlo	2	nucl_plas	2	E.R._plas	2
Schi10g021580.1	UGT76	chlo	10	nucl	3
Schi02g008390.1	specific	chlo	6.5	chlo_mito	6	mito	4.5	cyto	2
Schi03g023030.1	UGT89B	chlo	10	plas	2	cyto	1	nucl_plas	1	golg_plas	1	E.R._vacu	1	cysk_plas	1	mito_plas	1
Schi03g011960.1	UGT85A	cyto	11	nucl	1	vacu	1	golg	1
Schi07g009900.1	specific	cyto	4	chlo	3	E.R.	3	nucl	1	mito	1	plas	1	extr	1	nucl_plas	1	mito_plas	1
Schi11g002860.1	specific	cyto	8	cyto_nucl	7.5	nucl	3	chlo	1	mito	1	golg	1	chlo_mito	1
Schi07g001830.1	UGT78D	chlo	8	cyto	2	vacu	2	nucl	1	E.R.	1	cyto_pero	1	cyto_plas	1
Schi01g034470.1	UGT73B	chlo	5	cyto	4	nucl	2	extr	2	cyto_E.R.	2	cyto_plas	2
Schi04g018520.1	UGT85A	chlo	8	cyto	2	vacu	2	nucl	1	mito	1	E.R._vacu	1	cyto_pero	1	cyto_E.R.	1	cyto_plas	1
Schi04g018620.1	UGT85A	chlo	8	nucl	2	vacu	2	cyto	1	mito	1	cysk_nucl	1	nucl_plas	1	E.R._vacu	1
Schi05g006370.1	UGT89A	nucl	3.5	chlo	3	extr	3	cysk_nucl	2.5	vacu	2	plas	1	E.R.	1	E.R._plas	1
Schi12g016630.1	UGT85A	chlo	9	cyto	3	nucl	1	pero	1
Schi12g020190.1	UGT84A	chlo	8	mito	2	E.R.	2	nucl	1	extr	1	cyto_mito	1	E.R._vacu	1	E.R._plas	1	mito_plas	1	cyto_E.R.	1
Schi12g004040.1	specific	chlo	4	cyto	4	extr	3	cyto_nucl	3
Schi08g001440.1	UGT74F	chlo	12	mito	2
Schi05g001090.1	specific	chlo	9.5	chlo_mito	6	cyto	2	mito	1.5
Schi04g022960.1	UGT72	cyto	7	chlo	5	nucl	1	pero	1
Schi05g016570.1	UGT91A	chlo	5	cyto	3	vacu	3	nucl	1	extr	1	E.R.	1
Schi04g002620.1	specific	cyto	8	nucl	4	cyto_E.R.	4	cyto_plas	4
Schi12g007460.1	specific	cyto	4	E.R.	3	cyto_nucl	3	nucl	2	extr	2	E.R._vacu	2	cyto_pero	2	E.R._plas	2
Schi10g019450.1	UGT78D	chlo	8	nucl	2	mito	1	plas	1	vacu	1	E.R.	1	cyto_nucl	1	cysk_nucl	1	E.R._vacu	1	E.R._plas	1	mito_plas	1
Schi08g001410.1	UGT74F	chlo	13
Schi07g010000.1	specific	cyto	9	cysk	3	chlo	1	nucl	1
Schi08g003660.1	UGT86A	cyto	9	nucl	2	extr	2
Schi05g001220.1	UGT74B	chlo	8	mito	4	nucl	2	cyto_mito	2	mito_plas	2
Schi08g001430.1	UGT74F	nucl	7	cyto	3	chlo	2	extr	2
Schi04g002610.1	specific	chlo	4	vacu	3	E.R.	2	cyto	1	mito	1	plas	1	extr	1	golg	1	golg_plas	1	mito_plas	1	cyto_plas	1
Schi05g001450.1	UGT74B	chlo	5	nucl	2	cyto	2	extr	2	cyto_nucl	2
Schi05g001230.1	UGT74B	cyto	5	chlo	3	cyto_plas	3	nucl	2	extr	2
Schi02g026680.1	UGT83A	extr	6	chlo	3	cyto	2	E.R.	2	cyto_E.R.	2
Schi09g020790.1	UGT75	chlo	9	cyto	2	plas	1	extr	1	vacu	1	cyto_nucl	1	cyto_pero	1	cyto_E.R.	1
Schi12g004050.1	specific	plas	7	vacu	3	E.R.	2	golg	2
Schi05g001300.1	UGT74B	chlo	7	mito	5	nucl	2
Schi05g001310.1	UGT74B	chlo	4	nucl	4	extr	3	cyto_nucl	3
Schi06g017930.1	UGT73D	nucl	4.5	chlo	4	cysk_nucl	3	cyto	2	extr	2	chlo_mito	2
Schixxg025230.1	UGT91A	vacu	4	nucl	2	mito	2	extr	2	chlo	1	cyto	1	E.R.	1	golg	1	cyto_mito	1	cysk_nucl	1	nucl_plas	1	mito_plas	1	cyto_E.R.	1
Schi07g009910.1	specific	cyto	5	nucl	2	plas	2	E.R.	2	nucl_plas	2	E.R._plas	2
Schixxg002740.1	specific	cyto	8	cyto_nucl	7	chlo	3
Schixxg012900.1	specific	cyto	8	cyto_nucl	7.5	nucl	3	chlo	1	mito	1	extr	1	chlo_mito	1
Schi09g020780.1	UGT75	cyto	6	chlo	5	nucl	1	plas	1	extr	1	nucl_plas	1
Schi02g029460.1	UGT85A	chlo	8	extr	3	nucl	1	cyto	1	E.R.	1	cyto_nucl	1	cyto_E.R.	1
Schi10g016640.1	specific	nucl	8	cyto	3	chlo	1	vacu	1	cysk	1
Schm05g011000.1	UGT75	extr	6	chlo	5	nucl	2
Schm04g018050.1	UGT85A	cyto_nucl	7.5	nucl	6	cyto	5	chlo	1	mito	1	plas	1	chlo_mito	1	mito_plas	1
Schm02g006600.1	UGT72E	extr	6	chlo	5	vacu	2
Schm09g001800.1	UGT86A	chlo	6	nucl	2	mito	2	vacu	2	cyto	1	E.R.	1	cyto_mito	1	cysk_nucl	1	nucl_plas	1	mito_plas	1	cyto_E.R.	1
Schm11g015710.1	specific	cyto	7	nucl	3	cysk	3	cysk_nucl	3
Schm12g003550.1	specific	cyto	6	nucl	5	cysk	2
Schm06g019580.1	UGT73D	chlo	4	nucl	3	cyto	2	extr	2	E.R.	2	chlo_mito	2	cyto_E.R.	2
Schm01g033770.1	UGT73B	chlo	6	cyto	4	cysk	1.5	cysk_plas	1.5	nucl	1	vacu	1
Schm11g004010.1	UGT91A	chlo	10	vacu	2	nucl	1	cyto	1	cyto_nucl	1	E.R._vacu	1
Schm11g004020.1	UGT91A	chlo	7	cyto	5	nucl	2
Schm04g000260.1	UGT79B	cyto	5	E.R.	5	cyto_E.R.	5
Schm07g010620.1	UGT73B	chlo	13
Schm06g014320.1	specific	cyto	8	nucl	4	cyto_pero	4	cyto_E.R.	4	cyto_plas	4
Schm06g014310.1	specific	cyto	10	nucl	2	chlo	1	cysk	1	nucl_plas	1
Schm10g019470.1	UGT73D	nucl	6	cyto	3	chlo	2	cysk	2	cyto_plas	2
Schm12g016520.1	UGT73B	nucl	10	cyto	2	mito	1	plas	1	cyto_pero	1	mito_plas	1	cyto_E.R.	1
Schm07g010570.1	UGT73B	cyto	8	chlo	1	nucl	1	plas	1	vacu	1	cysk	1	golg	1	cysk_nucl	1	nucl_plas	1	golg_plas	1	cysk_plas	1
Schm09g001740.1	UGT86A	chlo	8	cyto	2	nucl	1	mito	1	extr	1	vacu	1	cyto_pero	1	cyto_E.R.	1	cyto_plas	1
Schm10g016730.1	specific	chlo	13
Schm11g004030.1	UGT91A	chlo	7	cyto	2	nucl	1	extr	1	vacu	1	E.R.	1	pero	1	E.R._vacu	1	cyto_plas	1
Schm06g014300.1	specific	nucl	6	cyto	4	chlo	2	cyto_pero	2	cyto_E.R.	2
Schm11g004000.1	UGT91A	cyto	6	chlo	3	cyto_E.R.	3	cyto_plas	3
Schm09g001750.1	UGT86A	chlo	7	nucl	2	cyto	2	cyto_nucl	2
Schm07g001390.1	specific	chlo	9	nucl	2	vacu	2
Schm10g016750.3	specific	nucl	8	cyto	5
Schm10g004020.1	UGT72B	cyto	5	nucl	3	cyto_pero	3	plas	1.5	cysk_plas	1.5
Schm12g012390.1	UGT73D	cyto	7	chlo	2	cysk	1.5	chlo_mito	1.5	cysk_plas	1.5	nucl	1	mito	1	vacu	1
Schm12g016530.1	UGT73B	nucl	7	cyto	3	cysk	3
Schm12g016510.1	UGT73B	nucl	9	cyto	3	cysk	1.5	cyto_pero	1.5	cysk_plas	1.5	cyto_E.R.	1.5
Schm10g021310.1	UGT73D	cyto	11	chlo	1	nucl	1	plas	1	nucl_plas	1
Schm01g023330.1	UGT72B	chlo	6	cyto	4	vacu	2	cyto_E.R.	2	cyto_plas	2
Schm01g033720.1	UGT73B	mito	7	chlo	5	nucl	1	cyto	1	cyto_nucl	1
Schm01g031570.1	UGT85A	chlo	7	cyto	2	mito	2	nucl	1	E.R.	1	pero	1	cyto_mito	1	mito_plas	1	cyto_plas	1
Schm12g019170.1	UGT75	cyto	8	chlo	3	nucl	2
Schm10g016780.1	specific	chlo	13
Schm04g006610.1	specific	chlo	13
Schm05g006390.1	specific	chlo	7	nucl	2	cyto	2	vacu	2	cyto_nucl	2
Schm09g002210.1	UGT73D	chlo	8	nucl	2	cyto	2	cyto_nucl	2
Schm04g018030.1	UGT85A	cyto	10	nucl	1	vacu	1	cysk	1	golg	1	cysk_nucl	1
Schm11g015720.1	specific	chlo	7	cyto	4	chlo_mito	4
Schm10g016150.1	specific	chlo	13
Schm11g001820.1	UGT81	chlo	8.5	chlo_mito	6	mito	2.5	cyto	2
Schm10g021280.1	UGT73D	extr	5	chlo	3	nucl	1	cyto	1	mito	1	plas	1	vacu	1	E.R.	1	cyto_nucl	1	nucl_plas	1	E.R._vacu	1	E.R._plas	1	mito_plas	1	cyto_E.R.	1	cyto_plas	1
Schm11g001830.1	UGT81	chlo	10	cyto	2	mito	2
Schm12g003560.1	specific	cyto	6	nucl	3	cyto_pero	3	cyto_E.R.	3
Schm03g011850.1	UGT85A	extr	8	E.R.	2	chlo	1	nucl	1	cyto	1	vacu	1	cyto_nucl	1	E.R._plas	1
Schm04g006630.1	specific	chlo	4	nucl	3.5	cysk_nucl	2.5	extr	2	cyto	1	mito	1	vacu	1	E.R.	1	E.R._vacu	1	cyto_E.R.	1
Schm01g012020.1	UGT75	nucl	11	cyto	2
Schm05g017480.1	UGT85A	E.R.	5	cyto	3	plas	3	cyto_plas	3
Schm04g023910.1	UGT81	cyto	9	nucl	4
Schm08g014860.1	UGT73B	vacu	6	chlo	3	E.R._vacu	3	nucl	2	mito	2
Schm04g006660.1	specific	chlo	4	nucl	2	cyto	2	extr	2	E.R.	2	cyto_nucl	2	cyto_E.R.	2
Schm05g017990.1	specific	cyto	7	nucl	4	cyto_pero	4	cyto_plas	4
Schm07g010380.1	specific	vacu	3	chlo	2	nucl	2	extr	2	E.R.	2	cyto	1	plas	1	golg	1	chlo_mito	1	cysk_nucl	1	golg_plas	1	cyto_plas	1
Schm04g006600.1	specific	cyto	3	plas	2.5	cyto_nucl	2.5	cysk_plas	2.5	chlo	2	nucl	2	cyto_pero	2
Schm02g006610.1	UGT72D	vacu	4	chlo	3	cyto	2	plas	1.5	cyto_nucl	1.5	mito_plas	1.5	cyto_E.R.	1.5
Schm03g011890.1	UGT85A	nucl	6	cyto	5	chlo	1	golg	1	cysk_plas	1
Schm02g006620.1	UGT72D	nucl	4	cyto	3	chlo	2	golg	2	cysk_nucl	2	cyto_pero	2	cyto_plas	2
Schm02g009720.1	UGT87A	nucl	8	cyto	4	cysk_nucl	4	nucl_plas	4
Schm01g012350.1	UGT75	nucl	6	cyto	5	extr	2
Schm03g009780.1	UGT81	chlo	6	cyto	5	nucl	1	mito	1	extr	1
Schm11g001800.1	UGT81	chlo	5	vacu	4	nucl	1	cyto	1	plas	1	extr	1	E.R.	1	cyto_nucl	1	nucl_plas	1	E.R._plas	1	cyto_E.R.	1	cyto_plas	1
Schm11g001850.1	UGT81	chlo	7	vacu	3	cyto	2	nucl	1	pero	1	cyto_E.R.	1	cyto_plas	1
Schm01g031550.1	UGT85A	cyto	8	nucl	2	mito	1	vacu	1	E.R.	1	golg	1	cysk_nucl	1	nucl_plas	1	E.R._vacu	1
Schm10g003250.1	UGT79B	cyto	8	nucl	5
Schm04g006640.1	specific	nucl	6	cyto	5	chlo	2
Schm04g001980.1	specific	cyto	4	E.R.	3	cyto_nucl	3	nucl	2	E.R._vacu	2	E.R._plas	2
Schm12g018400.1	UGT74	chlo	5	cyto	4	nucl	3	extr	2	cyto_pero	2	cyto_E.R.	2	cyto_plas	2
Schm08g006770.1	UGT84A	cyto	9	extr	4
Schm03g011900.1	UGT76F	cyto	6	nucl	3	cyto_pero	3	cyto_plas	3
Schm11g001780.1	UGT81	cyto	9	cysk	2	nucl	1	E.R.	1	golg	1	cysk_plas	1
Schm03g014740.1	UGT85A	nucl	6	cyto	6	cyto_nucl	6
Schm01g000810.1	UGT92S	nucl	6	cyto	4	cysk_nucl	4
Schm06g004450.1	UGT85A	chlo	6	nucl	3.5	mito	3	cyto_nucl	2.5
Schm02g027550.1	UGT85A	chlo	8	nucl	3	vacu	2	cyto_nucl	2
Schm09g009970.1	UGT79B	cyto	7	nucl	5	chlo	2
Schm01g013320.1	UGT81	cyto	7	chlo	2	nucl	2	mito	1	pero	1	cysk	1	nucl_plas	1
Schm03g011720.1	UGT85A	chlo	9	nucl	2	cyto	2	cyto_nucl	2
Schm11g013340.1	UGT92S	cyto	9	chlo	2	nucl	2
Schm07g010340.1	specific	chlo	6	cyto	6	nucl	2
Schm07g010630.1	UGT81	cyto	7	chlo	3	nucl	3
Schm11g000520.1	UGT86A	nucl	6	cyto	4	E.R.	3	cysk_nucl	3
Schm06g023060.1	UGT76	nucl	8	cyto	2	chlo	1	mito	1	vacu	1	golg	1	chlo_mito	1	cyto_pero	1	cyto_E.R.	1	cyto_plas	1
Schm02g024840.1	specific	cyto	7	chlo	5	nucl	1	extr	1
Schm12g017720.1	specific	nucl	7	chlo	2	cyto	2	mito	1	plas	1	golg	1	golg_plas	1	cyto_pero	1	mito_plas	1	cyto_E.R.	1
Schm02g011260.1	UGT91C	cyto	5	nucl	3	E.R.	3	plas	2
Schm09g020990.1	UGT75	nucl	6	cyto	4	chlo	2	cyto_pero	2	cyto_E.R.	2	cyto_plas	2
Schm07g010310.1	specific	chlo	4	cyto	4	vacu	3	nucl	1	E.R.	1	pero	1
Schm05g017700.1	specific	nucl	7	cyto	4	nucl_plas	4
Schm05g020360.1	UGT86A	nucl	10	cyto	3
Schm02g024870.1	specific	chlo	12.5	chlo_mito	7
Schm01g033710.1	UGT73B	chlo	8	cyto	4	chlo_mito	4
Schm07g010370.1	specific	E.R.	5.5	E.R._plas	4	nucl	2	cyto	2	mito	2	cyto_nucl	2
Schm11g003990.1	UGT91A	cyto	6	E.R.	3	cyto_nucl	3	cyto_pero	3
Schm10g020420.1	UGT76	chlo	4	nucl	2	cyto	2	extr	2	vacu	2	cyto_nucl	2
Schm08g008230.1	UGT74F	chlo	9	nucl	2	cyto	2	cyto_nucl	2
Schm08g003770.1	UGT81	chlo	8	nucl	2	plas	1	extr	1	vacu	1	E.R.	1	cyto_nucl	1	cysk_nucl	1	E.R._vacu	1	E.R._plas	1
Schm03g011320.1	UGT81	cyto	11	chlo	1	nucl	1	extr	1
Schm12g008140.1	UGT76	chlo	5	cyto	3	mito	2	cyto_nucl	2	plas	1.5	golg_plas	1.5	cyto_pero	1.5	cyto_E.R.	1.5
Schm04g001970.1	specific	cyto	13
Schm03g021780.1	UGT90A	chlo	9	E.R.	2	nucl	1	plas	1	extr	1	nucl_plas	1	E.R._vacu	1	cyto_E.R.	1
Schm01g033760.1	UGT73B	chlo	8	cyto	2	nucl	1	extr	1	vacu	1	pero	1	cyto_E.R.	1	cyto_plas	1
Schm04g018040.1	UGT85A	chlo	9	cyto	2	nucl	1	mito	1	vacu	1	cyto_pero	1	cyto_E.R.	1	cyto_plas	1
Schm03g011700.1	UGT85A	pero	7	chlo	5	cyto	1	mito	1
Schm12g015610.1	UGT85A	chlo	8	cyto	3	nucl	1	mito	1	pero	1
Schm12g015600.1	UGT85A	chlo	8	cyto	2	mito	2	nucl	1	pero	1	cyto_mito	1	mito_plas	1	cyto_E.R.	1	cyto_plas	1
Schm12g015620.1	UGT85A	chlo	8	nucl	2	cyto	2	cyto_nucl	2
Schm01g033480.1	UGT84A	chlo	8	nucl	2	cyto	2	E.R.	2	cyto_nucl	2	cyto_E.R.	2
Schm08g003950.1	UGT84A	cyto	5	chlo	4	cyto_nucl	4
Schm02g022070.1	UGT72D	chlo	11	nucl	1	cyto	1	E.R.	1	cyto_nucl	1	cyto_E.R.	1
Schm04g018060.1	UGT85A	chlo	7	cyto	2	pero	2	cyto_pero	2
Schm06g023790.1	UGT87A	nucl	5	mito	4	chlo_mito	3.33333	cyto_mito	2.83333	nucl_plas	2.83333
Schm11g001840.1	UGT81	chlo	8	cyto	4	mito	1	extr	1
Schm10g021300.1	UGT73D	chlo	8	nucl	2	cyto	2	cyto_nucl	2
Schm12g014130.1	specific	cyto	5	nucl	3	extr	3	cyto_E.R.	3
Schm03g011910.1	UGT76F	nucl	5	cyto	4	E.R.	2	golg	2	cyto_pero	2	cyto_plas	2
Schm10g016140.1	specific	chlo	9	nucl	2	vacu	2
Schm07g005560.1	specific	chlo	6	extr	5	nucl	2
Schm09g021580.1	specific	nucl	8	cyto	6
Schm05g018460.1	UGT75	chlo	10	nucl	1	cyto	1	vacu	1	E.R.	1	cyto_nucl	1	E.R._vacu	1	cyto_E.R.	1
Schm10g020780.1	UGT76	chlo	7	cyto	4	nucl	1	E.R.	1	pero	1
Schm06g023780.1	UGT87A	chlo	5	cyto	4	extr	2	pero	2	cyto_E.R.	2	cyto_plas	2
Schm01g011950.1	UGT75	nucl	6	chlo	3	extr	3	cysk_nucl	3	nucl_plas	3
Schm02g018250.1	UGT71	chlo	6	cyto	4	nucl	3	chlo_mito	3
Schm04g024960.1	UGT74	cyto	6	nucl	4	chlo	1	plas	1	vacu	1	golg	1	golg_plas	1
Schm03g011860.2	UGT85A	chlo	5	cyto	2	extr	2	E.R.	2	cyto_E.R.	2
Schm12g001070.1	UGT82A	extr	5	vacu	3	chlo	2	nucl	1	cyto	1	mito	1	plas	1	cyto_nucl	1	nucl_plas	1	mito_plas	1	cyto_plas	1
Schm12g019160.1	UGT75	chlo	13
Schm07g002760.1	UGT75	chlo	8	extr	3	vacu	2
Schm10g021670.1	UGT86A	chlo	10	vacu	2	nucl	1	cyto	1	cyto_nucl	1	E.R._vacu	1
Schm07g009200.1	UGT75	cyto	6	nucl	2	mito	2	cysk	2	cysk_nucl	2
Schm05g018530.1	UGT92S	chlo	3	extr	3	nucl	2	cyto	2	cyto_nucl	2	chlo_mito	2
Schm10g016170.2	specific	cysk	4.5	nucl	3	cyto	3	cyto_nucl	3	cysk_plas	3
Schm01g023460.1	UGT81	chlo	8	cyto	2	nucl	1	extr	1	E.R.	1	pero	1	cyto_plas	1
Schm07g010590.1	specific	cyto	8	nucl	4	cyto_E.R.	4	cyto_plas	4
Schm12g019150.1	UGT75	chlo	7	vacu	3	E.R.	2	nucl	1	mito	1	E.R._plas	1	cyto_E.R.	1
Schm06g001520.1	UGT74F	chlo	11	cyto	2
Schm07g010610.1	specific	chlo	5	nucl	5	mito	2	cyto	1	cysk	1	cyto_mito	1	mito_plas	1
Schm04g018010.1	UGT85A	chlo	11	nucl	1	cyto	1	vacu	1	cyto_nucl	1
Schm08g001380.1	UGT74F	chlo	12	nucl	1	cyto	1	cyto_nucl	1
Schm08g001400.1	UGT74F	chlo	12	cyto	1	E.R.	1	cyto_E.R.	1
Schm04g006620.1	specific	cyto	5	nucl	4	cyto_pero	4	pero	3
Schm12g003540.1	specific	chlo	5	nucl	2	mito	2	vacu	2	cyto	1	extr	1	E.R.	1	cyto_mito	1	cysk_nucl	1	nucl_plas	1	mito_plas	1	cyto_E.R.	1
Schm12g018390.1	UGT74	chlo	6	nucl	4	plas	2	cysk_nucl	2
Schm07g010360.1	specific	chlo	4	cyto	4	nucl	3	plas	1	extr	1	cysk	1	cysk_plas	1
Schm10g020800.1	UGT76	chlo	5	nucl	3	vacu	2	cyto_nucl	2	nucl_plas	2
Schm02g008210.1	UGT81	chlo	6.5	cyto	5	chlo_mito	4.5	mito	1.5
Schm03g022320.1	UGT89B	chlo	9	cyto	3	plas	1	E.R._vacu	1
Schm12g014140.1	UGT73	chlo	7	mito	3	E.R.	2	extr	1	vacu	1	E.R._plas	1	cyto_E.R.	1
Schm07g010270.1	UGT71	cyto	7	chlo	3	nucl	2	cysk	1	golg	1	nucl_plas	1
Schm02g008590.1	UGT83A	chlo	5	extr	4	nucl	1	cyto	1	plas	1	vacu	1	E.R.	1	cyto_nucl	1	nucl_plas	1	E.R._vacu	1	E.R._plas	1	cyto_E.R.	1	cyto_plas	1
Schm07g001320.1	UGT78D	chlo	8	cyto	2	nucl	1	mito	1	vacu	1	E.R.	1	E.R._vacu	1	cyto_pero	1	cyto_plas	1
Schm08g001390.1	UGT74F	chlo	12	mito	2
Schm01g033750.1	UGT73B	chlo	4	cyto	4	nucl	3	extr	2	chlo_mito	2	cyto_E.R.	2	cyto_plas	2
Schm04g018020.1	UGT85A	chlo	10	vacu	2	nucl	1	cyto	1	cyto_nucl	1	E.R._vacu	1
Schm05g005460.1	UGT89A	plas	11	vacu	1	E.R.	1	golg	1	E.R._vacu	1
Schm12g018440.1	UGT84A	chlo	8	mito	2	E.R.	2	nucl	1	extr	1	cyto_mito	1	E.R._vacu	1	E.R._plas	1	mito_plas	1	cyto_E.R.	1
Schm12g003530.1	specific	chlo	4	cyto	4	extr	3	cyto_nucl	3
Schm05g000910.1	UGT81	chlo	9.5	chlo_mito	6.5	mito	2.5
Schm05g019940.1	UGT81	cyto	10	plas	1.5	cysk_plas	1.5	nucl	1	mito	1
Schm04g022150.1	UGT72	chlo	6	cyto	6	nucl	1	pero	1
Schm05g015940.1	UGT91A	chlo	4	cyto	3	vacu	3	pero	2	cyto_nucl	2	chlo_mito	2	E.R._vacu	2	cyto_E.R.	2
Schm04g001960.1	specific	chlo	4	extr	3	nucl	2	cyto	2	cyto_nucl	2
Schm12g005600.1	specific	cyto	4	E.R.	2.5	E.R._plas	2.5	nucl	2	extr	2	cyto_pero	2
Schm10g019100.1	UGT78D	chlo	8	nucl	2	mito	1	plas	1	vacu	1	E.R.	1	cyto_nucl	1	cysk_nucl	1	E.R._vacu	1	E.R._plas	1	mito_plas	1
Schm08g001370.1	UGT74F	chlo	13
Schm08g003330.1	UGT86A	cyto	14
Schm05g001040.1	UGT74B	chlo	8	mito	4	nucl	2	cyto_mito	2	mito_plas	2
Schm10g016160.1	specific	chlo	14
Schm05g001050.1	UGT74B	cyto	4	chlo	3	cyto_plas	3	plas	2	extr	2	cyto_E.R.	2
Schm02g025060.1	UGT83A	extr	5	chlo	3	E.R.	3	cyto	2	E.R._vacu	2
Schm09g021010.1	UGT75	chlo	10	cyto	2	plas	1	vacu	1	cyto_nucl	1	cyto_pero	1	cyto_E.R.	1
Schm06g019570.1	UGT73D	plas	4	nucl	3	E.R._plas	3	cyto_plas	3
Schm09g021000.1	UGT75	chlo	5	cyto	5	nucl	1	mito	1	plas	1	extr	1	nucl_plas	1	mito_plas	1
Scor03g023050.1	UGT89B	cyto	6	chlo	2	nucl	2	cysk	2	cysk_nucl	2
Scor01g011390.1	UGT75	nucl	6.5	cyto_nucl	6	chlo	3	cyto	2.5	extr	2
Scor10g016020.1	specific	nucl	9	cyto	3	cysk	2
Scor05g011450.1	UGT75	nucl	6	cyto	4	mito	2	cyto_E.R.	2	cyto_plas	2
Scor09g021450.1	specific	cyto	8	nucl	5
Scor09g021440.1	specific	cyto	8	nucl	5
Scor09g001690.1	UGT86A	chlo	4	mito	3	extr	2	vacu	2	E.R.	2	E.R._vacu	2
Scor02g026550.1	UGT85A	chlo	8.5	chlo_mito	5.33333	cyto_mito	1.33333	nucl	1	cyto	1	mito	1	plas	1	extr	1	cyto_nucl	1	nucl_plas	1	cyto_plas	1
Scor11g015990.1	specific	cyto	8	cysk	3	nucl	2
Scor12g003880.1	specific	nucl	6	cyto	6	cyto_nucl	6
Scor02g008660.1	UGT90A	chlo	6	vacu	2.5	cyto	2	extr	2	E.R._vacu	2
Scor01g032800.1	UGT73B	chlo	6	cyto	4	cysk	1.5	cysk_plas	1.5	nucl	1	mito	1
Scor11g004820.1	UGT91A	chlo	9	cyto	2	vacu	2
Scor11g004840.1	UGT91A	chlo	8	cyto	4	chlo_mito	4
Scor04g003940.1	UGT79B	cyto	5	E.R.	4	nucl	2	E.R._vacu	2
Scor03g015160.1	UGT85A	chlo	12.5	chlo_mito	7
Scor05g020340.1	specific	cyto	8	chlo	2	cysk_plas	2	plas	1.5	cysk	1.5	chlo_mito	1.5
Scor07g011440.1	UGT73B	chlo	11	cyto	2
Scor06g014170.1	specific	chlo	7	cyto	4	nucl	2	cyto_pero	2	cyto_E.R.	2	cyto_plas	2
Scor12g017800.1	UGT73B	nucl	7	cyto	2	chlo	1	mito	1	plas	1	cysk	1	chlo_mito	1	E.R._vacu	1	cyto_pero	1	cysk_plas	1	mito_plas	1
Scor06g014160.1	specific	cyto	8	chlo	3	nucl	2
Scor10g018780.1	UGT73D	nucl	6	cyto	3	chlo	2	cysk	2	cyto_plas	2
Scor11g004830.1	UGT91A	cyto	6	golg	2	E.R.	1.5	E.R._plas	1.5	chlo	1	nucl	1	mito	1	vacu	1	chlo_mito	1
Scor09g001630.1	UGT86A	chlo	7	cyto	2	mito	2	nucl	1	extr	1	vacu	1	cyto_mito	1	cyto_pero	1	mito_plas	1	cyto_E.R.	1	cyto_plas	1
Scor10g016010.1	specific	chlo	13
Scor11g004850.1	UGT91A	chlo	9	vacu	2	nucl	1	cyto	1	extr	1	cyto_nucl	1	E.R._vacu	1
Scor06g014120.1	specific	nucl	6	cyto	5	chlo	3	cysk_nucl	3	nucl_plas	3
Scor09g001640.1	UGT86A	chlo	7	cyto	2	E.R.	2	cyto_E.R.	2
Scor07g002800.1	specific	chlo	9	nucl	2	vacu	2
Scor10g004360.1	UGT72B	cyto	5	nucl	4	E.R.	2	cysk_nucl	2
Scor10g015420.1	specific	chlo	11	nucl	2
Scor12g017810.1	UGT73B	nucl	8	cyto	3	cysk	3
Scor01g022570.1	UGT72B	chlo	7	cyto	3	vacu	2	cyto_nucl	2	cyto_pero	2
Scor06g019450.1	UGT73D	chlo	4	nucl	3.5	cysk_nucl	2.5	cyto	2	extr	2	chlo_mito	2
Scor01g030620.1	UGT85A	chlo	5	pero	4	cyto	2	nucl	1	mito	1	E.R.	1	cyto_plas	1
Scor12g020650.1	UGT75	cyto	6	nucl	5	chlo	2
Scor10g016070.1	specific	chlo	13
Scor04g006790.1	specific	chlo	13
Scor05g006610.1	specific	chlo	7	nucl	2	cyto	2	vacu	2	cyto_nucl	2
Scor09g002110.1	UGT73D	chlo	9	nucl	2	cyto	2	cyto_nucl	2
Scor11g016010.1	specific	chlo	6	cyto	6	mito	1	cysk	1
Scor10g015430.1	specific	chlo	13
Scor11g002600.1	specific	chlo	7	cyto	5	mito	2
Scor10g020630.1	UGT73D	extr	5	chlo	3	nucl	1	cyto	1	mito	1	plas	1	vacu	1	E.R.	1	cyto_nucl	1	nucl_plas	1	E.R._vacu	1	E.R._plas	1	mito_plas	1	cyto_E.R.	1	cyto_plas	1
Scor11g002610.1	specific	chlo	8	cyto	4	mito	2	cyto_nucl	2	cyto_pero	2	cyto_E.R.	2	cyto_plas	2
Scor12g003890.1	specific	cyto	6	nucl	3	cyto_pero	3	cyto_E.R.	3
Scor03g012270.1	UGT85A	extr	7	chlo	2	E.R.	2	nucl	1	cyto	1	vacu	1	cyto_nucl	1	chlo_mito	1	E.R._plas	1
Scor04g006830.1	specific	nucl	8	cyto	4	cysk_nucl	4	nucl_plas	4
Scorxxg008700.1	UGT75	nucl	12	cyto	2
Scor04g023790.1	specific	cyto	10	nucl	3
Scor01g032750.1	UGT73B	chlo	4	extr	3	cyto	2	cysk_plas	1.83333	cysk	1.5	cyto_nucl	1.5	cyto_E.R.	1.5
Scor12g019240.1	specific	nucl	6	chlo	3	cysk_nucl	3	cyto	2	plas	2	cyto_plas	2
Scor08g015030.1	UGT73B	vacu	7	chlo	3	nucl	1	mito	1	extr	1	E.R.	1
Scor07g011430.1	specific	nucl	5	cysk	4	cyto_nucl	4
Scor04g006850.1	specific	nucl	4	cyto	4	cyto_nucl	4	E.R.	3
Scor05g018390.1	specific	cyto	8	nucl	4	cyto_pero	4	cyto_E.R.	4
Scor07g011260.1	specific	vacu	3	E.R.	3	E.R._vacu	3	chlo	2	nucl	2	extr	2	E.R._plas	2	cyto_E.R.	2
Scor03g012310.1	UGT85A	nucl	6	cyto	5	chlo	2
Scor04g006780.1	specific	cyto	4	chlo	3	nucl	3	cysk	2.5	cysk_plas	2	cyto_E.R.	2
Scorxxg004710.1	UGT72D	vacu	5	chlo	3	E.R._vacu	3	cyto	2	plas	1.5	mito_plas	1.5	cyto_E.R.	1.5
Scor02g006270.1	UGT72D	vacu	5	chlo	4	cyto	2	extr	1	E.R.	1	cyto_nucl	1	cyto_pero	1	mito_plas	1
Scor03g012280.1	UGT85A	nucl	6	cyto	4	plas	1.5	cysk_plas	1.5	chlo	1	golg	1
Scor02g006280.1	UGT72D	nucl	3	cyto	3	cyto_nucl	3	chlo	2	golg	2	cysk_nucl	2	nucl_plas	2	cyto_pero	2	cyto_plas	2
Scor01g011320.1	UGT75	nucl	10	chlo	3
Scor03g008320.1	specific	chlo	6	cyto	5	nucl	1	mito	1	extr	1
Scor11g002570.1	specific	chlo	5	vacu	4	nucl	1	cyto	1	mito	1	plas	1	extr	1	cyto_nucl	1	nucl_plas	1	mito_plas	1	cyto_plas	1
Scor11g002630.1	specific	chlo	7	cyto	3	vacu	3
Scor11g002640.1	specific	cyto	8	chlo	3	mito	2
Scor08g003700.1	specific	chlo	8	nucl	2	extr	2	plas	1	vacu	1	cyto_nucl	1	cysk_nucl	1
Scor01g030610.1	UGT85A	chlo	3	cyto	3	nucl	2	extr	2	chlo_mito	2	cyto_E.R.	2	cyto_plas	2
Scor03g012330.1	UGT76F	cyto	7	nucl	4	E.R.	2	cysk_nucl	2	nucl_plas	2
Scor10g003670.1	UGT79B	nucl	7	cyto	6
Scor04g006840.1	specific	cyto	6	chlo	2	nucl	2	mito	1	plas	1	extr	1	pero	1	cysk_nucl	1	mito_plas	1
Scor12g019930.1	UGT74	extr	4	chlo	3	nucl	3	cyto	3	cyto_nucl	3
Scor03g012320.1	UGT76F	cyto	7	nucl	2	mito	2	E.R.	2
Scor11g002550.1	specific	cyto	10	nucl	1	E.R.	1	cysk	1	golg	1	cysk_nucl	1
Scor01g001690.1	UGT92S	nucl	6	cyto	4	chlo	1	vacu	1	cysk	1	golg	1
Scor02g026530.1	UGT85A	chlo	8	nucl	3	vacu	2	cyto_nucl	2
Scorxxg013710.1	UGT79B	cyto	8	nucl	4	cyto_pero	4	cyto_E.R.	4	cyto_plas	4
Scor06g023660.1	UGT87A	nucl	10	cyto	2	chlo	1	cysk	1	cyto_pero	1	cyto_E.R.	1	cyto_plas	1
Scor01g012520.1	specific	cyto	9	cysk	3	E.R.	1	golg	1
Scor03g012040.1	UGT85A	chlo	8	nucl	2	cyto	2	cyto_nucl	2
Scor11g014020.1	UGT92S	cyto	7	chlo	2	nucl	2	extr	1	pero	1	golg	1	chlo_mito	1	cysk_nucl	1	nucl_plas	1
Scor07g011220.1	specific	chlo	7	cyto	4	nucl	3
Scor07g011450.1	specific	cyto	7	nucl	5	chlo	1	mito	1	chlo_mito	1
Scor11g001210.1	UGT86A	nucl	9	cyto	3	cysk	2
Scor06g022950.1	UGT76	cyto	6	nucl	4	cyto_E.R.	4
Scor02g024000.1	specific	cyto	8	chlo	4	cyto_nucl	4	cyto_pero	4	cyto_E.R.	4	cyto_plas	4
Scor02g010800.1	UGT91C	cyto	6	E.R.	3	cyto_pero	3	nucl	2	plas	2	nucl_plas	2
Scor09g020850.1	UGT75	nucl	7	cyto	4	cysk_nucl	4
Scor07g011200.1	specific	chlo	3	nucl	3	cyto	3	cyto_nucl	3	plas	1	extr	1	vacu	1	E.R.	1	pero	1	E.R._vacu	1	E.R._plas	1
Scor05g018100.1	specific	nucl	6	cyto	5	mito	1	plas	1	pero	1	mito_plas	1
Scor05g020790.1	UGT86A	nucl	11	cyto	2
Scor02g024020.1	specific	chlo	12.5	chlo_mito	7
Scor03g012890.1	specific	cyto	12	extr	2
Scor08g004910.1	UGT84A	cyto	6	chlo	4	cyto_nucl	4
Scor11g004800.1	UGT91A	cyto	7	vacu	2	E.R.	2	E.R._vacu	2
Scor10g019740.1	UGT76	nucl	6	cyto	5	cysk	2
Scor08g008240.1	UGT74F	chlo	9	nucl	2	cyto	2	cyto_nucl	2
Scor03g011740.1	specific	cyto	11	nucl	1	extr	1	cysk	1	cysk_nucl	1
Scor11g004810.1	UGT91A	cyto	9	chlo	4
Scor12g008750.1	UGT76	cyto	8	chlo	2	nucl	2	mito	2	chlo_mito	2
Scor03g022500.1	UGT90A	chlo	9	E.R.	2	nucl	1	plas	1	extr	1	nucl_plas	1	E.R._vacu	1	cyto_E.R.	1
Scor01g032790.1	UGT73B	chlo	5	vacu	3	E.R.	3	chlo_mito	3	E.R._vacu	3
Scor03g012050.1	UGT85A	chlo	7	pero	5	cyto	2
Scor12g016940.1	UGT85A	chlo	9	cyto	2	nucl	1	mito	1	pero	1	cyto_E.R.	1	cyto_plas	1
Scor01g032550.1	UGT84A	chlo	8	nucl	2	cyto	2	E.R.	2	cyto_nucl	2	cyto_E.R.	2
Scor08g003890.1	UGT84A	cyto	6	chlo	3	nucl	3	cyto_pero	3	cyto_E.R.	3
Scor04g017950.1	UGT85A	chlo	8	cyto	3	nucl	1	mito	1	pero	1
Scor11g002620.1	specific	chlo	10	cyto	3
Scor10g020640.1	UGT73D	chlo	9	nucl	2	cyto	2	cyto_nucl	2
Scor10g020650.1	UGT73D	nucl	4	cyto	4	cyto_nucl	4	chlo	3	nucl_plas	3	cyto_plas	3
Scor08g001310.2	UGT74F	cyto	5	nucl	4	chlo	3	extr	1	cysk	1
Scor05g018820.1	UGT75	chlo	8	E.R.	2	nucl	1	cyto	1	extr	1	vacu	1	cyto_nucl	1	E.R._plas	1
Scor07g011250.1	specific	chlo	5	vacu	4	nucl	1	cyto	1	mito	1	E.R.	1	golg	1	cyto_nucl	1	cyto_E.R.	1
Scor01g011370.1	UGT75	nucl	6	extr	4	chlo	3	cyto_nucl	3	cysk_nucl	3	nucl_plas	3
Scor02g017590.1	specific	chlo	8	cyto	4	chlo_mito	4
Scor04g024800.1	UGT74	nucl	5	cyto	5	cyto_nucl	5
Scor02g009200.1	UGT87A	chlo	4	nucl	4	cyto	3	plas	1	extr	1	cysk	1	cysk_plas	1
Scor12g001430.1	UGT82A	extr	6	vacu	3	chlo	1	nucl	1	cyto	1	mito	1	plas	1	cyto_nucl	1	chlo_mito	1	nucl_plas	1	mito_plas	1	cyto_plas	1
Scor02g021300.1	UGT72D	chlo	7.5	chlo_mito	4.5	cyto	2	nucl	1	plas	1	extr	1	cysk	1	cysk_nucl	1	nucl_plas	1	cyto_pero	1	cysk_plas	1	cyto_E.R.	1
Scor12g020640.1	UGT75	chlo	13
Scor07g001320.1	UGT75	chlo	10	extr	2	vacu	2
Scor10g021010.1	UGT86A	chlo	11	cyto	1	mito	1	vacu	1
Scor10g015440.1	specific	cyto	7	nucl	6
Scor05g018890.1	UGT92S	chlo	3	extr	3	nucl	2	cyto	2	cyto_nucl	2	chlo_mito	2
Scor10g015450.1	specific	cysk	5.5	cysk_plas	3.5	cyto	3	chlo	2	nucl	2
Scor01g022720.1	specific	chlo	9	cyto	2	nucl	1	E.R.	1	pero	1	cyto_plas	1
Scor04g021180.1	UGT79B	cyto	4	plas	3.5	cysk_plas	2.5	nucl	2	E.R.	2	cyto_pero	2
Scor12g020630.1	UGT75	chlo	7	vacu	3	nucl	1	mito	1	extr	1	E.R.	1
Scor06g001580.1	UGT74F	chlo	9	cyto	3	nucl	1	E.R.	1
Scor04g017930.1	UGT85A	chlo	9	mito	2	nucl	1	cyto	1	vacu	1	cyto_nucl	1	cyto_mito	1	mito_plas	1
Scor12g019920.1	UGT74	chlo	6	nucl	4	chlo_mito	4
Scor06g004100.1	UGT85A	cyto	6	nucl	5	chlo	1	plas	1	golg	1	golg_plas	1
Scor05g017860.1	UGT85A	cyto	5	chlo	2	nucl	2	plas	2	E.R.	2	nucl_plas	2	E.R._plas	2
Scor10g020110.1	UGT76	chlo	10	mito	2	nucl	1	plas	1	cyto_mito	1	nucl_plas	1
Scor10g020120.1	UGT76	chlo	5	nucl	3	cyto	2	vacu	2	extr	1	E.R.	1	cyto_pero	1	cyto_plas	1
Scor02g007740.1	specific	mito	6	chlo	4	nucl	2	cyto	1	E.R.	1	cysk_nucl	1	nucl_plas	1	cyto_E.R.	1
Scor12g003870.1	specific	cyto	4	chlo	3	cyto_nucl	3	nucl	2	extr	2	cyto_pero	2	cyto_plas	2
Scorxxg003500.1	specific	cyto	5	chlo	3	E.R.	3	mito	2
Scorxxg003510.1	specific	cyto	10	E.R.	2	mito	1	cysk	1	E.R._vacu	1	E.R._plas	1
Scorxxg010420.1	specific	cyto	7	cysk	3	nucl	1	mito	1	E.R.	1	golg	1
Scor02g008060.1	UGT83A	chlo	5	extr	4	nucl	1	cyto	1	plas	1	vacu	1	E.R.	1	cyto_nucl	1	nucl_plas	1	E.R._vacu	1	E.R._plas	1	cyto_E.R.	1	cyto_plas	1
Scor11g002590.1	specific	cyto	7.5	cyto_nucl	5.33333	chlo	2	nucl	2	cysk_nucl	1.83333
Scor07g002890.1	UGT78D	chlo	6	cyto	2	vacu	2	nucl	1	mito	1	extr	1	E.R.	1	cyto_pero	1	cyto_plas	1
Scor01g032780.1	UGT73B	chlo	5	cyto	4	extr	2	cyto_pero	2	cyto_plas	2
Scor04g017940.1	UGT85A	chlo	8	vacu	3	nucl	2
Scor05g005530.1	UGT89A	nucl	3.5	chlo	3	extr	3	cysk_nucl	2.5	vacu	2	cyto	1	plas	1	E.R._vacu	1	cyto_plas	1
Scor12g016950.1	UGT85A	chlo	8	cyto	3	nucl	1	mito	1	pero	1
Scor12g019970.1	UGT84A	chlo	9	mito	2	nucl	1	extr	1	E.R.	1	cyto_mito	1	mito_plas	1
Scor04g022080.1	UGT72	cyto	8	chlo	4	cyto_E.R.	4	cyto_plas	4
Scor05g016450.1	UGT91A	chlo	4	cyto	3	vacu	3	pero	2	cyto_nucl	2	chlo_mito	2	E.R._vacu	2	cyto_E.R.	2
Scor04g002320.1	specific	nucl	7	cyto	6
Scor12g006210.1	specific	E.R.	3.5	nucl	3	E.R._plas	3	extr	2	vacu	2	cyto_nucl	2
Scor07g011240.1	specific	cyto	8	nucl	2	cysk	2	cysk_nucl	2
Scor10g018370.1	UGT78D	chlo	9	nucl	1	mito	1	plas	1	vacu	1	E.R.	1	nucl_plas	1	E.R._vacu	1	E.R._plas	1	mito_plas	1
Scor08g003360.1	UGT86A	cyto	12	nucl	1	golg	1
Scor05g001040.1	UGT74B	chlo	9	mito	4
Scor04g002310.1	specific	chlo	3	vacu	3	E.R.	2	golg	2	chlo_mito	2	cyto	1	mito	1	plas	1	extr	1	mito_plas	1	cyto_plas	1
Scor04g006820.1	specific	chlo	9	nucl	2	cysk	2	cysk_nucl	2
Scor05g001050.1	UGT74B	chlo	4	nucl	4	cyto	3	plas	1	extr	1	cysk	1	cysk_plas	1
Scor02g024230.1	UGT83A	extr	4	chlo	3	E.R.	3	cyto	2	vacu	2
Scor09g020870.1	UGT75	chlo	11	cyto	1	plas	1	vacu	1	cyto_plas	1
Scor06g019440.1	UGT73D	chlo	4	nucl	3.5	cysk_nucl	2.5	cyto	2	extr	2	chlo_mito	2
Scor07g009790.1	UGT74F	chlo	7	cyto	3	nucl	2	mito	2
Scor07g009800.1	UGT74F	cyto	9	cyto_nucl	7.5	chlo	2	nucl	2
Scor09g020860.1	UGT75	chlo	5	cyto	5	nucl	1	mito	1	plas	1	extr	1	nucl_plas	1	mito_plas	1
GWHPBJTJ008371	specific	cyto	11	chlo	1	nucl	1	cysk	1	cysk_nucl	1
GWHPBJTJ009221	specific	cyto	6	nucl	5	cysk	2
GWHPBJTJ025242	UGT73D	plas	8	vacu	2	E.R.	2	E.R._vacu	2
GWHPBJTJ012320	UGT90A	chlo	8	extr	2	vacu	1.5	E.R._vacu	1.5	nucl	1	cyto	1	cyto_nucl	1
GWHPBJTJ020367	UGT79B	nucl	6	cyto	6	cyto_nucl	6
GWHPBJTJ006111	specific	nucl	9	cyto	4
GWHPBJTJ018609	specific	cyto	7	nucl	2	mito	2	pero	2
GWHPBJTJ007144	UGT91A	cyto	8	chlo	4	cyto_pero	4	cyto_plas	4
GWHPBJTJ018302	UGT79B	cyto	6	E.R.	4	chlo	2	E.R._vacu	2	E.R._plas	2
GWHPBJTJ016128	UGT85A	chlo	6	cyto	2	plas	2	E.R.	2	E.R._plas	2	cyto_E.R.	2	cyto_plas	2
GWHPBJTJ023015	specific	cyto	6	chlo	4	cysk_plas	2	plas	1.5	cysk	1.5
GWHPBJTJ027247	UGT73B	chlo	11	cyto	2
GWHPBJTJ006115	specific	cyto	6	extr	3	cyto_pero	3	cyto_E.R.	3	cyto_plas	3
GWHPBJTJ020369	UGT79B	extr	4	chlo	2	nucl	2	cyto	2	cyto_nucl	2	plas	1	vacu	1	E.R.	1	golg	1	chlo_mito	1	cysk_nucl	1	golg_plas	1	E.R._vacu	1	cyto_pero	1	E.R._plas	1
GWHPBJTJ030997	UGT86A	chlo	7	cyto	2	mito	1.5	cyto_pero	1.5	mito_plas	1.5	cyto_E.R.	1.5
GWHPBJTJ007145	UGT91A	chlo	6	extr	4	cyto	2	nucl	1	E.R.	1	cyto_pero	1	cyto_plas	1
GWHPBJTJ020848	UGT74B	chlo	7	chlo_mito	6.5	mito	4	nucl	1	cyto	1	extr	1	cyto_nucl	1
GWHPBJTJ027242	UGT73B	cyto	7	nucl	2	chlo	1	plas	1	vacu	1	cysk	1	golg	1	golg_plas	1	cysk_plas	1
GWHPBJTJ024491	specific	nucl	5	cyto	5	cyto_nucl	5
GWHPBJTJ010831	UGT73B	nucl	8	cyto	4	cysk_nucl	4	nucl_plas	4
GWHPBJTJ007143	UGT91A	cyto	6	chlo	3	extr	3	cyto_pero	3	cyto_E.R.	3	cyto_plas	3
GWHPBJTJ026081	specific	chlo	8	nucl	2	vacu	2	extr	1	E.R.	1	cyto_nucl	1	cysk_nucl	1	nucl_plas	1
GWHPBJTJ010378	UGT73	cyto	6	chlo	2	cysk	1.5	chlo_mito	1.5	cysk_plas	1.5	nucl	1	mito	1	vacu	1	E.R.	1	E.R._vacu	1
GWHPBJTJ010832	UGT73B	nucl	10	chlo	1	cyto	1	mito	1	plas	1	chlo_mito	1	mito_plas	1	cyto_plas	1
GWHPBJTJ002550	UGT72B	chlo	8	cyto	3	nucl	1	vacu	1	pero	1
GWHPBJTJ027222	specific	vacu	4	extr	3	E.R._vacu	3	E.R.	2	golg	2
GWHPBJTJ003385	UGT85A	chlo	5	pero	4	cyto	2	nucl	1	mito	1	E.R.	1	cyto_plas	1
GWHPBJTJ021413	specific	chlo	6	nucl	2	cyto	2	vacu	2	E.R.	2	cyto_nucl	2	E.R._vacu	2	cyto_E.R.	2
GWHPBJTJ031046	UGT73D	chlo	7	nucl	4	mito	2	cyto_nucl	2	nucl_plas	2
GWHPBJTJ020031	UGT85A	cyto	10	nucl	1	vacu	1	cysk	1	golg	1	cysk_nucl	1
GWHPBJTJ006919	specific	chlo	8.5	chlo_mito	5.5	cyto	2	mito	1.5	extr	1	golg	1	cyto_nucl	1	cyto_pero	1	cyto_E.R.	1	cyto_plas	1
GWHPBJTJ006921	specific	chlo	9	cyto	3	mito	2
GWHPBJTJ006587	UGT73D	extr	5	chlo	3	nucl	1	cyto	1	mito	1	plas	1	vacu	1	E.R.	1	cyto_nucl	1	nucl_plas	1	E.R._vacu	1	E.R._plas	1	mito_plas	1	cyto_E.R.	1	cyto_plas	1
GWHPBJTJ009222	specific	cyto	5	chlo	3	cysk	2.5	cyto_pero	2.5	cysk_plas	2.5	cyto_E.R.	2.5
GWHPBJTJ006389	UGT73D	chlo	8	vacu	3	nucl	2
GWHPBJTJ006918	specific	chlo	4.5	chlo_mito	3.5	cyto	2.5	cyto_nucl	2.5	E.R.	2	nucl	1.5	mito	1.5	E.R._vacu	1.5
GWHPBJTJ015928	UGT85A	extr	8	E.R.	2	chlo	1	nucl	1	cyto	1	vacu	1	cyto_nucl	1	E.R._plas	1
GWHPBJTJ020032	UGT85A	cyto	9	nucl	2	chlo	1	vacu	1	golg	1	cysk_nucl	1	nucl_plas	1
GWHPBJTJ018610	specific	chlo	4	nucl	3	cyto	2	plas	2	cysk_nucl	2	cyto_plas	2
GWHPBJTJ001480	UGT75	nucl	11	cyto	2
GWHPBJTJ022760	UGT85A	E.R.	5	cyto	4	plas	2	cyto_pero	2
GWHPBJTJ006915	specific	cyto	10	nucl	1	E.R.	1	cysk	1	golg	1	cysk_nucl	1
GWHPBJTJ003594	UGT73B	chlo	8	cyto	3	nucl	1	extr	1	E.R.	1
GWHPBJTJ030187	UGT73B	chlo	8	vacu	3	nucl	1	cyto	1	E.R.	1	cyto_nucl	1	cyto_E.R.	1
GWHPBJTJ027246	specific	nucl	5	cysk	4	cyto_nucl	4
GWHPBJTJ018612	specific	nucl	4	cyto	4	cyto_nucl	4	E.R.	3
GWHPBJTJ022812	specific	cyto	7	nucl	4	cyto_pero	4	cyto_plas	4
GWHPBJTJ015933	UGT85A	nucl	7	cyto	5	extr	1	golg	1
GWHPBJTJ015929	UGT85A	nucl	5	cyto	5	cyto_nucl	5
GWHPBJTJ015931	UGT85A	nucl	5	cyto	4	chlo	3	golg	1	cysk_plas	1
GWHPBJTJ020727	UGT74	nucl	5	cysk	4	cyto_nucl	4
GWHPBJTJ012376	UGT87A	nucl	7	chlo	3	cyto	2	extr	1	vacu	1	cyto_pero	1	cyto_E.R.	1	cyto_plas	1
GWHPBJTJ015887	specific	cyto	6	chlo	4	mito	4	chlo_mito	4
GWHPBJTJ015465	specific	chlo	6	cyto	5	nucl	1	mito	1	extr	1
GWHPBJTJ006917	specific	chlo	6	cyto	2	extr	2	nucl	1	plas	1	vacu	1	E.R.	1	nucl_plas	1	E.R._vacu	1	cyto_pero	1	E.R._plas	1
GWHPBJTJ022151	UGT75	extr	5	nucl	3	chlo	2	cyto	2	golg	2
GWHPBJTJ028847	specific	chlo	8	extr	3	nucl	1	plas	1	vacu	1	nucl_plas	1
GWHPBJTJ015934	UGT76	cyto	6	E.R.	3	cyto_pero	3	cyto_plas	3
GWHPBJTJ001041	UGT75	chlo	4	extr	3	nucl	2.5	chlo_mito	2.5	cyto	2	cysk_nucl	2
GWHPBJTJ004403	UGT79B	cyto	9	nucl	4
GWHPBJTJ018130	specific	cyto	4	E.R.	3	chlo	2	E.R._vacu	2	E.R._plas	2
GWHPBJTJ022033	UGT75	cyto	9	chlo	3	mito	1	extr	1
GWHPBJTJ015932	UGT76	cyto	6	E.R.	3	cyto_pero	3	cyto_plas	3
GWHPBJTJ003043	specific	nucl	7	cysk	3	cyto	1	mito	1	extr	1	golg	1
GWHPBJTJ014216	UGT85A	chlo	7	nucl	3	cyto	1	mito	1	extr	1	vacu	1
GWHPBJTJ032025	UGT79B	nucl	7	cyto	5	chlo	2
GWHPBJTJ025662	UGT87A	nucl	7	cysk	3	chlo	2	cyto	2
GWHPBJTJ001586	specific	cyto	7	chlo	2	nucl	2	mito	1	pero	1	cysk	1	nucl_plas	1
GWHPBJTJ015908	UGT85A	chlo	7	nucl	2	cyto	2	pero	2	cyto_nucl	2	cyto_pero	2
GWHPBJTJ008171	UGT92S	cyto	7	nucl	3	chlo	2	extr	1	golg	1	chlo_mito	1
GWHPBJTJ027214	specific	chlo	7	cyto	4	nucl	3
GWHPBJTJ006786	UGT86A	nucl	9	cysk	3	chlo	1	cyto	1
GWHPBJTJ033185	specific	cyto	8	nucl	3	vacu	1	pero	1	golg	1
GWHPBJTJ025590	UGT76	nucl	8	cyto	2	chlo	1	mito	1	vacu	1	golg	1	chlo_mito	1	cyto_pero	1	cyto_E.R.	1	cyto_plas	1
GWHPBJTJ013929	specific	cyto	8	chlo	4	cyto_pero	4	cyto_E.R.	4	cyto_plas	4
GWHPBJTJ012555	UGT91C	cyto	7	E.R.	4	cyto_nucl	4	cyto_plas	4
GWHPBJTJ033122	UGT75	nucl	7	cyto	4	cysk_nucl	4
GWHPBJTJ033123	UGT75	chlo	6	extr	6	nucl	1	cyto	1	cyto_nucl	1
GWHPBJTJ027213	specific	chlo	4	cyto	4	nucl	3	plas	1	extr	1	pero	1
GWHPBJTJ022785	specific	cyto	7	nucl	5	mito	1	plas	1	mito_plas	1
GWHPBJTJ023067	UGT86A	nucl	11	cyto	2
GWHPBJTJ013931	specific	chlo	14
GWHPBJTJ032833	specific	chlo	3	cyto	3	extr	3	vacu	2	cyto_pero	2
GWHPBJTJ032832	specific	chlo	5	extr	4	cyto	2	vacu	2
GWHPBJTJ003599	UGT73B	nucl	4	extr	4	cyto	3	chlo	1	cysk	1	golg	1
GWHPBJTJ016372	specific	cyto	12	extr	2
GWHPBJTJ027221	specific	E.R.	4.5	cyto	4	E.R._plas	3.5	nucl	2	cyto_pero	2
GWHPBJTJ007141	UGT91A	cyto	9	nucl	2	chlo	1	cysk	1	golg	1	nucl_plas	1
GWHPBJTJ006500	UGT76	chlo	4	nucl	2	cyto	2	extr	2	vacu	2	cyto_nucl	2
GWHPBJTJ029467	UGT74F	chlo	12	mito	1	extr	1
GWHPBJTJ001481	UGT75	extr	5	nucl	4	chlo	3	cysk	1	golg	1
GWHPBJTJ022150	UGT75	cysk	10	nucl	2	cyto	2	cyto_nucl	2
GWHPBJTJ017014	UGT90A	chlo	9	E.R.	2	nucl	1	plas	1	extr	1	nucl_plas	1	E.R._vacu	1	cyto_E.R.	1
GWHPBJTJ027248	specific	chlo	8	cyto	4	chlo_mito	4
GWHPBJTJ014217	UGT85A	cyto	10	nucl	3
GWHPBJTJ003597	UGT73B	chlo	4	cyto	4	nucl	3	extr	2	chlo_mito	2	cyto_pero	2	cyto_plas	2
GWHPBJTJ020033	UGT85A	chlo	8	cyto	2	nucl	1	mito	1	extr	1	pero	1	cyto_E.R.	1	cyto_plas	1
GWHPBJTJ015909	UGT85A	pero	7	chlo	4	cyto_pero	4
GWHPBJTJ010735	UGT85A	chlo	8	cyto	2	mito	2	nucl	1	vacu	1	cyto_mito	1	cyto_pero	1	mito_plas	1	cyto_E.R.	1	cyto_plas	1
GWHPBJTJ003573	UGT84A	chlo	8	nucl	2	cyto	2	E.R.	2	cyto_nucl	2	cyto_E.R.	2
GWHPBJTJ028870	UGT84A	cyto	6	chlo	3	nucl	3	cyto_pero	3	cyto_E.R.	3
GWHPBJTJ013651	UGT72	chlo	11	nucl	1	cyto	1	E.R.	1	cyto_nucl	1	cyto_E.R.	1
GWHPBJTJ020034	UGT85A	chlo	8	cyto	2	nucl	1	mito	1	extr	1	pero	1	cyto_E.R.	1	cyto_plas	1
GWHPBJTJ028990	UGT84A	chlo	10	nucl	1	cyto	1	vacu	1	E.R.	1	cyto_nucl	1	E.R._vacu	1	cyto_E.R.	1
GWHPBJTJ006922	specific	chlo	10	cyto	3
GWHPBJTJ006588	UGT73	chlo	8	nucl	2	cyto	2	cyto_nucl	2
GWHPBJTJ006589	UGT73	nucl	4	cyto	4	cyto_nucl	4	chlo	3	nucl_plas	3	cyto_plas	3
GWHPBJTJ010566	specific	cyto	10	mito	2.5	chlo_mito	2
GWHPBJTJ000156	UGT92S	nucl	6	cyto	6	cyto_nucl	6
GWHPBJTJ006047	specific	chlo	9	nucl	2	vacu	2
GWHPBJTJ001483	UGT75	cyto	4	chlo	3	cyto_plas	3	plas	2	golg	2	cyto_nucl	2	chlo_mito	2	golg_plas	2	cyto_E.R.	2
GWHPBJTJ012048	UGT72	vacu	4	nucl	3	golg	2	cyto_nucl	2	nucl_plas	2
GWHPBJTJ008973	UGT82A	chlo	3	E.R.	3	nucl	2	extr	2	chlo_mito	2	E.R._vacu	2	E.R._plas	2	cyto_E.R.	2
GWHPBJTJ033179	specific	nucl	7	cyto	6
GWHPBJTJ027074	UGT75	chlo	4	plas	4	nucl	3	vacu	2	golg_plas	2	cysk_plas	2	E.R._plas	2	cyto_plas	2
GWHPBJTJ022861	UGT75	chlo	9	nucl	1	cyto	1	extr	1	vacu	1	E.R.	1	cyto_nucl	1	E.R._vacu	1	cyto_E.R.	1
GWHPBJTJ006533	UGT76	nucl	4	cyto	3	chlo	2	mito	2	pero	2	chlo_mito	2	cysk_nucl	2	nucl_plas	2	cyto_E.R.	2
GWHPBJTJ006534	UGT76	chlo	5	nucl	4	cyto	2	mito	2	cysk_nucl	2	nucl_plas	2
GWHPBJTJ020622	specific	cyto	10	nucl	3
GWHPBJTJ018611	specific	cyto	6	nucl	4	cyto_pero	4
GWHPBJTJ020030	UGT85A	chlo	10	nucl	1	cyto	1	mito	1	vacu	1	cyto_nucl	1
GWHPBJTJ013265	specific	chlo	7	cyto	4	nucl	3
GWHPBJTJ021713	UGT75	cyto	7	nucl	3	chlo	2	extr	2
GWHPBJTJ031003	UGT86A	chlo	4	nucl	2	mito	2	extr	2	vacu	2	cyto	1	E.R.	1	cyto_mito	1	cysk_nucl	1	nucl_plas	1	mito_plas	1	cyto_E.R.	1
GWHPBJTJ003384	UGT85A	chlo	5	cyto	4	plas	2	cyto_pero	2
GWHPBJTJ018475	specific	cyto	8	nucl	4	cyto_pero	4	cyto_E.R.	4
GWHPBJTJ015536	UGT75	nucl	6	cyto	3	cysk_nucl	3	nucl_plas	3
GWHPBJTJ004477	UGT72B	plas	5	nucl	3	cyto	3	E.R.	3	cyto_nucl	3	cyto_E.R.	3
GWHPBJTJ023597	UGT85A	chlo	3	nucl	3	cyto	3	mito	3	cyto_nucl	3	chlo_mito	3
GWHPBJTJ001478	UGT75	nucl	7	chlo	3	cyto	2	extr	2
GWHPBJTJ001038	UGT75	nucl	7	cyto	4	extr	2	cyto_E.R.	2	cyto_plas	2
GWHPBJTJ026472	specific	cyto	8	chlo	2	nucl	2	plas	1	extr	1	chlo_mito	1	cysk_nucl	1
GWHPBJTJ001482	UGT75	cyto	4	extr	4	nucl	3	chlo	1	cysk	1	golg	1
GWHPBJTJ011108	UGT75	chlo	6	vacu	3	chlo_mito	3	golg	2
GWHPBJTJ006622	UGT86A	chlo	11	nucl	1	cyto	1	vacu	1	cyto_nucl	1
GWHPBJTJ006049	specific	cyto	5	chlo	3	nucl	3	mito	1	extr	1	golg	1
GWHPBJTJ022868	UGT92S	chlo	3	extr	3	nucl	2	cyto	2	cyto_nucl	2	chlo_mito	2
GWHPBJTJ002564	specific	chlo	4	cyto	3	pero	3	cyto_pero	3
GWHPBJTJ011107	UGT75	chlo	7	vacu	3	E.R.	2	nucl	1	mito	1	E.R._plas	1	cyto_E.R.	1
GWHPBJTJ023306	UGT74F	chlo	11	cyto	2
GWHPBJTJ009220	specific	nucl	7	cyto	4	chlo	3
GWHPBJTJ028595	UGT74F	chlo	10	nucl	1	cyto	1	mito	1	vacu	1	cyto_nucl	1
GWHPBJTJ028598	UGT74F	chlo	11	cyto	2
GWHPBJTJ006923	specific	cyto	5	chlo	3	cyto_pero	3	nucl	2	cysk	2	cysk_nucl	2
GWHPBJTJ011038	UGT74	chlo	10	plas	2	nucl	1	cyto	1	cyto_nucl	1	golg_plas	1	cysk_plas	1	E.R._plas	1	mito_plas	1
GWHPBJTJ012209	specific	extr	7	chlo	2	cyto	2	nucl	1	cysk	1	golg	1	chlo_mito	1	cysk_nucl	1	cyto_pero	1	cyto_E.R.	1	cyto_plas	1
GWHPBJTJ027206	specific	chlo	3	cyto	3	extr	3	vacu	2	E.R.	2	cyto_nucl	2	E.R._vacu	2
GWHPBJTJ023596	UGT85A	chlo	4	extr	3	nucl	2.5	chlo_mito	2.5	cyto	2	cysk_nucl	2
GWHPBJTJ027218	specific	nucl	5	chlo	4	cyto_nucl	4
GWHPBJTJ006535	UGT76	chlo	7	cyto	2	E.R.	2	cyto_E.R.	2
GWHPBJTJ017068	UGT89B	chlo	9	cyto	3	plas	1	E.R._vacu	1
GWHPBJTJ010569	specific	chlo	6	extr	5	vacu	2
GWHPBJTJ010564	specific	chlo	4	mito	4	chlo_mito	4	nucl	3
GWHPBJTJ010568	specific	chlo	7	extr	4	E.R.	3
GWHPBJTJ027209	specific	cyto	3	extr	3	E.R.	2.5	chlo	2	mito	2	chlo_mito	2	E.R._plas	2
GWHPBJTJ028597	UGT74F	chlo	7	nucl	2	cyto	2	extr	2	cyto_nucl	2
GWHPBJTJ012250	UGT83A	chlo	5	extr	4	nucl	1	cyto	1	plas	1	vacu	1	E.R.	1	cyto_nucl	1	nucl_plas	1	E.R._vacu	1	E.R._plas	1	cyto_E.R.	1	cyto_plas	1
GWHPBJTJ026071	UGT78D	chlo	6	cyto	2	vacu	2	nucl	1	mito	1	extr	1	E.R.	1	cyto_pero	1	cyto_plas	1
GWHPBJTJ028596	UGT74F	chlo	14
GWHPBJTJ027208	specific	E.R.	4	cyto	3	chlo	2	cyto_nucl	2	E.R._vacu	2	cyto_pero	2	cyto_plas	2
GWHPBJTJ010736	UGT85A	chlo	8	cyto	3	nucl	1	mito	1	pero	1
GWHPBJTJ011042	UGT84A	chlo	7	nucl	2	mito	2	E.R.	2
GWHPBJTJ021307	UGT89A	chlo	4	nucl	3	extr	2	vacu	2	cyto_nucl	2	chlo_mito	2	nucl_plas	2
GWHPBJTJ018607	specific	nucl	7	chlo	3	cyto	3
GWHPBJTJ020448	UGT72	chlo	6	nucl	3	cyto	2	pero	2	cyto_pero	2
GWHPBJTJ022604	UGT91A	chlo	4	cyto	3	vacu	3	pero	2	cyto_nucl	2	chlo_mito	2	E.R._vacu	2	cyto_E.R.	2
GWHPBJTJ018131	specific	chlo	4	extr	3	nucl	2	cyto	2	E.R.	2	cyto_nucl	2	cyto_E.R.	2
GWHPBJTJ009432	specific	cyto	6	nucl	4	chlo	2	extr	2	cysk_nucl	2	nucl_plas	2
GWHPBJTJ006348	UGT78D	chlo	8	nucl	2	mito	1	plas	1	vacu	1	E.R.	1	cyto_nucl	1	cysk_nucl	1	E.R._vacu	1	E.R._plas	1	mito_plas	1
GWHPBJTJ028594	UGT74F	chlo	12	mito	1	E.R.	1
GWHPBJTJ027212	specific	nucl	4	cyto	4	cyto_nucl	4	chlo	2	cysk	2	cyto_pero	2	cyto_E.R.	2
GWHPBJTJ025241	UGT73D	chlo	8	nucl	3	cyto	2	cysk_nucl	2
GWHPBJTJ028809	UGT86A	cyto	13
GWHPBJTJ020849	UGT74B	chlo	7	mito	5	nucl	2
GWHPBJTJ031002	UGT86A	cyto	7	plas	3	extr	2	nucl	1.5	cysk_nucl	1.5	golg_plas	1.5	E.R._plas	1.5	mito_plas	1.5
GWHPBJTJ006051	specific	nucl	10	cysk	2.5	cysk_plas	2
GWHPBJTJ007140	UGT91A	nucl	8	chlo	4	cyto_nucl	4	cysk_nucl	4	nucl_plas	4
GWHPBJTJ024487	specific	chlo	12	nucl	1	cyto	1	cyto_nucl	1
GWHPBJTJ013953	UGT83A	chlo	4	extr	3	cyto	2	vacu	2	E.R.	2	chlo_mito	2	E.R._vacu	2	cyto_E.R.	2
GWHPBJTJ033124	UGT75	chlo	10	cyto	2	plas	1	vacu	1	cyto_nucl	1	cyto_pero	1	cyto_E.R.	1
Sgal05g009990.1	UGT75	chlo	6	mito	4	extr	2	cyto_mito	2	mito_plas	2
Sgal11g004880.1	UGT91A	cyto	7.5	cyto_E.R.	4.5	extr	3	golg	2
Sgal09g022710.1	specific	nucl	6	cyto	6	cyto_nucl	6
Sgal09g022730.1	specific	nucl	7	cyto	6
Sgal05g005970.1	UGT89A	chlo	10	plas	2	mito	1	cysk_nucl	1	golg_plas	1	E.R._plas	1	cyto_plas	1
Sgal11g016970.1	specific	cyto	8	cysk	3	nucl	2
Sgal12g003960.1	specific	nucl	6	cyto	6	cyto_nucl	6
Sgal06g020720.1	UGT73D	chlo	4	nucl	3	cyto	2	extr	2	chlo_mito	2	nucl_plas	2
Sgal02g010070.1	UGT90A	chlo	8	extr	2	vacu	1.5	E.R._vacu	1.5	nucl	1	cyto	1	cyto_nucl	1
Sgal01g035580.1	UGT73B	cyto	6	nucl	4	chlo	2	vacu	1	chlo_mito	1	cysk_plas	1
Sgal11g004870.1	UGT91A	chlo	9	cyto	2	vacu	2
Sgal11g004890.1	UGT91A	cyto	7	chlo	4	cyto_nucl	4	cyto_E.R.	4
Sgal04g003950.2	UGT79B	cyto	6	E.R.	3	cyto_pero	3	cyto_plas	3
Sgal03g014710.1	UGT85A	chlo	12.5	chlo_mito	7
Sgal05g022500.1	specific	cyto	6	chlo	4	cysk_plas	2	plas	1.5	cysk	1.5
Sgal07g011770.1	UGT73B	chlo	11	cyto	2
Sgal06g013060.1	specific	cyto	9	chlo	2	nucl	2
Sgal06g013070.1	specific	cyto	8	nucl	3	chlo	2	cysk_nucl	2
Sgal10g020990.1	UGT73D	nucl	7	chlo	3	cyto	1	mito	1	plas	1	cysk	1	cysk_plas	1	mito_plas	1	cyto_plas	1
Sgal12g018960.1	UGT73B	nucl	6	cyto	4	chlo	1	mito	1	plas	1	cysk	1	chlo_mito	1	cysk_plas	1	mito_plas	1
Sgal09g001860.1	UGT86A	chlo	8	nucl	2	cyto	1	mito	1	extr	1	vacu	1	cysk_nucl	1	nucl_plas	1
Sgal10g018140.1	specific	chlo	13
Sgal11g004900.1	UGT91A	chlo	6	extr	4	cyto	2	nucl	1	E.R.	1	cyto_pero	1	cyto_plas	1
Sgal07g011720.1	UGT73B	cyto	7	nucl	2	chlo	1	plas	1	vacu	1	cysk	1	golg	1	golg_plas	1	cysk_plas	1
Sgal06g013110.1	specific	nucl	5	cyto	5	cyto_nucl	5
Sgal11g004860.1	UGT91A	cyto	6	nucl	3	cyto_pero	3	cyto_E.R.	3	cyto_plas	3
Sgal09g001870.1	UGT86A	chlo	7	nucl	2	cyto	2	cyto_nucl	2
Sgal07g001890.1	specific	chlo	8	nucl	2	vacu	2	extr	1	E.R.	1	cyto_nucl	1	cysk_nucl	1	nucl_plas	1
Sgal10g004480.1	UGT72B	cyto	5	nucl	4	chlo	2	E.R.	2	cysk_nucl	2	nucl_plas	2
Sgal12g014470.1	UGT73	cyto	6	chlo	2	cysk	1.5	chlo_mito	1.5	cysk_plas	1.5	nucl	1	mito	1	vacu	1	E.R.	1	E.R._vacu	1
Sgal12g018970.1	UGT73B	nucl	8	cyto	3	cysk	3
Sgal01g024660.1	UGT72B	chlo	12	nucl	1	cyto	1	cyto_nucl	1
Sgal01g033240.1	UGT85A	chlo	5	pero	4	cyto	2	nucl	1	mito	1	E.R.	1	cyto_plas	1
Sgal12g021910.1	UGT75	nucl	5	cyto	5	cyto_nucl	5
Sgal10g018180.1	specific	chlo	13
Sgal04g006870.1	specific	chlo	13
Sgal05g007070.1	specific	chlo	6	nucl	2	cyto	2	vacu	2	E.R.	2	cyto_nucl	2	E.R._vacu	2	cyto_E.R.	2
Sgal09g002340.1	UGT73D	chlo	7	nucl	4	mito	2	cyto_nucl	2	nucl_plas	2
Sgal11g016980.1	specific	chlo	7	cyto	5	mito	1	cysk	1
Sgal10g017530.1	specific	chlo	13
Sgal11g002660.1	specific	chlo	10	cyto	2	mito	2
Sgal10g023000.1	UGT73D	extr	5	chlo	3	nucl	1	cyto	1	mito	1	plas	1	vacu	1	E.R.	1	cyto_nucl	1	nucl_plas	1	E.R._vacu	1	E.R._plas	1	mito_plas	1	cyto_E.R.	1	cyto_plas	1
Sgal11g002670.1	specific	chlo	9	cyto	3	mito	2
Sgal12g003970.1	specific	cyto	7	cysk	2.5	cysk_plas	2.5	nucl	2	plas	1.5
Sgal03g012770.1	UGT85A	extr	8	E.R.	2	chlo	1	nucl	1	cyto	1	vacu	1	cyto_nucl	1	E.R._plas	1
Sgal02g029350.1	UGT85A	chlo	12	plas	1	extr	1
Sgal04g006890.1	specific	nucl	8	cyto	4	cysk_nucl	4	nucl_plas	4
Sgal07g011550.1	specific	cyto	7	cysk	3	nucl	2	chlo	1	golg	1	nucl_plas	1
Sgal01g013720.1	UGT75	nucl	12	cyto	2
Sgal11g002620.1	specific	cyto	10	nucl	1	E.R.	1	cysk	1	golg	1	cysk_nucl	1
Sgal04g024240.1	specific	cyto	10	nucl	3
Sgal01g035530.1	UGT73B	chlo	4	extr	3	cysk_plas	1.83333	mito_plas	1.83333	mito	1.5	cysk	1.5	vacu	1	E.R.	1	pero	1	E.R._vacu	1
Sgal12g020440.1	specific	nucl	8	chlo	2	plas	2	cyto	1	golg	1	chlo_mito	1	cysk_plas	1	E.R._plas	1	mito_plas	1
Sgal08g016720.1	UGT73B	chlo	4	vacu	4	nucl	2	E.R.	2	mito	1	golg	1	cyto_nucl	1	cysk_nucl	1	nucl_plas	1	E.R._plas	1	cyto_E.R.	1
Sgal07g011760.1	specific	nucl	5	cysk	4	cyto_nucl	4
Sgal04g006910.1	specific	nucl	4	cyto	4	cyto_nucl	4	E.R.	3
Sgal05g020490.1	specific	cyto	6	nucl	5	mito	1	plas	1	pero	1	mito_plas	1
Sgal07g081342.1	UGT85A	nucl	9	cyto	3	extr	1	golg	1
Sgal03g012780.2	UGT85A	nucl	5	cyto	5	cyto_nucl	5
Sgal03g012790.1	UGT85A	nucl	5	cyto	4	chlo	3	golg	1	cysk_plas	1
Sgal04g006860.1	specific	chlo	3	cyto	3	plas	2.5	cyto_nucl	2.5	nucl	2	cyto_pero	2	cysk_plas	2
Sgal02g007350.1	UGT72	nucl	4	cyto	3	chlo	2	golg	2	cysk_nucl	2	cyto_pero	2	cyto_plas	2
Sgal01g013740.1	UGT75	nucl	7	cyto	6
Sgal03g008970.1	specific	chlo	6	cyto	5	nucl	1	mito	1	extr	1
Sgal11g002640.1	specific	chlo	4	vacu	4	cyto	2	chlo_mito	2	nucl	1	plas	1	extr	1	E.R.	1	nucl_plas	1	cyto_pero	1	E.R._plas	1
Sgal11g002690.1	specific	chlo	5	cyto	3	vacu	3	nucl	2	cyto_pero	2
Sgal11g002700.1	specific	cyto	8	chlo	3	mito	2
Sgal08g003930.1	specific	chlo	8	extr	3	nucl	1	plas	1	vacu	1	nucl_plas	1
Sgal10g003740.1	UGT79B	cyto	8	nucl	5
Sgal04g002200.1	specific	cyto	4	E.R.	3	chlo	2	E.R._vacu	2	E.R._plas	2
Sgal04g005730.1	specific	cyto	7	E.R.	2	nucl	1	mito	1	plas	1	vacu	1	pero	1	nucl_plas	1	mito_plas	1
Sgal01g010170.1	UGT75	cyto	7	nucl	5	chlo	2
Sgal12g021140.1	UGT74	nucl	4	chlo	3	cyto	3	extr	3
Sgal03g012800.1	UGT76F	cyto	6	E.R.	3	cyto_pero	3	cyto_plas	3
Sgal03g081247.1	UGT76F	cyto	7	nucl	5	mito	1	E.R.	1
Sgal01g001770.1	UGT92S	nucl	6	cyto	3	nucl_plas	3	cysk	2
Sgal02g029330.1	UGT85A	chlo	8	nucl	3	vacu	2	cyto_nucl	2
Sgal09g011070.1	UGT79B	nucl	7	cyto	5	chlo	2
Sgal06g024770.1	UGT87A	nucl	7	cysk	3	chlo	2	cyto	2
Sgal04g021610.1	UGT79B	cyto	5	chlo	4	plas	2	chlo_mito	2
Sgal01g014810.1	specific	cyto	9	cysk	4
Sgal03g012590.1	UGT85A	chlo	7	nucl	2	cyto	2	pero	2	cyto_nucl	2	cyto_pero	2
Sgal11g014720.1	UGT92S	cyto	7	nucl	3	chlo	2	extr	1	golg	1	chlo_mito	1
Sgal07g011480.1	specific	chlo	7	cyto	4	nucl	3
Sgal11g001300.1	UGT86A	nucl	7	cyto	3	E.R.	2	cyto_plas	2
Sgal06g024090.1	UGT76	nucl	9	cyto	2	mito	1	vacu	1	golg	1	cyto_pero	1	cyto_E.R.	1	cyto_plas	1
Sgal02g026570.1	specific	cyto	8	chlo	4	cyto_pero	4	cyto_E.R.	4	cyto_plas	4
Sgal02g012420.1	UGT91C	cyto	7	E.R.	4	cyto_nucl	4	cyto_plas	4
Sgal09g022110.1	UGT75	nucl	7	cyto	4	cysk_nucl	4
Sgal07g011470.1	specific	chlo	4	cyto	4	nucl	3	plas	1	extr	1	pero	1
Sgal05g020190.1	specific	cyto	7	nucl	5	mito	1	plas	1	mito_plas	1
Sgal05g022940.1	UGT86A	nucl	11	cyto	2
Sgal02g026600.1	specific	chlo	13
Sgal01g035520.1	UGT73B	chlo	6	cyto	4	nucl	2	cyto_pero	2	cyto_E.R.	2
Sgal01g035600.1	UGT73B	cysk	8	cyto	4	cysk_nucl	4	cysk_plas	4
Sgal03g016990.1	specific	cyto	12	extr	2
Sgal08g005080.1	UGT84A	cyto	9	nucl	2	extr	2
Sgal07g011520.1	specific	E.R.	4.5	cyto	4	E.R._plas	3.5	nucl	2	cyto_pero	2
Sgal11g004840.1	UGT91A	cyto	6	nucl	3	cysk	3	cysk_nucl	3	cyto_pero	3	cyto_E.R.	3	cyto_plas	3
Sgal10g022080.1	UGT76	chlo	4	nucl	2	cyto	2	extr	2	vacu	2	cyto_nucl	2
Sgal08g009510.1	UGT74F	chlo	8	cyto	3	nucl	2
Sgal10g023020.1	UGT73	cyto	7	nucl	3	chlo	1	plas	1	cysk	1	golg	1	golg_plas	1	cysk_plas	1
Sgal07g011450.1	specific	cyto	6	nucl	3	cyto_E.R.	3	cyto_plas	3
Sgal03g023180.1	UGT90A	chlo	8	extr	2	E.R.	2	nucl	1	plas	1	nucl_plas	1	E.R._vacu	1	cyto_E.R.	1
Sgal07g011780.1	specific	chlo	8	cyto	4	chlo_mito	4
Sgal01g035570.1	UGT73B	chlo	6	cyto	3	chlo_mito	3	extr	2	cyto_nucl	2	cyto_pero	2
Sgal04g018350.1	UGT85A	chlo	10	cyto	2	nucl	1	mito	1	cyto_pero	1	cyto_E.R.	1	cyto_plas	1
Sgal03g012600.1	UGT85A	pero	7	chlo	4	cyto_pero	4
Sgal12g017870.1	UGT85A	chlo	8	cyto	2	mito	2	nucl	1	vacu	1	cyto_mito	1	cyto_pero	1	mito_plas	1	cyto_E.R.	1	cyto_plas	1
Sgal12g017890.1	UGT85A	chlo	8	cyto	2	nucl	1	mito	1	pero	1	cysk	1	cysk_nucl	1	cyto_E.R.	1	cyto_plas	1
Sgal01g035300.1	UGT84A	chlo	8	nucl	2	cyto	2	E.R.	2	cyto_nucl	2	cyto_E.R.	2
Sgal08g004090.1	UGT84A	cyto	6	chlo	3	nucl	3	cyto_pero	3	cyto_E.R.	3
Sgal02g023640.1	UGT72	chlo	11	nucl	1	cyto	1	E.R.	1	cyto_nucl	1	cyto_E.R.	1
Sgal04g018360.1	UGT85A	chlo	8	cyto	2	nucl	1	mito	1	extr	1	pero	1	cyto_E.R.	1	cyto_plas	1
Sgal11g002680.1	specific	chlo	10	cyto	3
Sgal10g023010.1	UGT73	chlo	8	nucl	2	cyto	2	cyto_nucl	2
Sgal04g002210.1	specific	cyto	12	chlo	1	nucl	1
Sgal12g016330.1	specific	chlo	4	cyto	3	vacu	3	extr	2	cyto_nucl	2	chlo_mito	2	E.R._vacu	2	cyto_E.R.	2
Sgal03g012810.1	UGT76F	nucl	5	cyto	5	cyto_nucl	5
Sgal10g017520.1	specific	chlo	9	nucl	2	vacu	2
Sgal07g005870.1	specific	nucl	4	cyto	3	extr	3	chlo	2	nucl_plas	2
Sgal01g010200.1	UGT75	extr	6	chlo	5	cyto	2
Sgal01g010210.1	UGT75	pero	4	nucl	3	cyto_pero	3	chlo	2	cyto	2	mito	2	chlo_mito	2
Sgal05g020940.1	UGT75	chlo	9	nucl	1	cyto	1	extr	1	vacu	1	E.R.	1	cyto_nucl	1	E.R._vacu	1	cyto_E.R.	1
Sgal10g022450.1	UGT76	chlo	5	nucl	5	cyto	3
Sgal04g006900.1	specific	cyto	6	nucl	4	cyto_pero	4
Sgal04g018330.1	UGT85A	chlo	11	nucl	1	cyto	1	vacu	1	cyto_nucl	1
Sgal02g019730.1	UGT71	chlo	7	cyto	5	nucl	2
Sgal07g010150.1	UGT75	cyto_nucl	8	nucl	7	cyto	5
Sgal10g022460.1	UGT76	chlo	4	nucl	4	cyto	2	mito	2	cysk_nucl	2	nucl_plas	2
Sgal04g025290.1	UGT74B	nucl	5	cyto	5	cyto_nucl	5
Sgal04g008440.1	specific	cyto	8	nucl	4	cyto_pero	4	cyto_plas	4
Sgal01g013730.1	UGT75	nucl	5	cyto	5	cyto_nucl	5
Sgal12g001500.1	UGT82A	extr	5	vacu	3	nucl	2	chlo	1	cyto	1	mito	1	plas	1	chlo_mito	1	cysk_nucl	1	mito_plas	1	cyto_plas	1
Sgal01g033220.1	UGT85A	chlo	5	cyto	4	plas	2	cyto_pero	2
Sgal05g021010.1	UGT92S	nucl	3	vacu	3	chlo	2	plas	2	golg	2	golg_plas	2
Sgal12g021900.1	UGT75	chlo	12	cyto	2
Sgal07g003290.1	UGT75	chlo	6	extr	6	vacu	1	E.R.	1	E.R._vacu	1
Sgal10g017540.1	specific	cyto	8	nucl	3	chlo	2	cysk_nucl	2
Sgal01g024800.1	specific	chlo	6	extr	3	chlo_mito	3	cyto	2
Sgal10g017560.1	specific	cysk	5.5	cysk_plas	3.5	nucl	3	chlo	2	cyto	2
Sgal12g021890.1	UGT75	chlo	7	vacu	3	E.R.	2	nucl	1	mito	1	E.R._plas	1	cyto_E.R.	1
Sgal06g001680.1	UGT74F	chlo	11	cyto	2
Sgal07g011530.1	specific	chlo	3	plas	3	E.R.	3	E.R._plas	3	cyto	2	nucl_plas	2	E.R._vacu	2
Sgal08g001400.1	UGT74F	chlo	10	nucl	1	cyto	1	mito	1	vacu	1	cyto_nucl	1
Sgal08g001440.1	UGT74F	chlo	11	cyto	2
Sgal12g003950.1	specific	chlo	6	nucl	3	mito	3	cyto	1	vacu	1
Sgal12g021130.1	UGT74	chlo	7	nucl	2	mito	2	plas	2	nucl_plas	2	mito_plas	2
Sgal08g005070.1	UGT84A	cyto	4	extr	4	chlo	2	cysk	2	cyto_pero	2	cyto_E.R.	2	cyto_plas	2
Sgal07g011390.1	UGT71	chlo	8	nucl	5
Sgal10g023390.1	UGT86A	chlo	6	mito	6	chlo_mito	6
Sgal06g004680.1	UGT85A	chlo	4	extr	3	nucl	2.5	chlo_mito	2.5	cyto	2	cysk_nucl	2
Sgal07g011510.1	specific	nucl	5	chlo	4	cyto_nucl	4
Sgal05g019960.1	UGT85A	cyto	6	plas	3	cyto_pero	3	nucl	2	E.R.	2
Sgal10g022480.1	UGT76	chlo	5	nucl	2	cyto	2	vacu	2	cyto_nucl	2
Sgal03g023750.1	UGT89B	chlo	9	cyto	3	plas	1	E.R._vacu	1
Sgal07g011420.1	UGT71	chlo	4	E.R.	3	vacu	2	E.R._plas	2	cyto_E.R.	2
Sgal02g009380.1	UGT83A	chlo	5	extr	4	nucl	1	cyto	1	plas	1	vacu	1	E.R.	1	cyto_nucl	1	nucl_plas	1	E.R._vacu	1	E.R._plas	1	cyto_E.R.	1	cyto_plas	1
Sgal07g001800.1	UGT78D	chlo	6	cyto	2	vacu	2	nucl	1	mito	1	extr	1	E.R.	1	cyto_pero	1	cyto_plas	1
Sgal08g001410.1	UGT74F	chlo	12	mito	2
Sgal01g035560.1	UGT73B	chlo	5	cyto	4	nucl	2	extr	2	cyto_E.R.	2	cyto_plas	2
Sgal04g018340.1	UGT85A	chlo	8	cyto	2	vacu	2	nucl	1	mito	1	E.R._vacu	1	cyto_pero	1	cyto_E.R.	1	cyto_plas	1
Sgal07g011410.1	UGT71	E.R.	4	cyto	3	chlo	2	cyto_nucl	2	E.R._vacu	2	cyto_pero	2	cyto_plas	2
Sgal12g017880.1	UGT85A	chlo	8	cyto	3	nucl	1	pero	1	cysk	1	cysk_nucl	1
Sgal12g021190.1	UGT84A	chlo	7	nucl	2	mito	2	E.R.	2
Sgal03g012340.1	specific	chlo	5	cyto	3	extr	2	cyto_nucl	2	cyto_E.R.	2
Sgal12g003940.1	specific	chlo	5	cyto	3	extr	3	nucl	2
Sgal05g001180.1	specific	chlo	9.5	chlo_mito	6	cyto	2	mito	1.5
Sgal04g022530.1	UGT72	chlo	6	nucl	3	cyto	2	pero	2	cyto_pero	2
Sgal05g018450.1	UGT91A	chlo	4	cyto	3	vacu	3	pero	2	cyto_nucl	2	chlo_mito	2	E.R._vacu	2	cyto_E.R.	2
Sgal12g018950.1	UGT73B	nucl	10	cyto	3
Sgal04g002220.1	specific	chlo	4	extr	3	nucl	2	cyto	2	E.R.	2	cyto_nucl	2	cyto_E.R.	2
Sgal12g006010.1	specific	cyto	5	E.R._plas	3	plas	2.5	E.R.	2.5	cyto_pero	2.5
Sgal10g020580.1	UGT78D	chlo	8	nucl	2	mito	1	plas	1	vacu	1	E.R.	1	cyto_nucl	1	cysk_nucl	1	E.R._vacu	1	E.R._plas	1	mito_plas	1
Sgal08g001390.1	UGT74F	chlo	13
Sgal06g020700.1	UGT73D	chlo	6	cyto	6	nucl	2
Sgal08g003530.1	UGT86A	cyto	13
Sgal08g001420.1	UGT74F	cyto	6	nucl	3	cyto_pero	3	cyto_E.R.	3	cyto_plas	3
Sgal04g006880.1	specific	chlo	7	nucl	4	chlo_mito	4
Sgal05g001320.1	UGT74B	nucl	5	chlo	3	cyto	3	cysk_nucl	3	nucl_plas	3
Sgal02g026810.1	UGT83A	chlo	4	extr	3	cyto	2	vacu	2	E.R.	2	chlo_mito	2	E.R._vacu	2	cyto_E.R.	2
Sgal09g022130.1	UGT75	chlo	10	cyto	2	plas	1	vacu	1	cyto_nucl	1	cyto_pero	1	cyto_E.R.	1
Sgal05g001310.1	UGT74B	chlo	4	cyto	3	extr	3	golg	2	cyto_nucl	2	chlo_mito	2	cyto_E.R.	2
Sgal06g020710.1	UGT73D	chlo	4	nucl	3.5	cysk_nucl	2.5	cyto	2	extr	2	chlo_mito	2
Sgal02g009040.1	specific	chlo	5	cyto	3	chlo_mito	3	extr	2	cyto_nucl	2	cyto_E.R.	2
Sgal05g014090.1	UGT75	nucl	6	cyto	4	mito	2	cyto_pero	2	cyto_E.R.	2	cyto_plas	2
Sgal09g022120.1	UGT75	chlo	6	cyto	4	nucl	1	mito	1	plas	1	extr	1	nucl_plas	1	mito_plas	1
Sgal07g011740.1	specific	nucl	6	cyto	5	plas	1	pero	1	golg	1	golg_plas	1
Sgal10g018150.1	specific	cyto	6	nucl	5	pero	2
GWHPBJTH008552	specific	cyto	10	cysk	2	chlo	1	nucl	1	cysk_plas	1
GWHPBJTH009391	specific	cyto	6	nucl	5	chlo	2
GWHPBJTH025380	UGT73C	plas	7	cyto	3	vacu	2	cyto_E.R.	2
GWHPBJTH011163	UGT75	cyto	6	nucl	5	chlo	2
GWHPBJTH012350	UGT90A	chlo	6	vacu	3.5	E.R._vacu	2.5	cyto	2	nucl	1	extr	1	cyto_pero	1	cyto_plas	1
GWHPBJTH003782	UGT73B	cyto	7	cysk	4	cyto_nucl	4
GWHPBJTH018745	specific	chlo	4	nucl	4	mito	4	chlo_mito	4
GWHPBJTH007275	UGT91A	chlo	6	cyto	3	vacu	3	chlo_mito	3
GWHPBJTH007276	UGT91A	cyto	4	plas	3	vacu	3	chlo	1	nucl	1	mito	1	E.R.	1	chlo_mito	1
GWHPBJTH006177	specific	nucl	5	cyto	5	cyto_nucl	5
GWHPBJTH018134	UGT79B	cyto	4	E.R.	4	cyto_E.R.	4	chlo	2	nucl	2	E.R._vacu	2	cyto_pero	2
GWHPBJTH023132	specific	cyto	6	chlo	4	cysk_plas	2	plas	1.5	cysk	1.5
GWHPBJTH024623	specific	cyto	9	nucl	2	cysk	1.5	cysk_plas	1.5
GWHPBJTH031164	UGT86A	chlo	8	nucl	2	cyto	1	mito	1	extr	1	vacu	1	cysk_nucl	1	nucl_plas	1
GWHPBJTH006237	specific	chlo	13
GWHPBJTH031169	UGT86A	mito	4.5	chlo	4	mito_plas	3.5	nucl	3	plas	1.5	cyto_nucl	1.5	cysk_nucl	1.5
GWHPBJTH020924	UGT74B	chlo	9	mito	4
GWHPBJTH027347	UGT73B	cyto	6	nucl	4	chlo	1	plas	1	vacu	1	cysk	1	cysk_plas	1
GWHPBJTH024626	specific	nucl	5	cyto	5	cyto_nucl	5
GWHPBJTH007273	UGT91A	cyto	7	chlo	2	nucl	2	extr	2
GWHPBJTH033651	specific	chlo	9	nucl	2	vacu	2
GWHPBJTH026203	specific	chlo	9	nucl	2	vacu	2
GWHPBJTH004672	UGT72B	cyto	6	nucl	2	plas	2	E.R.	2	nucl_plas	2	E.R._plas	2
GWHPBJTH010409	UGT73C	cyto	6	chlo	2	nucl	2	cysk	1.5	chlo_mito	1.5	cysk_plas	1.5
GWHPBJTH010873	UGT73B	cysk	7	nucl	6
GWHPBJTH002705	UGT72B	chlo	7	cyto	4	nucl	1	vacu	1	pero	1
GWHPBJTH010872	UGT73B	chlo	6	cyto	4	nucl	3	chlo_mito	3
GWHPBJTH027326	specific	vacu	5	extr	3	E.R.	2	chlo	1	nucl	1	mito	1	plas	1	chlo_mito	1	nucl_plas	1	mito_plas	1	cyto_E.R.	1
GWHPBJTH003565	UGT85A	chlo	6	pero	3	cyto	2	nucl	1	mito	1	E.R.	1	cyto_plas	1
GWHPBJTH006241	specific	chlo	13
GWHPBJTH021475	specific	chlo	7	nucl	2	cyto	2	vacu	2	cyto_nucl	2
GWHPBJTH006176	specific	nucl	9	cyto	4
GWHPBJTH020112	UGT85A	cyto	10	nucl	1	vacu	1	cysk	1	golg	1	cysk_nucl	1
GWHPBJTH006175	specific	chlo	13
GWHPBJTH007050	specific	chlo	9	cyto	2	mito	1	extr	1	golg	1	cyto_nucl	1	cyto_pero	1	cyto_E.R.	1	cyto_plas	1
GWHPBJTH006720	UGT73D	extr	5	chlo	3	nucl	1	cyto	1	mito	1	plas	1	vacu	1	E.R.	1	cyto_nucl	1	nucl_plas	1	E.R._vacu	1	E.R._plas	1	mito_plas	1	cyto_E.R.	1	cyto_plas	1
GWHPBJTH009392	specific	cyto	6	cysk_plas	3	cyto_E.R.	3	plas	2.5	cysk	2.5
GWHPBJTH006522	UGT73C	chlo	9	vacu	3	nucl	2
GWHPBJTH007049	specific	cyto	5	mito	3	chlo	2	nucl	2	pero	2
GWHPBJTH015650	UGT85A	extr	7	chlo	2	E.R.	2	nucl	1	cyto	1	vacu	1	cyto_nucl	1	chlo_mito	1	E.R._plas	1
GWHPBJTH018746	specific	chlo	3	nucl	3	cyto	3	cyto_nucl	3	plas	2	chlo_mito	2	cysk_nucl	2	cyto_pero	2
GWHPBJTH019167	UGT75	nucl	7.5	cyto_nucl	5.5	chlo	4	cyto	2.5
GWHPBJTH020695	specific	cyto	10	nucl	3
GWHPBJTH003779	UGT73B	chlo	8	cyto	3	nucl	1	E.R.	1	pero	1
GWHPBJTH030340	UGT73B	chlo	7	nucl	3	vacu	3
GWHPBJTH027351	specific	nucl	8	cysk	4	nucl_plas	4
GWHPBJTH022930	specific	cyto	6	nucl	5	mito	1	plas	1	pero	1	mito_plas	1
GWHPBJTH015649	UGT85A	nucl	5	cyto	5	cyto_nucl	5
GWHPBJTH015647	UGT85A	nucl	6	cyto	4	chlo	3
GWHPBJTH020799	UGT74	nucl	6	cysk	4	cyto	3	nucl_plas	3
GWHPBJTH012077	UGT72D	chlo	7	nucl	2	cyto	2	mito	2	cyto_nucl	2
GWHPBJTH028716	UGT74F	chlo	11	cyto	2
GWHPBJTH015690	specific	chlo	5.5	cyto	5	chlo_mito	4.83333	mito	3	cyto_mito	2.33333
GWHPBJTH015433	specific	cyto	6	chlo	5	mito	2
GWHPBJTH001548	UGT75	chlo	5	cyto	3	extr	3	nucl	2
GWHPBJTH022028	UGT75	nucl	7	extr	3	chlo	2	mito	1	golg	1
GWHPBJTH007056	specific	cyto	5	nucl	3	E.R.	2	chlo	1	extr	1	vacu	1	golg	1	E.R._plas	1
GWHPBJTH028992	specific	chlo	9	extr	2	nucl	1	plas	1	vacu	1	nucl_plas	1
GWHPBJTH021369	UGT89A	cyto	5	chlo	2	nucl	2	extr	2	E.R.	2
GWHPBJTH003564	UGT85A	chlo	3	cyto	3	nucl	2	extr	2	chlo_mito	2	cyto_E.R.	2	cyto_plas	2
GWHPBJTH015645	UGT85A	cyto	10	nucl	4
GWHPBJTH004593	UGT79B	cyto	10	nucl	3
GWHPBJTH015644	UGT76	cyto	6	nucl	3	E.R.	3	cyto_pero	3	cyto_plas	3
GWHPBJTH018307	specific	cyto	3	E.R.	3	cyto_E.R.	3	nucl	2	mito	2	vacu	2	cyto_pero	2	E.R._plas	2	cyto_plas	2
GWHPBJTH001558	UGT75	cyto	9	chlo	2	extr	2
GWHPBJTH011092	UGT74	chlo	4	extr	4	nucl	3	cyto	2	chlo_mito	2
GWHPBJTH027186	UGT75	nucl	9	cyto	5
GWHPBJTH015646	UGT76	cyto	6	E.R.	3	cyto_pero	3	cyto_plas	3
GWHPBJTH007046	specific	cyto	10	nucl	1	mito	1	E.R.	1	cysk	1	cysk_nucl	1
GWHPBJTH016088	UGT85A	nucl	6	cyto	5	chlo	1	plas	1	cysk	1	cysk_plas	1
GWHPBJTH007053	specific	cyto	10	cysk	3
GWHPBJTH000158	UGT92S	nucl	6	cyto	4	chlo	1	vacu	1	cysk	1	golg	1
GWHPBJTH014248	UGT85A	chlo	9	nucl	3	vacu	2
GWHPBJTH032130	UGT79B	cyto	7	nucl	4	chlo	3
GWHPBJTH020436	UGT79B	cyto	6	chlo	3	cyto_pero	3	nucl	1	plas	1	cysk	1	golg	1	cysk_nucl	1	nucl_plas	1	golg_plas	1	E.R._vacu	1	cysk_plas	1
GWHPBJTH001665	specific	cyto	7	chlo	2	nucl	2	cysk	2	cysk_nucl	2
GWHPBJTH015666	UGT85A	chlo	9	nucl	2	cyto	1	E.R.	1	pero	1	cysk_nucl	1	nucl_plas	1	cyto_pero	1	cyto_E.R.	1
GWHPBJTH008346	UGT92S	cyto	7	nucl	3	chlo	2	extr	1	golg	1	chlo_mito	1
GWHPBJTH027321	specific	chlo	7	cyto	4	nucl	3
GWHPBJTH006922	UGT86A	nucl	8	cyto	2	E.R.	2	cyto_E.R.	2
GWHPBJTH025711	UGT76	nucl	7	cyto	4	mito	1	vacu	1	golg	1
GWHPBJTH013978	specific	cyto	7	chlo	5	nucl	1	extr	1
GWHPBJTH011024	specific	nucl	6	chlo	2	plas	2	cyto	1	mito	1	extr	1	golg	1	cysk_plas	1	E.R._plas	1
GWHPBJTH012585	UGT91C	cyto	6	E.R.	3	cyto_pero	3	plas	2
GWHPBJTH033270	UGT75	nucl	6	cyto	4	chlo	2	cyto_pero	2	cyto_E.R.	2	cyto_plas	2
GWHPBJTH033271	UGT75	extr	6	chlo	5	nucl	1	cyto	1	golg	1	cyto_nucl	1
GWHPBJTH027320	specific	nucl	4	cyto	4	cyto_nucl	4	vacu	2	cysk_nucl	2	cyto_E.R.	2
GWHPBJTH022903	specific	nucl	7	cyto	4	nucl_plas	4
GWHPBJTH023189	UGT86A	nucl	10	cyto	3
GWHPBJTH013981	specific	chlo	13
GWHPBJTH032976	specific	vacu	5	chlo	3	extr	3	nucl	1	cyto	1	mito	1	cyto_nucl	1
GWHPBJTH032977	specific	vacu	5	cyto	4	nucl	2	cyto_E.R.	2	cyto_plas	2
GWHPBJTH027325	specific	cyto	4	E.R.	3.5	E.R._plas	3	nucl	2	cyto_pero	2	plas	1.5
GWHPBJTH007272	UGT91A	cyto	10	nucl	1	extr	1	cysk	1	golg	1	cysk_nucl	1
GWHPBJTH012408	UGT87A	cyto	8	nucl	4	cyto_pero	4	cyto_E.R.	4	cyto_plas	4
GWHPBJTH006632	UGT76	chlo	4	cyto	2	plas	2	extr	2	vacu	2	cyto_plas	2
GWHPBJTH029598	UGT74F	chlo	9	nucl	2	cyto	2	cyto_nucl	2
GWHPBJTH001538	UGT75	extr	5	chlo	3	nucl	3	cyto	1	cysk	1	golg	1
GWHPBJTH018306	specific	chlo	5	cyto	5	mito	3	cyto_plas	3
GWHPBJTH022879	UGT85A	extr	5	vacu	3	nucl	2	cyto	2	cyto_nucl	2
GWHPBJTH027328	specific	cyto	7	cyto_nucl	6.5	chlo	2	nucl	2
GWHPBJTH007054	specific	cyto	6	chlo	4	mito	4	chlo_mito	4
GWHPBJTH006178	specific	cyto	4	cysk	3.5	cyto_nucl	3.5	nucl	3	cysk_plas	2.5
GWHPBJTH001540	UGT75	nucl	8	cyto	3	chlo	2.5	chlo_mito	2
GWHPBJTH001544	UGT75	nucl	7	chlo	3.5	cysk_nucl	3.5	nucl_plas	3.5
GWHPBJTH001546	UGT75	nucl	7	chlo	3.5	chlo_mito	3.5	cysk_nucl	3.5	nucl_plas	3.5
GWHPBJTH001751	UGT75	nucl	5	cyto	4	chlo	3.5	chlo_mito	3
GWHPBJTH017136	UGT90A	chlo	10	E.R.	2	nucl	1	extr	1	E.R._vacu	1	E.R._plas	1	cyto_E.R.	1
GWHPBJTH022935	specific	cyto	8.5	cyto_E.R.	5.5	cysk	2	E.R.	1.5	cysk_nucl	1.5
GWHPBJTH012078	UGT72D	cysk	8	extr	3	nucl	2
GWHPBJTH014249	UGT85A	cyto	10	nucl	2	mito	1	E.R.	1	cysk_nucl	1	nucl_plas	1
GWHPBJTH019171	UGT85A	extr	11	chlo	1	cyto	1	mito	1	chlo_mito	1
GWHPBJTH020113	UGT85A	chlo	11	cyto	2
GWHPBJTH015664	UGT85A	chlo	11	nucl	1	cyto	1	mito	1	cyto_nucl	1
GWHPBJTH010772	UGT85A	chlo	8	cyto	2	mito	2	nucl	1	pero	1	cyto_mito	1	mito_plas	1	cyto_E.R.	1	cyto_plas	1
GWHPBJTH003754	UGT84A	chlo	8	nucl	2	cyto	2	E.R.	2	cyto_nucl	2	cyto_E.R.	2
GWHPBJTH029012	UGT84A	nucl	5	cyto	5	cyto_nucl	5
GWHPBJTH020114	UGT85A	chlo	7	cyto	2	nucl	1	mito	1	extr	1	pero	1	cysk	1	cysk_nucl	1	cyto_E.R.	1	cyto_plas	1
GWHPBJTH007055	specific	chlo	9	cyto	4
GWHPBJTH006721	UGT73C	chlo	8	nucl	3	cyto	2
GWHPBJTH006722	UGT73C	cyto	5	nucl	4	chlo	2	plas	2
GWHPBJTH010622	specific	chlo	8	cyto	2	nucl	1	mito	1	vacu	1	pero	1	cyto_E.R.	1	cyto_plas	1
GWHPBJTH010523	specific	chlo	4	nucl	3	cyto	2	vacu	2	E.R.	2	chlo_mito	2	E.R._vacu	2	cyto_E.R.	2
GWHPBJTH010624	specific	cyto	6	nucl	4	chlo	1	plas	1	extr	1	golg	1	golg_plas	1
GWHPBJTH015548	UGT75	chlo	4	nucl	3.5	cyto	3	cysk_nucl	2.5	plas	1	extr	1	golg	1	golg_plas	1
GWHPBJTH015677	UGT85A	chlo	11	extr	2
GWHPBJTH010410	UGT73C	cyto	11	chlo	1	cysk	1	golg	1
GWHPBJTH010626	specific	chlo	11	nucl	1	mito	1	extr	1
GWHPBJTH010525	specific	chlo	9	mito	3	nucl	1	cyto	1	cyto_nucl	1
GWHPBJTH012079	UGT72D	plas	3	vacu	3	nucl	2	E.R.	2	golg	2	cyto_plas	2
GWHPBJTH021785	UGT75	chlo	11	extr	2
GWHPBJTH009144	UGT82A	E.R.	3	nucl	2	cyto	2	extr	2	vacu	2	cyto_nucl	2	E.R._plas	2
GWHPBJTH020440	UGT79B	cyto	10	extr	2	mito	1	plas	1	mito_plas	1
GWHPBJTH033323	specific	nucl	8	cyto	5
GWHPBJTH022984	specific	chlo	10	nucl	1	cyto	1	vacu	1	E.R.	1	cyto_nucl	1	E.R._vacu	1	cyto_E.R.	1
GWHPBJTH006666	UGT76	nucl	6	chlo	5	cyto	1	mito	1	extr	1
GWHPBJTH001539	UGT75	nucl	8	chlo	3	cyto	2
GWHPBJTH001545	UGT75	nucl	7	extr	4	chlo	3
GWHPBJTH001752	UGT75	nucl	9	chlo	3	cyto	2
GWHPBJTH025782	UGT87A	pero	6	chlo	4	cyto	3
GWHPBJTH013307	UGT71	chlo	6	cyto	4	nucl	3	chlo_mito	3
GWHPBJTH027313	UGT71	extr	4	chlo	3	cyto	3	E.R.	3	cyto_E.R.	3
GWHPBJTH027317	UGT71	extr	12	cyto	1	E.R.	1	cyto_E.R.	1
GWHPBJTH006238	specific	chlo	9	nucl	2	cyto	1	plas	1	E.R.	1	cysk_nucl	1	E.R._plas	1	cyto_E.R.	1	cyto_plas	1
GWHPBJTH022168	UGT75	cyto	8	nucl	3	plas	1	extr	1	cysk	1	cysk_plas	1
GWHPBJTH025379	UGT73C	cyto	10	plas	2	nucl	1	golg	1	cysk_plas	1	E.R._plas	1	mito_plas	1
GWHPBJTH007048	specific	cyto	6	nucl	2	vacu	2	E.R.	2	E.R._vacu	2
GWHPBJTH013692	UGT72D	chlo	9	nucl	1	mito	1	plas	1	vacu	1	E.R.	1	nucl_plas	1	E.R._vacu	1	E.R._plas	1	mito_plas	1
GWHPBJTH011162	UGT75	chlo	13
GWHPBJTH033794	UGT75	chlo	9	vacu	2	nucl	1	extr	1	E.R.	1
GWHPBJTH026347	UGT75	chlo	11	extr	2
GWHPBJTH006756	UGT86A	chlo	11	nucl	1	cyto	1	vacu	1	cyto_nucl	1
GWHPBJTH022991	UGT92S	chlo	3	extr	3	nucl	2	cyto	2	cyto_nucl	2	chlo_mito	2
GWHPBJTH002718	specific	chlo	5	extr	3	cyto	2	nucl	1	vacu	1	E.R.	1	pero	1	E.R._vacu	1	cyto_plas	1
GWHPBJTH011161	specific	chlo	8	vacu	3	nucl	1	mito	1	E.R.	1
GWHPBJTH023423	UGT74F	chlo	11	cyto	2
GWHPBJTH018748	specific	cyto	4	E.R.	4	cyto_E.R.	4	nucl	3
GWHPBJTH020110	UGT85A	chlo	11	nucl	1	cyto	1	vacu	1	cyto_nucl	1
GWHPBJTH007277	UGT91A	cyto	9	pero	2	chlo	1	plas	1	cysk	1	cysk_plas	1
GWHPBJTH031214	UGT73D	extr	5	nucl	3	cyto	3	cyto_nucl	3
GWHPBJTH023133	specific	nucl	4	chlo	3	cyto_nucl	3	cyto	2	chlo_mito	2
GWHPBJTH023658	UGT85A	cyto	6	nucl	2	chlo	1	mito	1	plas	1	extr	1	cysk	1	golg	1	chlo_mito	1	golg_plas	1	cysk_plas	1	mito_plas	1
GWHPBJTH027353	specific	chlo	8.5	chlo_mito	5.5	cyto	3	mito	1.5	cyto_nucl	1.5	cyto_pero	1.5	cyto_E.R.	1.5	cyto_plas	1.5
GWHPBJTH018747	specific	cyto	5	nucl	3	cyto_pero	3	chlo	2	mito	2	chlo_mito	2
GWHPBJTH027324	specific	chlo	4	nucl	4	cyto	4	cyto_nucl	4
GWHPBJTH012236	specific	chlo	5	plas	2	E.R.	2	E.R._plas	2	cyto	1.5	cyto_nucl	1.5	E.R._vacu	1.5	mito_plas	1.5
GWHPBJTH017198	UGT89B	chlo	9	cyto	3	plas	1	E.R._vacu	1
GWHPBJTH027352	UGT73B	chlo	11	cyto	2
GWHPBJTH010613	specific	cyto	6	nucl	5	mito	2
GWHPBJTH010524	specific	chlo	11	mito	2
GWHPBJTH010625	specific	chlo	11	mito	2
GWHPBJTH010623	specific	chlo	11	mito	2
GWHPBJTH018980	specific	cyto	5	nucl	4	extr	2	chlo	1	plas	1	cysk	1	cysk_plas	1
GWHPBJTH027315	UGT71	chlo	3	cyto	3	E.R.	3	cyto_E.R.	3	nucl	2	chlo_mito	2	cyto_pero	2
GWHPBJTH012277	UGT83A	chlo	5	extr	4	nucl	1	cyto	1	plas	1	vacu	1	E.R.	1	cyto_nucl	1	nucl_plas	1	E.R._vacu	1	E.R._plas	1	cyto_E.R.	1	cyto_plas	1
GWHPBJTH002643	UGT79B	chlo	9	vacu	3	nucl	1	cyto	1	cyto_nucl	1
GWHPBJTH026194	UGT78D	chlo	7	cyto	2	vacu	2	nucl	1	mito	1	E.R.	1	cyto_pero	1	cyto_plas	1
GWHPBJTH033642	UGT78D	chlo	7	cyto	2	vacu	2	nucl	1	mito	1	E.R.	1	cyto_pero	1	cyto_plas	1
GWHPBJTH020111	UGT85A	chlo	9	cyto	2	nucl	1	mito	1	vacu	1	cyto_pero	1	cyto_E.R.	1	cyto_plas	1
GWHPBJTH021368	UGT89A	chlo	9	nucl	2	mito	1	plas	1	extr	1	cyto_nucl	1	cysk_nucl	1	mito_plas	1
GWHPBJTH031215	UGT73D	chlo	4	nucl	3	chlo_mito	3	cyto	2	mito	2	cysk_nucl	2	nucl_plas	2
GWHPBJTH003777	UGT73B	cyto	10	nucl	2.5	cysk_nucl	2
GWHPBJTH010773	UGT85A	chlo	8	nucl	2	cyto	2	cyto_nucl	2
GWHPBJTH011096	UGT84A	chlo	8	E.R.	2	nucl	1	cyto	1	extr	1	vacu	1	cyto_nucl	1	E.R._plas	1
GWHPBJTH021367	UGT89A	chlo	4	extr	3	nucl	2	vacu	2	chlo_mito	2
GWHPBJTH009390	specific	extr	4	chlo	3	nucl	2	cyto	2	cyto_nucl	2	cysk_plas	1.33333	mito_plas	1.33333
GWHPBJTH028714	UGT74F	chlo	14
GWHPBJTH020905	specific	plas	12	chlo	1	E.R.	1
GWHPBJTH015663	UGT85A	extr	7	chlo	5	cyto	2
GWHPBJTH025783	UGT87A	nucl	8	extr	3	chlo	1	cyto	1	golg	1
GWHPBJTH018744	specific	chlo	4	cyto	4	plas	2	chlo_mito	2	cyto_pero	2
GWHPBJTH020524	UGT72	cyto	7	chlo	5	nucl	1	pero	1
GWHPBJTH022723	UGT91A	chlo	4	cyto	3	vacu	3	nucl	1	extr	1	E.R.	1	pero	1
GWHPBJTH009606	specific	cyto	4	E.R.	3	cyto_nucl	3	nucl	2	extr	2	E.R._vacu	2	cyto_pero	2	E.R._plas	2
GWHPBJTH006479	UGT78D	chlo	8	nucl	2	mito	1	plas	1	vacu	1	E.R.	1	cyto_nucl	1	cysk_nucl	1	E.R._vacu	1	E.R._plas	1	mito_plas	1
GWHPBJTH028713	UGT74F	chlo	9	mito	2	nucl	1	extr	1	E.R.	1	cyto_mito	1	mito_plas	1
GWHPBJTH025378	UGT73C	chlo	9	cyto	3	nucl	1	vacu	1
GWHPBJTH020923	UGT74B	chlo	13
GWHPBJTH022025	UGT75	cyto	9	nucl	4
GWHPBJTH018305	specific	chlo	10	extr	2	cyto	1	plas	1	cyto_plas	1
GWHPBJTH014003	UGT83A	extr	5	chlo	4	cyto	2	vacu	2	chlo_mito	2
GWHPBJTH033272	UGT75	chlo	11	cyto	1	plas	1	vacu	1	cyto_plas	1
GWHPBJTH022029	UGT75	cyto	6	nucl	5	mito	1	extr	1	pero	1
Shab05g009300.1	UGT75	chlo	5	extr	4	nucl	2	cyto	2	cyto_nucl	2
Shab11g002410.1	specific	cyto	10	chlo	1	mito	1	E.R.	1	cysk	1	chlo_mito	1
Shab05g011160.1	UGT75	nucl	5	extr	4	chlo	2	golg	2
Shab05g021320.1	specific	cyto	6	nucl	4	mito	2	cysk_nucl	2	nucl_plas	2
Shab05g011150.1	UGT75	nucl	9	cyto	3	mito	1	pero	1
Shab03g023070.1	UGT89B	chlo	11	vacu	2
Shab09g021520.1	specific	cyto	7	nucl	5	mito	1	golg	1
Shab09g001170.1	UGT86A	nucl	6	mito	4	chlo	2	cyto_mito	2	mito_plas	2
Shab11g014650.1	specific	cyto	7	nucl	3	cysk	3	cysk_nucl	3
Shab12g003810.1	specific	cyto	7	nucl	4	chlo	2	nucl_plas	2
Shab06g019070.1	UGT73D	chlo	6	cyto	4	nucl	2	cyto_pero	2	cyto_E.R.	2
Shab11g004500.1	UGT91A	vacu	6	extr	3	E.R.	2	nucl	1	mito	1	golg	1	E.R._plas	1	cyto_E.R.	1
Shab11g004510.1	UGT91A	cyto	6	chlo	5	nucl	2
Shab03g014820.1	UGT85A	cyto	9	nucl	2	chlo	1	plas	1	cysk	1	cysk_plas	1
Shab04g004180.1	UGT79B	cyto	5	E.R.	5	cyto_E.R.	5
Shab05g021310.1	specific	cyto	6	chlo	4	cysk_plas	2	plas	1.5	cysk	1.5
Shab06g011710.1	specific	cyto	7	cysk	3	nucl	2	chlo	1	extr	1	nucl_plas	1
Shab10g020900.1	UGT73D	nucl	6	cyto	3	chlo	1	mito	1	plas	1	vacu	1	cysk	1	chlo_mito	1	cysk_plas	1	mito_plas	1
Shab12g017600.1	UGT73B	cyto	6	nucl	4	chlo	2	mito	2	chlo_mito	2	cysk_nucl	2	nucl_plas	2
Shab10g018000.1	specific	chlo	12	nucl	1	cyto	1	cyto_nucl	1
Shab07g011710.1	UGT73B	nucl	7	cyto	5	plas	1	vacu	1
Shab06g011740.1	specific	nucl	7	cyto	5	chlo	1	pero	1
Shab09g001130.1	UGT86A	cyto	5	nucl	3	pero	3	chlo	2
Shab07g001840.1	specific	chlo	9	nucl	2	vacu	2
Shab10g004400.1	UGT72B	nucl	4	cyto	4	cyto_nucl	4	E.R.	2	cysk_nucl	2
Shab12g012480.1	UGT73C	cyto	6	chlo	2	nucl	2	cysk	1.5	chlo_mito	1.5	cysk_plas	1.5
Shab12g017610.1	UGT73B	cysk	7	nucl	6
Shab10g022820.1	UGT73C	cyto	8	nucl	2	cysk	2	cysk_nucl	2
Shab01g020390.1	UGT72B	chlo	7	cyto	3	vacu	2	cyto_nucl	2	cyto_pero	2
Shab05g006460.1	specific	chlo	13
Shab01g028590.1	UGT85A	chlo	6	pero	3	cyto	2	nucl	1	mito	1	E.R.	1	cyto_plas	1
Shab08g003400.1	UGT86A	cyto	10	nucl	2	plas	1	cysk_nucl	1	E.R._vacu	1
Shab12g020320.1	UGT75	cyto	6	nucl	4	chlo	2	cysk_nucl	2	nucl_plas	2
Shab10g018040.1	specific	nucl	4.5	cyto_nucl	3.5	chlo	3	mito	2	cyto	1.5	mito_plas	1.5
Shab04g007500.1	specific	chlo	13
Shab09g001580.1	UGT73D	chlo	6	nucl	4	chlo_mito	4
Shab11g014660.1	specific	chlo	8	cyto	4	mito	1	cysk	1
Shab10g017430.1	specific	chlo	13
Shab10g022810.1	UGT73D	extr	9	chlo	1	cyto	1	mito	1	plas	1	E.R.	1	chlo_mito	1	E.R._plas	1	mito_plas	1	cyto_E.R.	1	cyto_plas	1
Shabxxg007840.1	specific	chlo	10	mito	2	cyto	1	E.R.	1	cyto_mito	1	mito_plas	1	cyto_E.R.	1
Shab12g003820.1	specific	cyto	7	cysk	2.5	cysk_plas	2.5	nucl	2	plas	1.5
Shab03g012260.1	UGT85A	extr	6	chlo	2	nucl	2	E.R.	2	cyto	1	vacu	1	chlo_mito	1	cysk_nucl	1	nucl_plas	1	E.R._plas	1
Shab02g009540.1	UGT87A	chlo	9	nucl	4
Shab04g007520.1	specific	nucl	8	cyto	4	cysk_nucl	4	nucl_plas	4
Shab04g026120.1	specific	cyto	9	chlo	2	nucl	2
Shab01g030930.1	UGT73B	nucl	4	chlo	3	extr	3	cyto_nucl	3
Shab05g021700.1	UGT86A	nucl	7	cyto	6
Shab08g015970.1	UGT73B	vacu	7	chlo	2	nucl	2	mito	1	extr	1	golg	1	cyto_nucl	1	cysk_nucl	1	nucl_plas	1
Shab07g011740.1	specific	nucl	9	cyto	4
Shab04g007540.1	specific	cyto	4	nucl	3	E.R.	3	chlo	1	mito	1	plas	1	vacu	1	chlo_mito	1	mito_plas	1
Shab05g019240.1	specific	cyto	7	nucl	4	cyto_pero	4	cyto_plas	4
Shab07g011570.1	specific	chlo	7	cyto	2	vacu	2	nucl	1	mito	1	extr	1	E.R._vacu	1	cyto_pero	1	cyto_E.R.	1	cyto_plas	1
Shab03g012270.1	UGT85A	cyto	6	nucl	4	plas	1.5	cysk_plas	1.5	chlo	1	golg	1
Shab03g012280.1	UGT85A	nucl	7	cyto	6
Shab04g007490.1	specific	cyto	5	chlo	3	cyto_nucl	3	cyto_pero	3	plas	2.5	cysk_plas	2.5	cyto_E.R.	2.5
Shabxxg013500.1	UGT72D	vacu	6	E.R.	2	nucl	1	cyto	1	mito	1	plas	1	extr	1	golg	1	cyto_nucl	1	nucl_plas	1	golg_plas	1	mito_plas	1	cyto_plas	1
Shab02g006270.1	UGT72D	cyto	9	chlo	4
Shab08g001370.1	UGT74F	chlo	10	cyto	3
Shabxxg010290.1	UGT75	nucl	12	cyto	2
Shab03g010210.1	UGT75	cyto	7	nucl	6
Shab03g008400.1	specific	cyto	6	chlo	5	nucl	1	mito	1	extr	1
Shabxxg007860.1	specific	chlo	4	cyto	3	pero	3	cyto_pero	3
Shab08g003750.1	specific	chlo	5	nucl	2	cyto	2	extr	2	vacu	2	cyto_nucl	2
Shab01g028570.1	UGT85A	chlo	3	cyto	3	nucl	2	extr	2	chlo_mito	2	cyto_E.R.	2	cyto_plas	2
Shab10g003750.1	UGT79B	cyto	10	nucl	3
Shabxxg013180.1	UGT75	chlo	6	cyto	4	nucl	2	cyto_pero	2	cyto_E.R.	2
Shab04g002440.1	specific	cyto	4	nucl	3	mito	2	vacu	2	nucl_plas	2
Shab04g007530.1	specific	nucl	5	cyto	4	chlo	2	cyto_E.R.	2
Shab12g019630.1	UGT74	nucl	4	cyto	4	cyto_nucl	4	chlo	3
Shab03g012290.1	UGT76F	cyto	7	E.R.	3	mito	2	chlo	1	nucl	1	cyto_mito	1	mito_plas	1
Shab11g002380.1	specific	cyto	9	nucl	3	E.R.	1	cysk	1
Shab01g001530.1	UGT92S	cyto	7	nucl	4	cyto_plas	4
Shab06g003480.1	UGT85A	chlo	8	nucl	3	mito	2.5	cyto_mito	2
Shab02g027510.1	UGT85A	chlo	9	nucl	3	vacu	2
Shab11g010500.1	UGT79B	cyto	6	nucl	5	chlo	3	cyto_pero	3	cyto_E.R.	3	cyto_plas	3
Shab06g023130.1	UGT87A	nucl	8	chlo	3	cyto	2
Shab04g023400.1	UGT79B	chlo	4	cyto	4	plas	2	chlo_mito	2	cyto_pero	2	cyto_E.R.	2
Shabxxg001700.1	specific	cyto	8	cysk	4	cyto_nucl	4	cyto_pero	4	cyto_E.R.	4	cyto_plas	4
Shab03g012100.1	UGT85A	chlo	5	nucl	3	cyto	3	mito	3	cyto_nucl	3
Shab11g012530.1	UGT92S	cyto	7	nucl	4	chlo	1	extr	1	golg	1
Shab07g011530.1	specific	nucl	4	chlo	3	cyto_nucl	3	cysk_nucl	3
Shabxxg007060.1	specific	chlo	5	extr	3	chlo_mito	3	nucl	2
Shab11g001170.1	UGT86A	nucl	8	cyto	3	mito	1	plas	1	E.R.	1	E.R._plas	1	mito_plas	1
Shab06g022400.1	UGT76	nucl	9	cyto	4
Shab02g024750.1	specific	cyto	7	chlo	5	nucl	1	extr	1
Shab12g018980.1	specific	nucl	5	cyto	3	cysk_nucl	3	nucl_plas	3
Shab02g011260.1	UGT91C	cyto	6	E.R.	3	cyto_pero	3	nucl	2	plas	2	nucl_plas	2
Shab09g020910.1	UGT75	nucl	7	cyto	5	chlo	1	cysk	1
Shab07g011520.1	specific	cyto	4	chlo	3	nucl	3	plas	1	extr	1	vacu	1	pero	1
Shab05g019000.1	specific	nucl	7	cyto	4	nucl_plas	4
Shab02g024780.1	specific	chlo	13
Shab09g018200.1	specific	chlo	3	cyto	3	extr	3	vacu	2	cyto_pero	2
Shab09g018180.1	specific	chlo	4	vacu	3	cyto	2	extr	2	nucl	1	mito	1	pero	1	cyto_E.R.	1	cyto_plas	1
Shab07g011560.1	specific	cyto	4	E.R.	3.5	E.R._plas	3	chlo	2	nucl	2	cyto_pero	2
Shab11g004480.1	UGT91A	cyto	9	nucl	2	chlo	1	cysk	1	golg	1	nucl_plas	1
Shab04g010850.1	UGT75	chlo	9	cyto	2	extr	2
Shab10g021860.1	UGT76	chlo	5	nucl	2	cyto	2	extr	2	vacu	2	cyto_nucl	2
Shab08g009320.1	UGT74F	chlo	13
Shab03g011930.1	specific	cyto	11	chlo	1	nucl	1	extr	1
Shab10g022240.1	UGT76	nucl	7	cyto	5	extr	1	pero	1
Shab07g011760.1	specific	chlo	6.5	chlo_mito	5.33333	cyto	4	mito	3	cyto_mito	2.33333
Shab03g022390.1	UGT90A	chlo	9	E.R.	2	nucl	1	plas	1	extr	1	nucl_plas	1	E.R._vacu	1	cyto_E.R.	1
Shab01g030970.1	UGT73B	chlo	7	cyto	2	nucl	1	extr	1	vacu	1	E.R.	1	pero	1	E.R._vacu	1	cyto_plas	1
Shab04g020040.1	UGT85A	chlo	10	cyto	2	nucl	1	mito	1	cyto_pero	1	cyto_E.R.	1	cyto_plas	1
Shab03g012110.1	UGT85A	chlo	7	pero	5	cyto	2
Shab12g016720.1	UGT85A	chlo	7	cyto	2	mito	2	pero	2	cyto_pero	2
Shab01g030700.1	UGT84A	chlo	8	nucl	2	cyto	2	E.R.	2	cyto_nucl	2	cyto_E.R.	2
Shab08g003900.1	UGT84A	cyto	5	nucl	4	chlo	3	cyto_plas	3
Shab02g021920.1	UGT72D	chlo	8	cyto	2	E.R.	2	cyto_E.R.	2
Shab04g020050.1	UGT85A	chlo	7	cyto	2	pero	2	cyto_pero	2
Shabxxg007850.1	specific	chlo	6	cyto	6	mito	1	extr	1
Shab05g019190.1	specific	cyto	12.5	cyto_E.R.	7
Shab03g012040.1	UGT85A	chlo	11	extr	2
Shab02g008990.1	UGT90A	chlo	7	vacu	2	E.R.	2	E.R._vacu	2
Shab05g019750.1	UGT75	chlo	8	extr	3	nucl	1	cyto	1	E.R.	1	cyto_nucl	1	cyto_E.R.	1
Shabxxg013940.1	UGT76	chlo	6	cyto	4	nucl	1	mito	1	E.R.	1	pero	1
Shab12g003800.1	specific	nucl	10	cyto	2	chlo	1	extr	1	cyto_pero	1	cyto_E.R.	1	cyto_plas	1
Shab06g023120.1	UGT87A	pero	7	chlo	4	cyto	3
Shabxxg011560.1	specific	chlo	8	cyto	3	nucl	2
Shab02g018170.1	specific	chlo	8	cyto	4	chlo_mito	4
Shab02g018180.1	specific	chlo	7	cyto	4	nucl	2	cyto_pero	2	cyto_E.R.	2	cyto_plas	2
Shab04g027130.1	UGT74	cyto	6	nucl	3	cyto_pero	3	cyto_E.R.	3
Shab12g001360.1	UGT82A	extr	6	vacu	3	chlo	1	nucl	1	cyto	1	mito	1	plas	1	cyto_nucl	1	chlo_mito	1	nucl_plas	1	mito_plas	1	cyto_plas	1
Shab04g009100.1	specific	chlo	5	nucl	4	mito	4
Shab05g012560.1	UGT75	cyto	8	nucl	3	plas	1	extr	1	cysk	1	cysk_plas	1
Shab12g020310.1	UGT75	chlo	13
Shab07g003230.1	UGT75	chlo	6	extr	4	vacu	2	nucl	1	E.R.	1
Shab10g023190.1	UGT86A	chlo	9	vacu	2	nucl	1	cyto	1	mito	1	cyto_nucl	1	E.R._vacu	1
Shab05g019820.1	UGT92S	chlo	3	extr	3	nucl	2	cyto	2	cyto_nucl	2	chlo_mito	2
Shab10g017450.1	specific	cysk	4.5	cyto	4	nucl	3	cysk_plas	3	chlo	1	vacu	1
Shabxxg007800.1	specific	chlo	6	mito	4	pero	2	cyto_mito	2	mito_plas	2
Shab01g020530.1	specific	chlo	5	cyto	3	extr	2	cyto_nucl	2	cyto_pero	2	cyto_plas	2
Shabxxg007780.1	specific	vacu	3	chlo	2	cyto	2	mito	2	extr	2	E.R.	2	chlo_mito	2	cyto_E.R.	2
Shab12g020300.1	UGT75	chlo	6	vacu	4	E.R.	2	nucl	1	mito	1	E.R._plas	1	cyto_E.R.	1
Shab06g001370.1	UGT74F	chlo	10	cyto	2	nucl	1	E.R.	1	cyto_pero	1	cyto_plas	1
Shab04g020020.1	UGT85A	chlo	4	nucl	4	cyto	4	cyto_nucl	4
Shab01g031000.1	UGT73B	cyto	9	nucl	2.5	nucl_plas	2	mito	1	E.R.	1
Shab08g001340.1	UGT74F	chlo	11	nucl	1	cyto	1	mito	1	cyto_nucl	1
Shab08g005150.1	UGT84A	cyto	6	nucl	3	extr	3	cyto_pero	3	cyto_E.R.	3	cyto_plas	3
Shab06g011700.1	specific	chlo	11	nucl	1	mito	1	vacu	1
Shab10g017440.1	specific	cyto	8	mito	3	nucl	2	mito_plas	2
Shab07g011550.1	specific	chlo	4	nucl	4	cyto	4	cyto_nucl	4
Shab05g018770.1	UGT85A	cyto	5	chlo	3	cyto_E.R.	3	nucl	2	plas	2	nucl_plas	2
Shabxxg010410.1	UGT76	nucl	4	mito	4	chlo	2	cyto	2	cyto_mito	2	cysk_nucl	2	nucl_plas	2	mito_plas	2
Shab02g008040.1	specific	cyto	8	chlo	4	cyto_pero	4	cyto_E.R.	4	cyto_plas	4
Shab07g011750.1	UGT73B	chlo	11	cyto	2
Shab07g011490.1	specific	plas	6	vacu	4	E.R._plas	4
Shab02g008380.1	UGT83A	chlo	5	extr	4	nucl	1	cyto	1	plas	1	vacu	1	E.R.	1	cyto_nucl	1	nucl_plas	1	E.R._vacu	1	E.R._plas	1	cyto_E.R.	1	cyto_plas	1
Shab07g001750.1	UGT78D	chlo	9	vacu	3	cyto	1	extr	1
Shab08g001350.1	UGT74F	chlo	12	mito	2
Shab01g030960.1	UGT73B	chlo	5	cyto	3	extr	3	nucl	1	E.R.	1	pero	1
Shab04g020030.1	UGT85A	chlo	8	cyto	2	vacu	2	nucl	1	mito	1	E.R._vacu	1	cyto_pero	1	cyto_E.R.	1	cyto_plas	1
Shab05g005410.1	UGT89A	chlo	9	vacu	2	nucl	1	plas	1	extr	1	nucl_plas	1	E.R._vacu	1
Shab12g016730.1	UGT85A	chlo	7	cyto	3	nucl	1	mito	1	pero	1	cysk	1	cysk_nucl	1
Shabxxg011390.1	UGT84A	chlo	9	mito	2	nucl	1	extr	1	E.R.	1	cyto_mito	1	mito_plas	1
Shab12g003790.1	specific	chlo	3	cyto	3	nucl	2	extr	2	cyto_E.R.	2	cysk_plas	1.33333	mito_plas	1.33333
Shab05g000890.1	specific	chlo	9.5	chlo_mito	6	cyto	2	mito	1.5
Shab02g009530.1	UGT87A	nucl	8	chlo	3	extr	2
Shab04g024380.1	UGT72	chlo	6	cyto	6	nucl	1	pero	1
Shab05g017280.1	UGT91A	chlo	4	cyto	4	vacu	3	nucl	1	extr	1	E.R.	1
Shab04g002450.1	specific	nucl	8	cyto	4	cysk_nucl	4	nucl_plas	4
Shab12g005880.1	specific	cyto	5	nucl	2	extr	2	E.R.	2	chlo	1	plas	1	vacu	1	cysk_nucl	1
Shab10g020480.1	UGT78D	chlo	8	nucl	2	mito	1	plas	1	vacu	1	E.R.	1	cyto_nucl	1	cysk_nucl	1	E.R._vacu	1	E.R._plas	1	mito_plas	1
Shab06g019050.1	UGT73D	chlo	8	cyto	4	chlo_mito	4
Shab06g019060.1	UGT73D	chlo	4	nucl	3.5	cysk_nucl	2.5	cyto	2	extr	2	chlo_mito	2
Shab05g001010.1	UGT74B	chlo	12	mito	1	extr	1
Shab02g024990.1	UGT83A	extr	5	chlo	4	cyto	2	vacu	2	chlo_mito	2
Shab09g020930.1	UGT75	chlo	11	cyto	1	plas	1	vacu	1	cyto_plas	1
Shab01g030980.1	UGT73B	chlo	5	cyto	5	vacu	1.5	cysk	1.5	E.R._vacu	1.5	cysk_plas	1.5
Shab09g020920.1	UGT75	cyto	6	chlo	5	nucl	1	plas	1	extr	1	nucl_plas	1
Shab10g018020.1	specific	nucl	7	cyto	3	cysk	2	cyto_pero	2
Slyd03g007990.1	UGT76F	chlo	9	nucl	2	plas	2	nucl_plas	2
Slyd09g002140.1	UGT86A	mito	4.5	mito_plas	3.5	chlo	3	nucl	2	plas	1.5	cyto_nucl	1.5
Slyd11g016550.1	specific	cyto	9	cysk	3	chlo	1	nucl	1
Slyd12g004090.1	specific	nucl	9	cyto	4
Slyd06g020210.1	UGT73D	chlo	4	nucl	3	cyto	2	extr	2	vacu	2
Slyd02g007810.1	UGT90A	chlo	6	cyto	2	extr	2	vacu	2	nucl	1	E.R.	1	cyto_pero	1	cyto_plas	1
Slyd11g006370.1	UGT91A	chlo	8	cyto	2	pero	2	cyto_pero	2
Slyd11g006380.1	UGT91A	chlo	3	vacu	3	nucl	2	extr	2	E.R.	2	chlo_mito	2
Slyd04g004140.1	UGT79B	cyto	5	E.R.	5	cyto_E.R.	5
Slydxxg003670.1	specific	nucl	9	cyto	4
Slyd06g012460.1	specific	cyto	5	nucl	4	cysk	3	cyto_plas	3
Slyd10g016270.1	UGT73D	nucl	6	cyto	4	chlo	1	plas	1	vacu	1	cysk	1	cysk_plas	1
Slyd11g006340.1	UGT91A	nucl	5	cyto	4	chlo	3	cysk_nucl	3
Slyd09g002080.1	UGT86A	chlo	9	nucl	2	cyto	1	extr	1	vacu	1	cysk_nucl	1	nucl_plas	1
Slyd07g010110.1	UGT73B	nucl	8	cyto	4	cysk_nucl	4
Slyd11g006360.1	UGT91A	cyto	4	E.R.	3	chlo	2	extr	2	vacu	2	cyto_nucl	2	cyto_pero	2	E.R._plas	2
Slyd09g002090.1	UGT86A	chlo	7	nucl	2	cyto	2	cyto_nucl	2
Slyd05g015290.1	UGT91A	chlo	4	cyto	3	vacu	3	nucl	2	chlo_mito	2	E.R._vacu	2	cyto_E.R.	2
Slyd07g001740.1	specific	chlo	8	vacu	3	nucl	2
Slyd12g012180.1	UGT73	cyto	11	cysk	1.5	cysk_plas	1.5
Slyd10g004540.1	UGT72B	mito	3.5	mito_plas	3	extr	2	E.R.	2	golg	2	plas	1.5	cyto_E.R.	1.5
Slyd10g019760.1	specific	chlo	11	nucl	2
Slyd01g021870.1	UGT72B	chlo	8	cyto	2	vacu	2	nucl	1	pero	1	E.R._vacu	1	cyto_E.R.	1	cyto_plas	1
Slyd12g016130.1	UGT73B	chlo	6	nucl	2	cyto	2	vacu	2	cyto_nucl	2
Slyd01g030920.1	UGT85A	chlo	8	cyto	2	nucl	1	mito	1	E.R.	1	pero	1	cyto_plas	1
Slyd12g018950.1	UGT75	nucl	6	cyto	5	chlo	2
Slyd04g006740.1	specific	nucl	6	cyto	5	chlo	1	plas	1	cysk	1	cysk_plas	1
Slyd10g019150.1	specific	chlo	13
Slyd05g006390.1	specific	chlo	7	nucl	2	cyto	2	cyto_nucl	2
Slyd02g007720.1	UGT90A	chlo	5	vacu	3.5	E.R._vacu	3	cyto	2	E.R.	1.5	cyto_nucl	1.5
Slyd02g007730.1	UGT90A	chlo	5	vacu	4.5	E.R._vacu	3	cyto	2	nucl	1	extr	1	cyto_pero	1	cyto_plas	1
Slyd09g002550.1	UGT73D	nucl	4	cyto	4	cyto_nucl	4	chlo	2	cysk_nucl	2	nucl_plas	2	cyto_E.R.	2	cyto_plas	2
Slyd11g016560.1	specific	chlo	9	cyto	3	mito	1	cysk	1
Slyd11g016570.1	specific	chlo	5	vacu	4	cyto	2	extr	2	E.R._vacu	2
Slyd10g019750.1	specific	chlo	13
Slyd11g004140.1	specific	chlo	10	cyto	2	mito	2
Slyd11g004150.1	specific	chlo	10.5	chlo_mito	7	mito	2.5
Slyd10g014080.1	UGT73D	extr	5	chlo	3	E.R.	2	nucl	1	cyto	1	plas	1	vacu	1	cyto_nucl	1	nucl_plas	1	cyto_plas	1
Slyd06g012430.1	specific	nucl	5	chlo	3	cyto	3	plas	2	chlo_mito	2
Slyd12g004100.1	specific	cyto	5	cysk_plas	3	plas	2.5	cysk	2.5	cyto_pero	2.5	cyto_E.R.	2.5
Slyd03g007940.1	UGT85A	chlo	4	extr	4	nucl	2	E.R.	2	chlo_mito	2
Slyd04g006770.1	specific	chlo	4	nucl	3	cyto	2	extr	2	mito	1	vacu	1	E.R.	1	E.R._vacu	1	cyto_pero	1	cyto_plas	1
Slyd07g009980.1	specific	cyto	11	cysk	2
Slyd03g007840.1	UGT85A	chlo	9	nucl	2	cyto	2	cyto_nucl	2
Slyd03g007830.1	UGT85A	chlo	10	cyto	2	nucl	1	extr	1	cyto_pero	1	cyto_E.R.	1	cyto_plas	1
Slyd01g032820.1	UGT73B	E.R.	4	chlo	3	E.R._vacu	3	cyto_E.R.	3
Slyd08g014990.1	UGT73B	chlo	9	nucl	1	mito	1	plas	1	vacu	1	E.R.	1	nucl_plas	1	E.R._vacu	1	E.R._plas	1	mito_plas	1
Slyd07g010150.1	specific	nucl	10	cyto	3
Slyd04g006790.1	specific	nucl	3	cyto	3	E.R.	3	cyto_nucl	3	cyto_E.R.	3
Slyd05g017300.1	specific	nucl	7	cyto	4	nucl_plas	4
Slyd07g009970.1	specific	vacu	5	extr	2	E.R.	2	chlo	1	nucl	1	cyto	1	plas	1	golg	1	cyto_nucl	1	nucl_plas	1	golg_plas	1	cyto_plas	1
Slyd03g007950.1	UGT85A	cyto	6	nucl	4	chlo	2	golg	1	chlo_mito	1	cysk_plas	1
Slyd03g007960.1	UGT85A	nucl	6	chlo	3	cyto	3	golg	1	cysk_plas	1
Slyd04g006730.1	specific	nucl	3	cyto	3	cyto_nucl	3	chlo	2	plas	2	cyto_pero	2
Slyd02g005160.1	UGT72D	cyto	7	chlo	2	nucl	2	extr	1	E.R.	1	golg	1	chlo_mito	1	cysk_nucl	1	nucl_plas	1
Slyd01g010190.1	UGT75	nucl	11	cyto	3
Slyd01g010200.1	UGT75	nucl	12	cyto	1	golg	1
Slyd01g010210.1	UGT75	cyto	7	nucl	6
Slyd03g007290.1	specific	chlo	6	cyto	4	nucl	1	mito	1	extr	1	cysk	1	cysk_nucl	1
Slyd05g019160.1	specific	cyto	6	cysk	4	chlo	1	nucl	1	vacu	1	golg	1
Slyd11g004110.1	specific	chlo	5	vacu	3	chlo_mito	3	cyto	2
Slyd04g023450.1	specific	cyto	11	chlo	2
Slyd11g004170.1	specific	chlo	5	cyto	3	vacu	3	chlo_mito	3
Slyd11g004180.1	specific	cyto	7	mito	4	nucl	2	cyto_mito	2	mito_plas	2
Slyd08g004400.1	specific	chlo	7	extr	2	nucl	1	cyto	1	plas	1	vacu	1	E.R.	1	cyto_nucl	1	nucl_plas	1	E.R._vacu	1	E.R._plas	1	cyto_E.R.	1	cyto_plas	1
Slyd04g002330.1	specific	cyto	4	nucl	3	cyto_E.R.	3	E.R.	2	nucl_plas	2
Slyd10g003910.1	UGT79B	cyto	10	nucl	3
Slyd12g018240.1	UGT74	chlo	4	extr	4	nucl	3	cyto	2	chlo_mito	2
Slyd12g018250.1	UGT74	chlo	5	cyto	3	extr	3	nucl	2
Slyd12g018260.1	UGT74	nucl	4	chlo	3	cyto	3	extr	3
Slyd03g007980.1	UGT76F	cyto	6	nucl	5	mito	1	plas	1	pero	1	mito_plas	1
Slyd11g004070.1	specific	cyto	9	cysk	2	nucl	1	E.R.	1	golg	1	cysk_plas	1
Slyd03g012150.1	UGT85A	nucl	6	cyto	6	cyto_nucl	6
Slydxxg024330.1	UGT85A	cyto	7	nucl	5	chlo	1	plas	1
Slyd03g012140.1	UGT85A	nucl	6	cyto	5	chlo	2
Slydxxg024360.1	UGT85A	nucl	6	cyto	5	chlo	2
Slyd02g026650.1	UGT85A	chlo	8	nucl	3	cyto	1	extr	1	vacu	1
Slyd09g007490.1	UGT79B	nucl	6	cyto	6	cyto_nucl	6
Slyd06g024290.1	UGT87A	nucl	8	cyto	3	chlo	2
Slyd06g024280.1	UGT87A	nucl	9	chlo	3	cyto	2
Slyd12g017550.1	specific	nucl	6	plas	2.5	chlo	2	cysk_plas	2	cyto	1	extr	1	golg	1	chlo_mito	1
Slyd02g010180.1	UGT91C	nucl	3	cyto	2	extr	2	vacu	2	E.R.	2	nucl_plas	2	E.R._vacu	2	cyto_E.R.	2
Slyd01g010920.1	specific	cyto	8	cysk	3.5	cysk_plas	2.5	nucl	1	golg	1
Slyd11g014340.1	UGT92S	cyto	9	nucl	3	chlo	2
Slyd11g014350.1	UGT92S	chlo	7	cyto	3	extr	2	cyto_pero	2
Slyd07g009920.1	specific	chlo	7	cyto	4	nucl	2	cyto_pero	2	cyto_E.R.	2
Slyd10g019170.1	specific	chlo	5	extr	5	vacu	2	nucl	1	cyto	1	cyto_nucl	1	E.R._vacu	1
Slyd11g002810.1	UGT86A	nucl	10	cyto	2	cysk	2
Slyd02g023950.1	specific	cyto	4	chlo	3	cyto_nucl	3	nucl	2	cysk	2	chlo_mito	2	cysk_nucl	2	cyto_E.R.	2	cyto_plas	2
Slyd06g023550.1	UGT76	nucl	8	cyto	3	chlo	1	mito	1	cysk	1	chlo_mito	1
Slyd06g023520.1	UGT76	nucl	8	cyto	3	chlo	1	mito	1	cysk	1	chlo_mito	1
Slyd09g020000.1	UGT75	cyto	5	nucl	4	chlo	3	cysk	1	golg	1
Slydxxg023960.1	UGT75	nucl	5	cyto	3	cysk_nucl	3	chlo	2	golg	2
Slyd07g009910.1	specific	cyto	4	chlo	3	nucl	3	plas	1	extr	1	vacu	1	pero	1
Slyd05g017040.1	specific	cyto	6	nucl	5	mito	1	plas	1	pero	1	mito_plas	1
Slydxxg023770.2	UGT86A	nucl	9	cyto	3	chlo	1	golg	1
Slyd02g023970.1	specific	chlo	14
Slyd02g008340.1	UGT87A	nucl	8	cyto	2	cysk	2	chlo	1	golg	1	cyto_pero	1	cysk_plas	1	cyto_E.R.	1	cyto_plas	1
Slyd07g009960.1	specific	cyto	6	nucl	3	cyto_pero	3	E.R.	2	nucl_plas	2
Slyd11g004160.1	specific	chlo	8	cyto	4	mito	1	extr	1
Slyd02g008330.1	UGT87A	cyto	9	nucl	2	cysk	2	cysk_nucl	2
Slyd01g001760.1	UGT92S	nucl	5	cyto	4	cysk_nucl	4
Slyd08g008190.1	UGT74F	chlo	13
Slyd03g007400.1	specific	cyto	10	chlo	2	nucl	1	extr	1	chlo_mito	1
Slyd11g004130.1	specific	chlo	6	cyto	4	chlo_mito	4
Slyd09g017140.1	specific	cyto	10	nucl	2	extr	2
Slyd06g012470.1	specific	chlo	7	cyto	2	E.R.	2	cyto_E.R.	2
Slyd01g010220.1	UGT75	mito	7	cyto	3.5	cyto_nucl	3.5	cyto_mito	3.5	mito_plas	3.5
Slyd06g004290.1	UGT85A	nucl	7	cyto	6
Slyd07g010160.1	specific	cyto	7	chlo	5	mito	1	extr	1
Slyd07g010130.1	specific	nucl	4	chlo	3	cyto	3	mito	2	nucl_plas	2	cyto_pero	2
Slyd10g019740.1	specific	cysk	12	nucl	1	cyto	1	cyto_nucl	1
Slyd12g015140.1	UGT85A	chlo	9	cyto	2	pero	2	cyto_pero	2
Slyd12g015130.1	UGT85A	chlo	6	mito	4	cyto	2	cyto_mito	2	mito_plas	2
Slyd04g007100.1	specific	nucl	8	cyto	2	chlo	1	mito	1	plas	1	golg	1	chlo_mito	1	golg_plas	1	cyto_pero	1	mito_plas	1	cyto_E.R.	1
Slyd01g032620.1	UGT84A	chlo	8	nucl	2	cyto	2	E.R.	2	cyto_nucl	2	cyto_E.R.	2
Slyd08g004560.1	UGT84A	chlo	6.5	chlo_mito	4	cyto	3	nucl	2	cyto_plas	2
Slyd04g017300.1	UGT85A	chlo	8	cyto	3	nucl	1	mito	1	pero	1
Slyd03g021380.1	UGT90A	chlo	8	nucl	2	E.R.	2	plas	1	extr	1	cyto_nucl	1	cysk_nucl	1	E.R._vacu	1	cyto_E.R.	1
Slyd10g014070.1	UGT73	chlo	8	nucl	3	cyto	2
Slyd12g013770.1	UGT81	chlo	5	E.R.	3	nucl	2	cyto	2	cyto_nucl	2	E.R._plas	2
Slyd11g002830.1	UGT86A	cyto_nucl	7	nucl	5.5	cyto	5.5	chlo	1	mito	1	plas	1	chlo_mito	1	mito_plas	1
Slyd08g001620.1	UGT74F	cyto	6	extr	3	cyto_pero	3	cyto_E.R.	3	cyto_plas	3
Slyd09g020950.1	specific	nucl	7	cyto	6
Slyd05g017680.1	UGT75	chlo	11	nucl	1	cyto	1	E.R.	1	cyto_nucl	1	cyto_E.R.	1
Slyd10g014060.1	UGT73	nucl	6	cyto	4	cysk	4
Slyd03g007030.1	UGT75	nucl	4	chlo	3	extr	3	cyto_nucl	3
Slydxxg023970.1	UGT75	nucl	5	extr	5	chlo	2	cyto	2
Slyd02g017480.1	specific	chlo	6	cyto	4	nucl	3	chlo_mito	3
Slyd10g015300.1	UGT76	chlo	6	vacu	5	nucl	1	mito	1	plas	1	nucl_plas	1	mito_plas	1
Slyd04g024510.1	UGT74	nucl	8	cyto	4	cysk_nucl	4
Slyd04g017290.1	UGT85A	chlo	12	mito	1	plas	1	mito_plas	1
Slydxxg009590.1	UGT82A	extr	7	vacu	3	chlo	1	nucl	1	cyto	1	plas	1	cyto_nucl	1	nucl_plas	1	cyto_plas	1
Slyd01g032860.1	UGT73B	cyto	5	extr	3	cyto_nucl	3	cyto_E.R.	3	cyto_plas	3
Slyd10g014720.1	UGT76	chlo	5	cyto	5	nucl	2	vacu	2
Slyd06g020200.1	UGT73D	chlo	4	nucl	2.5	cyto	2	plas	2	chlo_mito	2	cysk_nucl	2	cyto_plas	2
Slyd10g013710.1	UGT86A	chlo	11	nucl	1	cyto	1	vacu	1	cyto_nucl	1
Slyd01g022050.1	specific	chlo	5	extr	4	cyto	2	nucl	1	E.R.	1	pero	1	cyto_plas	1
Slyd04g020590.1	UGT79B	cyto	4	plas	3	cyto_nucl	3	cyto_E.R.	3
Slyd12g018930.1	UGT75	chlo	6	vacu	3	E.R.	2	nucl	1	mito	1	extr	1	E.R._plas	1	cyto_E.R.	1
Slyd06g002120.1	UGT74F	chlo	11	cyto	2
Slyd06g002200.1	UGT74F	chlo	11	cyto	2
Slyd04g017270.1	UGT85A	cyto	8	nucl	5
Slyd08g001650.1	UGT74F	chlo	13
Slyd08g001660.1	UGT74F	chlo	12	nucl	1	cyto	1	cyto_nucl	1
Slyd01g021150.1	UGT91	cyto	6	nucl	4	chlo	2	extr	2	cysk_nucl	2	nucl_plas	2
Slyd10g014710.1	UGT76	chlo	8	nucl	3	cyto	2
Slyd07g001750.1	specific	nucl	8	cyto	3	chlo	1	vacu	1	pero	1
Slyd10g014700.1	UGT76	chlo	4	nucl	3	vacu	3	cyto	1	plas	1	extr	1	E.R.	1	E.R._plas	1	cyto_E.R.	1	cyto_plas	1
Slyd03g007970.1	UGT85A	nucl	7	cyto	5	plas	1	pero	1
Slyd05g016800.1	UGT85A	cyto	6	plas	3	cyto_pero	3	E.R.	2	nucl_plas	2	mito_plas	2
Slyd02g006810.1	specific	chlo	10	cyto	2.5	cyto_nucl	2
Slyd03g007850.1	UGT85A	cyto	7	nucl	4	chlo	1	vacu	1	golg	1
Slyd01g030910.1	UGT85A	E.R.	4	chlo	3	E.R._plas	3	mito	2	plas	2	mito_plas	2
Slyd12g001520.1	UGT82A	cyto	4	extr	2	E.R.	2	cyto_pero	2	nucl	1.5	cysk_nucl	1.5	E.R._vacu	1.5	E.R._plas	1.5
Slyd08g001630.1	UGT74F	chlo	7	extr	3	cyto	2	nucl	1	plas	1	nucl_plas	1	cyto_pero	1	cyto_E.R.	1
Slyd07g009860.1	specific	E.R.	4	chlo	2	cyto	2	mito	2	plas	2	extr	2	chlo_mito	2	E.R._vacu	2	mito_plas	2	cyto_plas	2
Slyd07g009880.1	specific	chlo	3	plas	3	E.R.	3	E.R._plas	3	cyto	2	mito	2
Slyd02g007190.1	UGT83A	chlo	6	extr	4	cyto	1	plas	1	vacu	1	E.R.	1	E.R._vacu	1	E.R._plas	1	cyto_E.R.	1	cyto_plas	1
Slyd04g006760.1	specific	nucl	4	chlo	3	cyto	3	pero	2	chlo_mito	2
Slyd07g009870.1	specific	cyto	4	chlo	3	E.R.	2.5	chlo_mito	2.5	mito	2	extr	2	cyto_nucl	2	cyto_pero	2	E.R._plas	2
Slyd01g032840.1	UGT73B	chlo	4	cyto	4	nucl	2	mito	1.5	mito_plas	1.5	E.R.	1	pero	1	cysk_nucl	1
Slyd04g017280.1	UGT85A	cyto	6	nucl	4	chlo	2	cysk_nucl	2	nucl_plas	2
Slyd05g005310.1	UGT89A	plas	10	golg	2	vacu	1	E.R.	1	E.R._vacu	1
Slyd12g018300.1	UGT84A	chlo	10	nucl	1	mito	1	extr	1	E.R.	1
Slyd12g004080.1	specific	cyto	7	cysk	3.5	cyto_pero	3.5	cysk_plas	2.5
Slyd08g001610.1	UGT74F	chlo	12	mito	1	E.R.	1
Slyd08g001640.1	UGT74F	chlo	12	mito	2
Slyd04g021530.1	UGT72	nucl	4	cyto	4	cyto_nucl	4	chlo	3
Slyd04g006780.1	specific	cyto	4	chlo	3	nucl	3	mito	1	pero	1	cysk	1	golg	1
Slyd12g012170.1	UGT73	cyto	7	chlo	2	cysk	1.5	cysk_plas	1.5	nucl	1	vacu	1	E.R.	1	chlo_mito	1	E.R._vacu	1
Slyd04g002340.1	specific	chlo	4	extr	3	nucl	2	cyto	2	E.R.	2	cyto_nucl	2	cyto_E.R.	2
Slyd02g007820.1	UGT90A	chlo	7	vacu	3.5	chlo_mito	3.5	E.R._vacu	2.5
Slyd12g006350.1	specific	extr	4	E.R.	3	cyto	2	vacu	2	E.R._plas	2
Slyd08g001600.1	UGT74F	chlo	11	nucl	1	cyto	1	E.R.	1	cyto_nucl	1	cyto_E.R.	1
Slyd07g009950.1	specific	cysk	9	cyto	3	nucl	2
Slyd10g016680.1	UGT78D	chlo	7	cyto	2	extr	2	vacu	2
Slyd08g003880.1	UGT86A	cyto	12	chlo	1	nucl	1
Slyd05g001120.1	UGT74B	chlo	12	mito	1	extr	1
Slyd12g018940.1	UGT75	chlo	6	extr	5	nucl	1	cyto	1	golg	1	cyto_nucl	1
Slyd10g019180.2	specific	chlo	12	nucl	1	extr	1
Slydxxg021470.1	specific	nucl	9	cyto	3	chlo	1	cysk	1
Slyd02g024200.1	UGT83A	chlo	4	extr	4	cyto	3	nucl	1	vacu	1	E.R.	1	E.R._vacu	1
Slyd09g020020.1	UGT75	chlo	9	cyto	2	plas	1	extr	1	vacu	1	cyto_nucl	1	cyto_pero	1	cyto_E.R.	1
Slydxxg023980.1	UGT75	chlo	10	nucl	1	cyto	1	plas	1	vacu	1	cyto_nucl	1	nucl_plas	1	cyto_plas	1
Slyd03g007860.1	UGT85A	pero	7	chlo	6
Slyd01g032850.1	UGT73B	cyto	5	nucl	3	cysk_plas	2	plas	1.5	vacu	1.5	cysk	1.5	E.R._vacu	1.5
Slyd07g001630.1	UGT78D	cysk	9	cyto	4
Slyd03g021910.1	UGT89B	chlo	13
Slyd09g020010.1	UGT75	cyto	6	chlo	4	cyto_nucl	4
Slyd09g020520.1	specific	nucl	5	plas	2.5	chlo	2	mito	2	chlo_mito	2	golg_plas	2
Slyd11g006390.1	UGT91A	chlo	9	extr	2	nucl	1.5	cyto_nucl	1.5
Solyc_cer_BGV006865_03T001855.1	specific	nucl	5	cyto	3	mito	2	plas	2	mito_plas	2
Solyc_cer_BGV006865_11T001991.1	specific	cyto	9	chlo	3	nucl	1	plas	1	nucl_plas	1
Solyc_cer_BGV006865_06T002076.1	UGT73	plas	9	vacu	2	E.R.	2	E.R._vacu	2
Solyc_cer_BGV006865_02T001144.1	UGT90A	chlo	7	vacu	2.5	extr	2	E.R._vacu	2	nucl	1	cyto	1	cyto_nucl	1
Solyc_cer_BGV006865_12T000374.1	specific	cyto	7	nucl	6
Solyc_cer_BGV006865_11T000453.1	UGT91A	cyto	7	chlo	6
Solyc_cer_BGV006865_03T001602.1	UGT85A	chlo	12.5	chlo_mito	7
Solyc_cer_BGV006865_05T002427.1	specific	cyto	6	chlo	4	cysk_plas	2	plas	1.5	cysk	1.5
Solyc_cer_BGV006865_07T001415.1	UGT73B	chlo	11	cyto	2
Solyc_cer_BGV006865_04T002607.1	UGT79B	extr	4	chlo	2	nucl	2	cyto	2	cyto_nucl	2	plas	1	vacu	1	E.R.	1	golg	1	chlo_mito	1	cysk_nucl	1	golg_plas	1	E.R._vacu	1	cyto_pero	1	E.R._plas	1
Solyc_cer_BGV006865_11T000450.1	UGT91A	cyto	6	nucl	3	cyto_E.R.	3	cyto_plas	3
Solyc_cer_BGV006865_09T000190.1	UGT86A	chlo	7	cyto	2	mito	1.5	cyto_nucl	1.5	cyto_pero	1.5	mito_plas	1.5
Solyc_cer_BGV006865_07T001407.1	UGT73B	cyto	7	nucl	3	plas	1	vacu	1	cysk	1	golg	1	golg_plas	1	cysk_plas	1
Solyc_cer_BGV006865_06T001364.1	specific	nucl	5	cyto	5	cyto_nucl	5
Solyc_cer_BGV006865_07T000186.1	specific	chlo	8	nucl	2	vacu	2	extr	1	E.R.	1	cyto_nucl	1	cysk_nucl	1	nucl_plas	1
Solyc_cer_BGV006865_10T000431.1	UGT72B	cyto	5	nucl	4	chlo	2	E.R.	2	cysk_nucl	2	nucl_plas	2
Solyc_cer_BGV006865_12T001654.1	UGT73	cyto	5	chlo	2	nucl	2	cysk	1.5	chlo_mito	1.5	cysk_plas	1.5	mito	1	vacu	1	E.R.	1	E.R._vacu	1
Solyc_cer_BGV006865_10T001915.1	specific	chlo	11	nucl	2
Solyc_cer_BGV006865_12T002119.1	UGT73B	nucl	7	cysk	3	chlo	2	cyto	2
Solyc_cer_BGV006865_12T002118.1	UGT73B	cyto	8	cysk	4	cyto_pero	4	cyto_E.R.	4	cyto_plas	4
Solyc_cer_BGV006865_01T002795.1	UGT72B	chlo	7	cyto	4	nucl	1	vacu	1	pero	1
Solyc_cer_BGV006865_01T003605.1	UGT85A	chlo	5	pero	4	cyto	2	nucl	1	mito	1	E.R.	1	cyto_plas	1
Solyc_cer_BGV006865_10T001975.1	specific	chlo	13
Solyc_cer_BGV006865_05T000679.1	specific	chlo	6	nucl	2	cyto	2	vacu	2	E.R.	2	cyto_nucl	2	E.R._vacu	2	cyto_E.R.	2
Solyc_cer_BGV006865_09T002280.1	specific	nucl	6	cyto	2	extr	2	chlo	1	pero	1	cysk	1	golg	1	cyto_E.R.	1	cyto_plas	1
Solyc_cer_BGV006865_09T002278.1	specific	cyto	11	nucl	1	extr	1	cysk	1	cysk_nucl	1
Solyc_cer_BGV006865_09T000238.1	UGT73	chlo	7	nucl	4	mito	2	cyto_nucl	2	nucl_plas	2
Solyc_cer_BGV006865_04T002272.1	UGT85A	cyto	10	nucl	1	vacu	1	cysk	1	golg	1	cysk_nucl	1
Solyc_cer_BGV006865_12T000376.1	specific	cyto	7	cysk	2.5	cysk_plas	2.5	nucl	2	plas	1.5
Solyc_cer_BGV006865_10T002251.1	UGT73	chlo	8	vacu	3	nucl	2
Solyc_cer_BGV006865_03T001416.1	UGT85A	extr	8	E.R.	2	chlo	1	nucl	1	cyto	1	vacu	1	cyto_nucl	1	E.R._plas	1
Solyc_cer_BGV006865_04T000718.1	specific	cyto	4	chlo	3	nucl	3	cyto_plas	3
Solyc_cer_BGV006865_01T003842.1	UGT73B	chlo	12	nucl	1	cyto	1	cyto_nucl	1
Solyc_cer_BGV006865_05T002180.1	UGT85A	E.R.	5	cyto	4	plas	2	cyto_pero	2
Solyc_cer_BGV006865_04T002865.1	specific	cyto	10	nucl	3
Solyc_cer_BGV006865_01T003834.1	UGT73B	chlo	5	nucl	3	cyto	3	cyto_nucl	3
Solyc_cer_BGV006865_12T002258.1	UGT92S	nucl	8	chlo	2	plas	2	cyto	1	golg	1	chlo_mito	1	cysk_plas	1	E.R._plas	1	mito_plas	1
Solyc_cer_BGV006865_08T001805.1	UGT73B	chlo	8	vacu	3	nucl	1	cyto	1	E.R.	1	cyto_nucl	1	cyto_E.R.	1
Solyc_cer_BGV006865_07T001414.1	specific	nucl	5	cysk	4	cyto_nucl	4
Solyc_cer_BGV006865_04T000720.1	specific	nucl	4	E.R.	4	cyto	3	E.R._vacu	3
Solyc_cer_BGV006865_11T000227.1	specific	cyto	5	chlo	4	cysk	2.5	cyto_pero	2.5	cyto_E.R.	2.5
Solyc_cer_BGV006865_05T002235.1	specific	cyto	6	nucl	5	mito	1	plas	1	pero	1	mito_plas	1
Solyc_cer_BGV006865_03T001417.1	UGT85A	golg	5	cyto	4	E.R.	3	chlo	1	nucl	1
Solyc_cer_BGV006865_03T001419.1	UGT85A	nucl	6	cyto	4	chlo	3
Solyc_cer_BGV006865_02T000873.1	UGT72	nucl	4	chlo	2	cyto	2	golg	2	plas	1	extr	1	pero	1	cysk	1	chlo_mito	1	cysk_plas	1	cyto_E.R.	1
Solyc_cer_BGV006865_03T001362.1	specific	cyto	6	chlo	5.5	chlo_mito	4.5	mito	2.5
Solyc_cer_BGV006865_03T000930.1	specific	chlo	6	cyto	5	nucl	1	mito	1	extr	1
Solyc_cer_BGV006865_01T001679.1	UGT75	extr	6	cyto	4	chlo	2	nucl	2	cyto_pero	2	cyto_E.R.	2	cyto_plas	2
Solyc_cer_BGV006865_08T000388.1	specific	chlo	8	extr	3	nucl	1	plas	1	vacu	1	nucl_plas	1
Solyc_cer_BGV006865_05T000575.1	UGT89A	chlo	3	nucl	3	cyto	3	cyto_nucl	3	pero	2	cysk	2	chlo_mito	2
Solyc_cer_BGV006865_03T001421.1	UGT76	cyto	6	E.R.	3	cyto_pero	3	cyto_plas	3
Solyc_cer_BGV006865_10T000351.1	UGT79B	cyto	8	nucl	5
Solyc_cer_BGV006865_04T000252.1	specific	cyto	4	E.R.	3	chlo	2	E.R._vacu	2	E.R._plas	2
Solyc_cer_BGV006865_04T000719.1	specific	cyto	6	nucl	3	cyto_E.R.	3	cyto_plas	3
Solyc_cer_BGV006865_06T000443.1	UGT85A	cyto	8	nucl	2	extr	2	chlo	1	golg	1	cysk_nucl	1	nucl_plas	1
Solyc_cer_BGV006865_03T001420.1	UGT76	cyto	6	E.R.	3	cyto_pero	3	cyto_plas	3
Solyc_cer_BGV006865_01T003262.1	specific	nucl	7	cysk	3	cyto	1	mito	1	extr	1	golg	1
Solyc_cer_BGV006865_06T000437.1	UGT85A	nucl	6	cyto_nucl	6	mito	5
Solyc_cer_BGV006865_09T001390.1	UGT79B	nucl	6	cyto	6	cyto_nucl	6
Solyc_cer_BGV006865_06T002492.1	UGT87A	nucl	6	cyto	4	cysk	3	nucl_plas	3
Solyc_cer_BGV006865_07T000599.1	specific	extr	5	chlo	4	cyto	3	nucl	1	vacu	1
Solyc_cer_BGV006865_01T001796.1	specific	cyto	7	chlo	2	nucl	2	mito	1	pero	1	cysk	1	nucl_plas	1
Solyc_cer_BGV006865_03T001394.1	UGT85A	chlo	7	nucl	2	cyto	2	pero	2	cyto_nucl	2	cyto_pero	2
Solyc_cer_BGV006865_11T001746.1	UGT92S	cyto	6	nucl	4	chlo	2	cysk_nucl	2	nucl_plas	2
Solyc_cer_BGV006865_11T000109.1	UGT86A	nucl	5	E.R.	3	cyto	2	plas	2	E.R._vacu	2	cyto_plas	2
Solyc_cer_BGV006865_09T002623.1	specific	cyto	11	nucl	1	pero	1	golg	1
Solyc_cer_BGV006865_02T002690.2	specific	cyto	8	chlo	4	cyto_pero	4	cyto_E.R.	4	cyto_plas	4
Solyc_cer_BGV006865_02T001385.1	UGT91C	cyto	5	nucl	3	E.R.	3	plas	2
Solyc_cer_BGV006865_09T002560.1	UGT75	nucl	7	cyto	4	cysk_nucl	4
Solyc_cer_BGV006865_07T001375.1	specific	cyto	5	nucl	3	cyto_pero	3	cyto_plas	3
Solyc_cer_BGV006865_05T002205.1	specific	cyto	7	nucl	5	mito	1	plas	1	mito_plas	1
Solyc_cer_BGV006865_05T002470.1	UGT86A	nucl	11	cyto	2
Solyc_cer_BGV006865_02T002694.1	specific	chlo	14
Solyc_cer_BGV006865_01T003832.1	UGT73B	chlo	4	cyto	4	nucl	2	pero	2	chlo_mito	2	cyto_E.R.	2
Solyc_cer_BGV006865_07T001382.1	specific	E.R.	4.5	cyto	4	E.R._plas	3.5	nucl	2	cyto_pero	2
Solyc_cer_BGV006865_11T000449.1	UGT91A	cyto	9	nucl	2	cysk	2	cysk_nucl	2
Solyc_cer_BGV006865_10T002354.1	UGT76	chlo	4	nucl	2	cyto	2	extr	2	vacu	2	cyto_nucl	2
Solyc_cer_BGV006865_08T001089.1	UGT74F	chlo	11	nucl	1	cyto	1	extr	1	cyto_nucl	1
Solyc_cer_BGV006865_01T001684.1	UGT75	chlo	8	nucl	3	mito	3
Solyc_cer_BGV006865_01T001229.1	UGT75	cyto	9.5	cyto_E.R.	5.5	nucl	2	extr	1	golg	1	cysk_nucl	1	nucl_plas	1
Solyc_cer_BGV006865_04T002962.1	UGT74	nucl	5	cyto	5	cyto_nucl	5
Solyc_cer_BGV006865_04T000422.1	UGT79B	E.R.	5	chlo	3	cyto	3	E.R._plas	3
Solyc_cer_BGV006865_10T001918.1	specific	cysk	5.5	cysk_plas	3.5	nucl	3	cyto	3	cyto_nucl	3
Solyc_cer_BGV006865_01T003604.1	UGT85A	cyto	5	chlo	3	cyto_nucl	3	plas	2	E.R.	2	E.R._plas	2
Solyc_cer_BGV006865_05T002286.1	UGT92S	extr	4	nucl	3	vacu	3	chlo	1	mito	1	plas	1	E.R.	1	chlo_mito	1	E.R._plas	1	mito_plas	1
Solyc_cer_BGV006865_02T002940.1	UGT85A	cyto	6	nucl	4	chlo	1	mito	1	cysk	1	golg	1	chlo_mito	1
Solyc_cer_BGV006865_03T002444.1	UGT90A	chlo	9	E.R.	2	nucl	1	plas	1	extr	1	nucl_plas	1	E.R._vacu	1	cyto_E.R.	1
Solyc_cer_BGV006865_07T001230.1	UGT75	chlo	5	mito	5	chlo_mito	5
Solyc_cer_BGV006865_07T001416.1	specific	chlo	8	cyto	4	chlo_mito	4
Solyc_cer_BGV006865_03T001395.1	UGT85A	pero	7	chlo	4	cyto_pero	4
Solyc_cer_BGV006865_12T002035.1	UGT85A	chlo	8	cyto	2	mito	2	nucl	1	vacu	1	cyto_mito	1	cyto_pero	1	mito_plas	1	cyto_E.R.	1	cyto_plas	1
Solyc_cer_BGV006865_01T003809.1	UGT84A	chlo	8	nucl	2	cyto	2	E.R.	2	cyto_nucl	2	cyto_E.R.	2
Solyc_cer_BGV006865_08T000411.1	UGT84A	cyto	5	chlo	4	cyto_nucl	4
Solyc_cer_BGV006865_02T002410.1	UGT72	chlo	11	nucl	1	cyto	1	E.R.	1	cyto_nucl	1	cyto_E.R.	1
Solyc_cer_BGV006865_04T002274.1	UGT85A	chlo	8	cyto	2	nucl	1	mito	1	extr	1	pero	1	cyto_E.R.	1	cyto_plas	1
Solyc_cer_BGV006865_10T002444.1	UGT73	chlo	8	nucl	2	cyto	2	cyto_nucl	2
Solyc_cer_BGV006865_04T000253.1	specific	cyto	11	extr	3
Solyc_cer_BGV006865_01T000161.1	UGT92S	cyto	6	nucl	5	chlo	1	mito	1	golg	1	chlo_mito	1
Solyc_cer_BGV006865_01T001687.1	UGT75	cyto_nucl	7	nucl	6	cyto	4	extr	2
Solyc_cer_BGV006865_12T000141.1	UGT82A	chlo	3	E.R.	3	nucl	2	extr	2	chlo_mito	2	E.R._vacu	2	E.R._plas	2	cyto_E.R.	2
Solyc_cer_BGV006865_01T001685.1	UGT75	nucl	9	cyto	5
Solyc_cer_BGV006865_05T002279.1	UGT75	chlo	9	nucl	1	cyto	1	extr	1	vacu	1	E.R.	1	cyto_nucl	1	E.R._vacu	1	cyto_E.R.	1
Solyc_cer_BGV006865_10T002390.1	UGT76	nucl	6	cyto	4	chlo	3	cysk_nucl	3	nucl_plas	3
Solyc_cer_BGV006865_04T000949.1	specific	extr	5	chlo	3	nucl	3	cyto	1	plas	1	vacu	1	cyto_plas	1
Solyc_cer_BGV006865_11T000229.1	specific	plas	3.5	cyto	3	mito_plas	2.5	nucl	2	vacu	2	cyto_E.R.	2
Solyc_cer_BGV006865_12T002388.1	UGT75	chlo	8	nucl	2	cyto	2	cyto_nucl	2
Solyc_cer_BGV006865_04T002269.1	UGT85A	chlo	11	nucl	1	cyto	1	vacu	1	cyto_nucl	1
Solyc_cer_BGV006865_02T002052.1	specific	chlo	8	cyto	4	chlo_mito	4
Solyc_cer_BGV006865_02T002939.1	UGT85A	cyto	9	nucl	2	chlo	1	extr	1	cysk	1	nucl_plas	1
Solyc_cer_BGV006865_02T001193.1	UGT87A	chlo	9	mito	4
Solyc_cer_BGV006865_03T001006.1	UGT75	nucl	8	cyto	3	extr	2
Solyc_cer_BGV006865_06T000444.1	UGT85A	chlo	5	nucl	4	chlo_mito	4
Solyc_cer_BGV006865_10T001916.1	specific	nucl	5	cyto	4	chlo	1	plas	1	vacu	1	E.R.	1	golg	1	golg_plas	1	E.R._vacu	1	E.R._plas	1
Solyc_cer_BGV006865_01T003840.1	UGT73B	chlo	6	nucl	4	cyto	3	chlo_mito	3
Solyc_cer_BGV006865_01T003837.1	UGT73B	cyto	6	chlo	4	nucl	3	cyto_pero	3	cyto_E.R.	3
Solyc_cer_BGV006865_07T000332.1	UGT75	chlo	8	extr	3	vacu	2
Solyc_cer_BGV006865_10T002476.1	UGT86A	chlo	11	nucl	1	cyto	1	vacu	1	cyto_nucl	1
Solyc_cer_BGV006865_01T002808.1	specific	chlo	7	nucl	2	cyto	2	cyto_nucl	2
Solyc_cer_BGV006865_12T002387.1	UGT75	chlo	6	vacu	3	E.R.	2	nucl	1	mito	1	extr	1	E.R._plas	1	cyto_E.R.	1
Solyc_cer_BGV006865_06T000166.1	UGT74F	chlo	11	cyto	2
Solyc_cer_BGV006865_06T002421.1	UGT76	cyto	5	chlo	4	nucl	2	cysk_plas	1.33333	mito_plas	1.33333
Solyc_cer_BGV006865_07T001383.1	specific	E.R.	3	chlo	2	nucl	2	cyto	2	plas	2	extr	2	cyto_nucl	2	nucl_plas	2	E.R._vacu	2	cyto_plas	2
Solyc_cer_BGV006865_08T000124.2	UGT74F	chlo	11	cyto	2
Solyc_cer_BGV006865_12T002323.1	UGT74F	cyto	7.5	cyto_nucl	5.5	nucl	2.5	chlo	2	plas	1	cysk	1	chlo_mito	1	cysk_plas	1
Solyc_cer_BGV006865_12T000375.1	specific	chlo	5	plas	4	vacu	2	nucl_plas	2	golg_plas	2	cysk_plas	2	mito_plas	2
Solyc_cer_BGV006865_04T000717.1	specific	cyto	10	nucl	3
Solyc_cer_BGV006865_11T000226.1	specific	cyto	10	nucl	1	E.R.	1	cysk	1	golg	1	cysk_nucl	1
Solyc_cer_BGV006865_04T002604.1	UGT79B	cyto	7	nucl	2	cysk_plas	2	plas	1.5	cysk	1.5	chlo	1	vacu	1
Solyc_cer_BGV006865_07T001377.1	specific	cyto	5	chlo	3	cyto_pero	3	cyto_plas	3
Solyc_cer_BGV006865_03T001418.1	UGT85A	cyto	6	chlo	3	nucl	3	cyto_pero	3	cyto_E.R.	3
Solyc_cer_BGV006865_07T001381.1	specific	nucl	5	chlo	4	cyto_nucl	4
Solyc_cer_BGV006865_03T002503.1	UGT89B	chlo	9	cyto	3	plas	1	E.R._vacu	1
Solyc_cer_BGV006865_07T001373.1	specific	chlo	4	E.R.	3	nucl	1	cyto	1	mito	1	plas	1	extr	1	vacu	1	pero	1	cyto_nucl	1	nucl_plas	1	cyto_pero	1	mito_plas	1	cyto_plas	1
Solyc_cer_BGV006865_02T001078.1	UGT83A	chlo	5	extr	4	nucl	1	cyto	1	plas	1	vacu	1	E.R.	1	cyto_nucl	1	nucl_plas	1	E.R._vacu	1	E.R._plas	1	cyto_E.R.	1	cyto_plas	1
Solyc_cer_BGV006865_02T001041.1	specific	cyto	10	cysk	2	extr	1	golg	1	cysk_nucl	1	cysk_plas	1
Solyc_cer_BGV006865_07T000179.1	UGT78D	plas	9	E.R.	3	vacu	1	golg	1
Solyc_cer_BGV006865_04T002271.1	UGT85A	chlo	8	cyto	2	vacu	2	nucl	1	mito	1	E.R._vacu	1	cyto_pero	1	cyto_E.R.	1	cyto_plas	1
Solyc_cer_BGV006865_07T001372.1	specific	cyto	4	E.R.	4	cyto_E.R.	4	cysk	2	E.R._vacu	2	E.R._plas	2	cyto_plas	2
Solyc_cer_BGV006865_12T002036.1	UGT85A	chlo	8	nucl	2	cyto	2	cyto_nucl	2
Solyc_cer_BGV006865_12T002326.1	UGT84A	chlo	7	nucl	2	mito	2	E.R.	2
Solyc_cer_BGV006865_07T001229.1	UGT75	chlo	6	cyto	3	chlo_mito	3	nucl	2	extr	2	cyto_plas	2
Solyc_cer_BGV006865_08T000123.1	UGT74F	chlo	13
Solyc_cer_BGV006865_07T001411.1	specific	cyto	8	chlo	2	nucl	2	plas	1	cysk	1	chlo_mito	1	cysk_plas	1
Solyc_cer_BGV006865_04T000715.1	specific	chlo	6	nucl	3	chlo_mito	3	cyto	2	cysk_nucl	2
Solyc_cer_BGV006865_04T002683.1	UGT72	chlo	6	nucl	3	cyto	2	pero	2	cyto_pero	2
Solyc_cer_BGV006865_11T000451.1	UGT91A	cyto	8.5	cyto_nucl	6	nucl	2.5	cysk	2
Solyc_cer_BGV006865_01T003841.1	UGT73B	nucl	5	cyto	5	cyto_nucl	5
Solyc_cer_BGV006865_04T000254.1	specific	chlo	4	extr	3	nucl	2	cyto	2	E.R.	2	cyto_nucl	2	cyto_E.R.	2
Solyc_cer_BGV006865_12T000591.1	specific	cyto	4	E.R.	3.5	E.R._plas	3.5	plas	2.5	cyto_nucl	2.5
Solyc_cer_BGV006865_10T002216.1	UGT78D	chlo	8	nucl	2	mito	1	plas	1	vacu	1	E.R.	1	cyto_nucl	1	cysk_nucl	1	E.R._vacu	1	E.R._plas	1	mito_plas	1
Solyc_cer_BGV006865_08T000122.1	UGT74F	chlo	12	mito	1	E.R.	1
Solyc_cer_BGV006865_05T000099.1	UGT74B	chlo	7	mito	5	nucl	2
Solyc_cer_BGV006865_04T002273.1	UGT85A	cyto	7	nucl	4	chlo	3
Solyc_cer_BGV006865_01T001686.1	UGT75	cyto	5	cysk	3	cyto_nucl	3	chlo	2	extr	2	cysk_nucl	2
Solyc_cer_BGV006865_11T000228.1	specific	cyto	10.5	cyto_nucl	6	E.R.	3
Solyc_cer_BGV006865_05T000098.1	UGT74B	nucl	5	chlo	4	cyto_nucl	4
Solyc_cer_BGV006865_02T002711.1	UGT83A	chlo	4	extr	3	cyto	2	vacu	2	E.R.	2	chlo_mito	2	E.R._vacu	2	cyto_E.R.	2
Solyc_cer_BGV006865_06T001360.1	specific	cyto	7	nucl	3	pero	2	mito	1	vacu	1
Solyc_cer_BGV006865_01T001681.1	UGT75	nucl	9	cyto	2	chlo	1	extr	1	golg	1	cyto_pero	1	cyto_E.R.	1	cyto_plas	1
Solyc_cer_BGV006865_08T000352.1	UGT86A	extr	7	cyto	4	chlo	1	nucl	1	golg	1
Solyc_cer_BGV007931_04T002226.1	UGT85A	cyto	5	nucl	4	chlo	1	plas	1	vacu	1	E.R.	1	golg	1	golg_plas	1	E.R._vacu	1	E.R._plas	1
Solyc_cer_BGV007931_05T000955.1	UGT75	cyto	6	nucl	5	mito	1	pero	1	golg	1
Solyc_cer_BGV007931_01T001739.1	UGT75	nucl	7	cyto	7	cyto_nucl	7
Solyc_cer_BGV007931_11T001929.1	specific	cyto	5	chlo	4	cysk	3	nucl	2	chlo_mito	2
Solyc_cer_BGV007931_12T000376.1	specific	cysk	6	nucl	4	cyto	4	cyto_nucl	4
Solyc_cer_BGV007931_06T002124.1	UGT73	plas	9	vacu	2	E.R.	2	E.R._vacu	2
Solyc_cer_BGV007931_02T001093.1	UGT90A	chlo	7	vacu	2.5	extr	2	E.R._vacu	2	nucl	1	cyto	1	cyto_nucl	1
Solyc_cer_BGV007931_10T002019.1	specific	nucl	7	cyto	4	chlo	1	mito	1	chlo_mito	1	cysk_plas	1
Solyc_cer_BGV007931_04T000704.1	specific	cyto	7	nucl	3	pero	2	mito	1	cysk_plas	1
Solyc_cer_BGV007931_11T000457.1	UGT91A	cyto	7	chlo	4	cyto_nucl	4	cyto_E.R.	4
Solyc_cer_BGV007931_04T000414.1	UGT79B	cyto	4	E.R.	4	cyto_E.R.	4	nucl	2	mito	2	plas	2	nucl_plas	2	E.R._vacu	2	cyto_pero	2	mito_plas	2
Solyc_cer_BGV007931_10T001963.1	specific	nucl	5	plas	2.5	cyto_nucl	2.5	cysk_plas	2.5	cysk	1.5	chlo	1	mito	1	extr	1	pero	1	golg	1	chlo_mito	1
Solyc_cer_BGV007931_05T002334.1	specific	cyto	6	chlo	4	cysk_plas	2	plas	1.5	cysk	1.5
Solyc_cer_BGV007931_07T001438.1	UGT73B	chlo	11	cyto	2
Solyc_cer_BGV007931_06T001362.1	specific	cyto	5	nucl	4	chlo	3	cysk	1.5	chlo_mito	1.5	cysk_plas	1.5
Solyc_cer_BGV007931_11T000454.1	UGT91A	cyto	5	nucl	4	chlo	3	extr	2	cysk_nucl	2	nucl_plas	2
Solyc_cer_BGV007931_09T000189.1	UGT86A	chlo	7	cyto	2	mito	1.5	cyto_nucl	1.5	cyto_pero	1.5	mito_plas	1.5
Solyc_cer_BGV007931_09T000193.1	UGT86A	chlo	5	extr	3	vacu	3	nucl	1	cyto	1	E.R.	1	cyto_nucl	1	cyto_E.R.	1
Solyc_cer_BGV007931_07T001430.1	UGT73B	cyto	7	nucl	2	chlo	1	plas	1	vacu	1	cysk	1	golg	1	golg_plas	1	cysk_plas	1
Solyc_cer_BGV007931_06T001365.1	specific	nucl	5	cyto	5	cyto_nucl	5
Solyc_cer_BGV007931_07T000187.1	specific	chlo	8	nucl	2	vacu	2	extr	1	E.R.	1	cyto_nucl	1	cysk_nucl	1	nucl_plas	1
Solyc_cer_BGV007931_10T000439.1	UGT72B	cyto	5	nucl	4	chlo	2	E.R.	2	cysk_nucl	2	nucl_plas	2
[truncated: 9,122 more rows]
